# Supplementary material for: Tumor microenvironment characterization in stage IV gastric cancer
Source: Biosci Rep. 2021 Jan 8;41(1):BSR20201248. doi: 10.1042/BSR20201248 (PMC7796192; doi:10.1042/BSR20201248)
Supplement: Supplementary Tables S1-S4 [file BSR-2020-1248_supp1.zip]

Archive with 4 entries (4 files):
- BSR-2020-1248_suppS3.xls
- BSR-2020-1248_suppS4.xls
- BSR-2020-1248_suppS5.xls
- BSR-2020-1248_suppS6.xls
