# Supplementary material for: Tumor microenvironment characterization in stage IV gastric cancer
Source: Biosci Rep. 2021 Jan 8;41(1):BSR20201248. doi: 10.1042/BSR20201248 (PMC7796192; doi:10.1042/BSR20201248)
Supplement: Supplementary Tables S1-S4 [file BSR-2020-1248_supp1.zip › BSR-2020-1248_suppS3.xls]

## Sheet: Sheet2
TableS1 ssGSEA generated the immune, stromal and tumor score in the GSE84437 and TCGA cohort
GSE84437
id	GSM2235557	GSM2235558	GSM2235560	GSM2235561	GSM2235562	GSM2235565	GSM2235566	GSM2235567	GSM2235569	GSM2235570	GSM2235572	GSM2235573	GSM2235574	GSM2235577	GSM2235578	GSM2235580	GSM2235582	GSM2235584	GSM2235586	GSM2235587	GSM2235588	GSM2235589	GSM2235593	GSM2235595	GSM2235600	GSM2235601	GSM2235603	GSM2235605	GSM2235606	GSM2235609	GSM2235610	GSM2235611	GSM2235612	GSM2235614	GSM2235616	GSM2235617	GSM2235618	GSM2235619	GSM2235621	GSM2235625	GSM2235626	GSM2235629	GSM2235630	GSM2235631	GSM2235633	GSM2235634	GSM2235636	GSM2235637	GSM2235695
aDCs	0.489372	0.557765	0.566386	0.604963	0.543451	0.501298	0.473691	0.47209	0.55956	0.482172	0.638785	0.613566	0.558456	0.607303	0.620945	0.622814	0.472374	0.486646	0.72089	0.56631	0.525284	0.57552	0.632806	0.606533	0.575297	0.576455	0.563463	0.552402	0.613609	0.637764	0.536081	0.51471	0.529523	0.627776	0.596785	0.587439	0.469246	0.532578	0.501577	0.542101	0.666782	0.624822	0.554129	0.594775	0.617848	0.553306	0.580429	0.59123	0.456102
APC_co_inhibition	0.644829	0.647258	0.614844	0.609381	0.571108	0.591198	0.606428	0.62486	0.568002	0.564408	0.597039	0.617789	0.579283	0.628058	0.573085	0.6287	0.63882	0.636968	0.652826	0.640176	0.622943	0.611883	0.6188	0.611176	0.588577	0.590132	0.544026	0.614919	0.600108	0.635496	0.585825	0.645733	0.592598	0.670973	0.636489	0.617297	0.607958	0.642777	0.633884	0.676736	0.664982	0.611128	0.607288	0.651742	0.633467	0.685851	0.682991	0.659958	0.668776
APC_co_stimulation	0.606438	0.582606	0.616846	0.568602	0.580694	0.562154	0.554951	0.583109	0.535888	0.553779	0.632417	0.603155	0.562606	0.580857	0.573523	0.610198	0.63566	0.522819	0.629694	0.58768	0.522382	0.585115	0.570215	0.606265	0.619016	0.553577	0.578235	0.585851	0.597905	0.619323	0.641585	0.544849	0.575753	0.616032	0.580305	0.558726	0.550163	0.572922	0.557676	0.55098	0.617755	0.600269	0.589159	0.601249	0.574142	0.555739	0.567088	0.59012	0.519415
B_cells	0.470714	0.579793	0.474447	0.62292	0.398278	0.419329	0.571475	0.555254	0.367753	0.468073	0.59922	0.574441	0.344321	0.535423	0.465492	0.627602	0.43706	0.425183	0.689947	0.514289	0.376497	0.431507	0.475359	0.683567	0.484889	0.581895	0.451264	0.53638	0.654018	0.640118	0.549102	0.487146	0.557232	0.49176	0.556615	0.425274	0.444383	0.500449	0.463908	0.522418	0.504312	0.59222	0.646853	0.666439	0.591412	0.426337	0.445917	0.573847	0.453552
CCR	0.533888	0.526619	0.538172	0.533517	0.501127	0.49839	0.500233	0.517894	0.516865	0.526814	0.552662	0.552984	0.546502	0.558493	0.545067	0.556113	0.526402	0.53585	0.58578	0.538883	0.506057	0.513147	0.546644	0.563267	0.565313	0.551815	0.509442	0.537731	0.571592	0.578605	0.539702	0.53005	0.53336	0.567316	0.553412	0.54041	0.52837	0.518134	0.527118	0.555853	0.574659	0.575954	0.54446	0.565883	0.564092	0.537513	0.536752	0.553457	0.479507
CD8+_T_cells	0.653579	0.711929	0.797368	0.681754	0.586837	0.693233	0.648274	0.68745	0.47905	0.495615	0.85724	0.815151	0.577054	0.723017	0.796933	0.788237	0.674449	0.48918	0.948114	0.710277	0.632795	0.614142	0.747801	0.834022	0.666014	0.684015	0.640057	0.782585	0.833761	0.904677	0.753975	0.697233	0.792542	0.888981	0.808934	0.715886	0.674797	0.593707	0.638839	0.806238	0.696277	0.721843	0.776541	0.892024	0.829804	0.644622	0.818238	0.8285	0.678058
Check-point	0.564769	0.594087	0.580111	0.580899	0.533338	0.536498	0.558781	0.555088	0.523043	0.541053	0.620099	0.618726	0.532083	0.570137	0.580287	0.602792	0.570978	0.525153	0.643552	0.561862	0.486697	0.551465	0.579957	0.618806	0.590956	0.556578	0.5593	0.571652	0.611796	0.622074	0.578209	0.55198	0.542009	0.621867	0.579647	0.548732	0.547647	0.539065	0.524385	0.570093	0.600508	0.591445	0.561343	0.616824	0.58728	0.559769	0.579879	0.620531	0.51544
Cytolytic_activity	0.608182	0.640612	0.667006	0.613356	0.536986	0.632528	0.616103	0.610457	0.553699	0.586644	0.740108	0.69188	0.580768	0.695285	0.776447	0.721067	0.599868	0.611237	0.87384	0.568693	0.528404	0.541773	0.684374	0.695582	0.635639	0.623638	0.591329	0.700073	0.751128	0.832981	0.701494	0.662667	0.676678	0.820879	0.762636	0.653911	0.634905	0.572176	0.577651	0.742421	0.683961	0.730934	0.707699	0.823393	0.749362	0.5744	0.746348	0.708993	0.62709
DCs	0.567706	0.483327	0.436897	0.564086	0.480445	0.347966	0.391577	0.496634	0.452139	0.401084	0.500908	0.565946	0.476675	0.52894	0.59064	0.591371	0.359556	0.480396	0.618028	0.482559	0.363932	0.306517	0.499633	0.561081	0.546662	0.594438	0.460346	0.519405	0.619707	0.581568	0.621326	0.556411	0.486757	0.587278	0.514095	0.418148	0.403763	0.449412	0.520679	0.555271	0.660867	0.593583	0.562939	0.504185	0.584496	0.597782	0.60496	0.639596	0.342157
HLA	0.770008	0.794275	0.802592	0.786491	0.745468	0.806755	0.760982	0.713407	0.672124	0.750093	0.800477	0.830205	0.70666	0.762186	0.815971	0.854158	0.799425	0.739103	0.890488	0.827435	0.730195	0.668105	0.741845	0.811592	0.776018	0.76116	0.765195	0.790519	0.803149	0.834542	0.780339	0.789945	0.779221	0.839366	0.824943	0.767076	0.77667	0.746593	0.747809	0.796276	0.804542	0.76356	0.784735	0.86131	0.793278	0.759776	0.792658	0.853994	0.796785
iDCs	0.34414	0.460822	0.479092	0.477935	0.462487	0.29088	0.439408	0.216651	0.27132	0.413949	0.279477	0.507768	0.108015	0.611017	0.159493	0.578125	0.185955	0.345251	0.673363	0.459014	0.268311	0.149433	0.299829	0.513291	0.392583	0.521955	0.35609	0.449226	0.584693	0.602669	0.538281	0.56305	0.493476	0.367073	0.567299	0.541266	0.441769	0.418131	0.200506	0.5002	0.566728	0.578301	0.552667	0.573372	0.619824	0.474711	0.563118	0.485006	0.335762
Inflammation-promoting	0.577177	0.661773	0.636345	0.641817	0.574726	0.546454	0.620266	0.585372	0.534316	0.575803	0.752113	0.732968	0.618154	0.712458	0.725302	0.703641	0.608192	0.590618	0.820362	0.653044	0.593165	0.632349	0.718307	0.701734	0.616782	0.639533	0.648196	0.631279	0.680365	0.756121	0.646884	0.618728	0.64013	0.745314	0.713249	0.654116	0.644407	0.616767	0.578952	0.676456	0.602944	0.703504	0.670732	0.723579	0.692972	0.551483	0.616025	0.716374	0.612859
Macrophages	0.69394	0.703198	0.709698	0.697529	0.676079	0.629606	0.661269	0.661707	0.714345	0.766182	0.699286	0.730122	0.725504	0.730848	0.680072	0.723394	0.707549	0.68367	0.755351	0.72076	0.703836	0.661156	0.715781	0.693854	0.769385	0.717785	0.662926	0.701252	0.743282	0.751682	0.769773	0.675814	0.687988	0.760562	0.731741	0.727195	0.66158	0.703429	0.655153	0.709505	0.822304	0.749585	0.700768	0.722491	0.745355	0.728042	0.743515	0.742844	0.605753
Mast_cells	0.653131	0.464219	0.515942	0.546613	0.457387	0.391435	0.368139	0.549389	0.472361	0.384936	0.340928	0.473054	0.401871	0.601907	0.483696	0.581782	0.496259	0.559376	0.595197	0.624678	0.553955	0.454636	0.51724	0.654648	0.634051	0.648127	0.42283	0.726005	0.642663	0.657884	0.638425	0.60907	0.619847	0.517761	0.511869	0.430268	0.530861	0.555366	0.500003	0.728685	0.708588	0.656956	0.622232	0.647068	0.556519	0.777396	0.648039	0.469611	0.295067
MHC_class_I	0.989834	0.990847	0.989757	0.987449	0.988749	0.987932	0.994485	0.986937	0.9852	0.987915	0.996725	0.991646	0.984227	0.989459	0.991809	0.992508	0.99351	0.992643	0.995146	0.990372	0.980478	0.986553	0.992595	0.9937	0.989951	0.984245	0.990683	0.991918	0.989232	0.994697	0.987069	0.987836	0.99167	0.997696	0.998841	0.991909	0.993728	0.989943	0.989201	0.988916	0.99281	0.991546	0.992735	0.995278	0.989919	0.992228	0.992405	0.999044	0.997479
Neutrophils	0.403824	0.390445	0.429355	0.483052	0.405057	0.389097	0.442719	0.389315	0.418788	0.451947	0.397067	0.479322	0.387174	0.543153	0.488152	0.582593	0.419174	0.528896	0.570605	0.451354	0.457028	0.453918	0.47357	0.534977	0.50522	0.513815	0.417718	0.476697	0.547205	0.522897	0.498351	0.475605	0.450851	0.48875	0.544225	0.492303	0.408124	0.422599	0.47455	0.555965	0.565379	0.596852	0.549575	0.566313	0.607172	0.500259	0.526956	0.460797	0.483398
NK_cells	0.18862	0.468506	0.209824	0.34543	0.17594	0.288733	0.157588	0.223788	0.129857	0.178268	0.301081	0.437455	0.155112	0.312955	0.253914	0.372733	0.239223	0.282329	0.497172	0.13029	0.151551	0.313544	0.339852	0.340932	0.27946	0.355829	0.251054	0.377835	0.366796	0.335669	0.378937	0.33614	0.372922	0.324142	0.355778	0.284544	0.267848	0.288773	0.200541	0.405584	0.350904	0.476515	0.441874	0.490163	0.36521	0.25381	0.456074	0.347447	0.410477
Parainflammation	0.767757	0.758439	0.74161	0.759282	0.710225	0.702369	0.680731	0.714346	0.714774	0.749409	0.767086	0.765762	0.763453	0.764358	0.748623	0.76643	0.748384	0.734473	0.765647	0.769899	0.711505	0.753903	0.787201	0.741977	0.777767	0.738324	0.757018	0.741796	0.746285	0.768968	0.761822	0.735377	0.736494	0.768051	0.77117	0.740726	0.737278	0.727877	0.705777	0.730884	0.760155	0.775603	0.727697	0.764205	0.759956	0.758457	0.762674	0.756116	0.698895
pDCs	0.491936	0.511038	0.542627	0.539795	0.529716	0.458089	0.450124	0.533214	0.507023	0.496331	0.590138	0.539801	0.474454	0.511621	0.552909	0.544359	0.476182	0.47797	0.611661	0.473582	0.429352	0.44811	0.533278	0.525426	0.534518	0.507101	0.490278	0.492291	0.534964	0.556799	0.504069	0.493328	0.469197	0.539064	0.505693	0.497827	0.483364	0.487998	0.523628	0.487642	0.567082	0.520354	0.492285	0.55744	0.480755	0.493907	0.499696	0.541278	0.442101
T_cell_co-inhibition	0.554079	0.630785	0.598628	0.594839	0.561102	0.575986	0.60706	0.580303	0.538818	0.544903	0.665004	0.630871	0.555766	0.620131	0.654186	0.669544	0.575584	0.587177	0.721823	0.62926	0.526221	0.579213	0.613167	0.661705	0.619176	0.592158	0.590394	0.605525	0.660517	0.666257	0.624341	0.601319	0.593827	0.69929	0.624978	0.613302	0.596837	0.5912	0.58032	0.627872	0.664633	0.662964	0.635507	0.69621	0.633396	0.575657	0.616635	0.696409	0.567524
T_cell_co-stimulation	0.517125	0.56377	0.583757	0.582677	0.49185	0.507778	0.541085	0.522068	0.468438	0.474301	0.619702	0.627683	0.485634	0.575134	0.625231	0.625822	0.536252	0.483077	0.676641	0.539803	0.428786	0.475494	0.56409	0.645974	0.563887	0.546883	0.496522	0.562031	0.642026	0.640067	0.555676	0.54462	0.527814	0.612489	0.54325	0.500861	0.520464	0.513803	0.489441	0.527957	0.576615	0.572156	0.556666	0.619242	0.591103	0.515261	0.545589	0.598355	0.434448
T_helper_cells	0.654796	0.611447	0.680015	0.557879	0.51953	0.505833	0.486659	0.499877	0.481224	0.617012	0.655188	0.709103	0.542444	0.623708	0.679276	0.683754	0.508529	0.516138	0.79502	0.603446	0.516138	0.561836	0.601794	0.62723	0.605664	0.561879	0.575489	0.619621	0.655796	0.641274	0.54327	0.564662	0.555053	0.639578	0.579967	0.557923	0.452918	0.543183	0.460918	0.554922	0.675145	0.624665	0.558966	0.65984	0.61449	0.591924	0.668797	0.561053	0.612534
Tfh	0.543803	0.674817	0.491889	0.709785	0.354943	0.352893	0.627984	0.607181	0.375047	0.487948	0.691734	0.637217	0.252523	0.615299	0.571011	0.674872	0.409701	0.211159	0.768891	0.553656	0.363059	0.508102	0.558653	0.770767	0.457757	0.589139	0.493931	0.561056	0.701487	0.703007	0.584215	0.416313	0.569895	0.573926	0.544771	0.42765	0.381206	0.53899	0.418076	0.448584	0.345687	0.618268	0.615014	0.603435	0.622027	0.309992	0.458401	0.604403	0.228177
Th1_cells	0.383382	0.481258	0.480686	0.434304	0.371493	0.313528	0.376783	0.427028	0.415791	0.365987	0.60579	0.529859	0.415562	0.440499	0.552798	0.495664	0.421156	0.40665	0.668855	0.472459	0.368624	0.43624	0.546357	0.544514	0.541873	0.491535	0.439806	0.433841	0.527369	0.583443	0.437831	0.478984	0.432311	0.646658	0.500977	0.538358	0.489309	0.446596	0.447373	0.531095	0.551632	0.572282	0.505316	0.56347	0.491639	0.419569	0.445043	0.582615	0.439868
Th2_cells	0.419109	0.409904	0.427491	0.442821	0.405348	0.352327	0.369784	0.407632	0.372934	0.311987	0.449886	0.474528	0.458732	0.527236	0.486356	0.531223	0.416731	0.368017	0.57786	0.413155	0.433	0.378148	0.446553	0.461208	0.426745	0.418907	0.332704	0.430879	0.427135	0.459128	0.422016	0.398541	0.426954	0.476392	0.443027	0.413073	0.418698	0.413794	0.314542	0.406954	0.428286	0.43033	0.393831	0.475987	0.472985	0.406803	0.384242	0.454134	0.504762
TIL	0.605275	0.65408	0.664832	0.677359	0.542942	0.587169	0.615029	0.623186	0.521532	0.571858	0.697714	0.675466	0.553772	0.65734	0.65969	0.717477	0.585294	0.573053	0.786862	0.637486	0.571801	0.556289	0.619619	0.721859	0.638572	0.650288	0.564646	0.661816	0.726987	0.740157	0.659892	0.623746	0.654644	0.692268	0.660603	0.602071	0.579953	0.590258	0.57373	0.674056	0.67634	0.694622	0.683856	0.736638	0.700784	0.59043	0.672366	0.679439	0.518202
Treg	0.64864	0.645924	0.662418	0.648561	0.634789	0.627347	0.618628	0.648635	0.644469	0.629774	0.656226	0.672271	0.636606	0.669811	0.677952	0.682708	0.651147	0.652764	0.69948	0.643852	0.632682	0.649747	0.655749	0.673368	0.679454	0.667498	0.64915	0.661921	0.675766	0.678015	0.662971	0.647118	0.653836	0.678264	0.671247	0.658549	0.669526	0.652266	0.629931	0.672298	0.691093	0.681621	0.673758	0.681999	0.679411	0.660693	0.672381	0.6714	0.653751
Type_I_IFN_Reponse	0.784735	0.782836	0.757966	0.765675	0.681967	0.731616	0.739883	0.708339	0.685647	0.739995	0.806197	0.800866	0.722531	0.742505	0.695835	0.805674	0.722638	0.72958	0.816366	0.775557	0.728136	0.795843	0.844535	0.756134	0.759079	0.742774	0.74352	0.771342	0.751283	0.807932	0.785612	0.765734	0.786745	0.780508	0.817163	0.727191	0.708634	0.789169	0.737325	0.747002	0.756543	0.778019	0.772931	0.780077	0.786581	0.790576	0.837564	0.79874	0.745398
Type_II_IFN_Reponse	0.721403	0.670321	0.665603	0.696248	0.553013	0.690285	0.653689	0.710247	0.529109	0.641831	0.700165	0.633638	0.566653	0.594278	0.595997	0.67201	0.620926	0.626654	0.647728	0.58284	0.633142	0.635869	0.454872	0.677243	0.622936	0.696944	0.57686	0.70146	0.697455	0.673888	0.6777	0.604756	0.641108	0.562916	0.663455	0.605715	0.608244	0.619458	0.657165	0.674617	0.712664	0.705902	0.699455	0.641115	0.66005	0.654601	0.671005	0.668545	0.649898
TCGA
id	TCGA-CG-4462-01A-01R-1157-13	TCGA-CG-4306-01A-01R-1157-13	TCGA-BR-8289-01A-11R-2343-13	TCGA-VQ-A8PJ-01A-11R-A414-31	TCGA-CG-4440-01A-01R-1157-13	TCGA-D7-A748-01A-12R-A32D-31	TCGA-VQ-A928-01A-11R-A414-31	TCGA-CG-4469-01A-01R-1157-13	TCGA-R5-A7ZF-01A-11R-A354-31	TCGA-RD-A7BT-01A-11R-A33Y-31	TCGA-CG-4465-01A-01R-1157-13	TCGA-VQ-A922-01A-11R-A414-31	TCGA-BR-7957-01A-11R-2203-13	TCGA-CG-5724-01A-11R-1602-13	TCGA-VQ-A8PQ-01A-11R-A414-31	TCGA-BR-7717-01A-11R-2055-13	TCGA-VQ-A91N-01A-11R-A414-31	TCGA-VQ-A91Q-01A-12R-A414-31	TCGA-CG-4460-01A-01R-1157-13	TCGA-VQ-A8PP-01A-21R-A414-31	TCGA-CG-5732-01A-11R-1602-13	TCGA-CG-4438-01A-01R-1157-13	TCGA-CG-4301-01A-01R-1157-13	TCGA-CG-5719-01A-11R-1602-13	TCGA-R5-A7ZI-01A-11R-A354-31	TCGA-BR-7196-01A-11R-2055-13	TCGA-VQ-A8E7-01B-11R-A414-31	TCGA-CG-5716-01A-21R-1802-13	TCGA-R5-A7O7-01A-11R-A33Y-31	TCGA-BR-8680-01A-11R-2402-13	TCGA-CG-5722-01A-21R-1602-13	TCGA-BR-4368-01A-01R-1157-13	TCGA-IN-A7NR-01A-11R-A354-31	TCGA-CG-5721-01A-11R-1602-13
aDCs	0.533966	0.560447	0.434312	0.358729	0.314352	0.54448	0.331365	0.497824	0.454798	0.359094	0.526424	0.465437	0.344375	0.436426	0.599329	0.382418	0.312499	0.365542	0.403715	0.471137	0.501719	0.380559	0.569477	0.422889	0.541353	0.499507	0.31382	0.433843	0.496305	0.242939	0.728272	0.499664	0.457104	0.647661
APC_co_inhibition	0.582174	0.608619	0.514466	0.466515	0.404584	0.610936	0.478519	0.609655	0.354417	0.486897	0.605953	0.43354	0.528157	0.568597	0.591222	0.4997	0.473622	0.495008	0.472338	0.594932	0.526511	0.64584	0.58546	0.554237	0.722812	0.585251	0.449308	0.559171	0.449534	0.409087	0.751751	0.594189	0.512604	0.763
APC_co_stimulation	0.433112	0.452712	0.38461	0.354743	0.38702	0.48463	0.320538	0.382936	0.368293	0.3259	0.446211	0.389082	0.383899	0.412201	0.486576	0.391471	0.352169	0.37814	0.375306	0.388361	0.409251	0.429917	0.44637	0.431749	0.486386	0.413624	0.356738	0.369425	0.403251	0.377152	0.458274	0.476955	0.389099	0.592727
B_cells	0.306831	0.399824	0.297373	0.258737	0.261302	0.370406	0.255955	0.254952	0.249849	0.296899	0.306668	0.284464	0.262181	0.307565	0.836756	0.411889	0.391626	0.283851	0.31165	0.403651	0.510924	0.306634	0.311321	0.324265	0.43935	0.432112	0.217782	0.558739	0.317653	0.286261	0.519049	0.400197	0.45291	0.438693
CCR	0.536647	0.48359	0.390932	0.424718	0.423887	0.51348	0.440313	0.464393	0.43394	0.4343	0.475047	0.427783	0.438249	0.470238	0.502202	0.447535	0.417708	0.430978	0.435437	0.44555	0.498107	0.457667	0.464247	0.483333	0.521157	0.489344	0.426791	0.468819	0.482464	0.391428	0.533482	0.475839	0.463978	0.530501
CD8+_T_cells	0.391436	0.492796	0.391321	0.256174	0.312734	0.394247	0.285429	0.296844	0.378242	0.366196	0.393616	0.203458	0.476677	0.460156	0.807431	0.358337	0.425452	0.183036	0.337801	0.607579	0.636949	0.558706	0.275333	0.327075	0.822002	0.758386	0.256748	0.507194	0.445242	0.331205	0.900015	0.729418	0.49641	0.8999
Check-point	0.454691	0.43144	0.359518	0.34462	0.391437	0.490687	0.349072	0.414507	0.328788	0.359077	0.450458	0.365164	0.355225	0.412685	0.54355	0.367241	0.351379	0.369392	0.359166	0.40874	0.432588	0.474192	0.432024	0.429016	0.550956	0.458686	0.34921	0.420643	0.414126	0.333097	0.52176	0.467361	0.394683	0.59294
Cytolytic_activity	0.507809	0.642493	0.364058	0.308436	0.52439	0.592691	0.332726	0.473168	0.507384	0.46653	0.710828	0.309157	0.435299	0.506753	0.69101	0.443198	0.535124	0.313745	0.497785	0.649392	0.67758	0.8531	0.456088	0.584047	0.784811	0.706701	0.325666	0.542673	0.480486	0.334499	0.927752	0.783281	0.500427	0.943418
DCs	0.698785	0.401205	0.24858	0.265291	0.311398	0.545407	0.364369	0.652585	0.252406	0.230078	0.366999	0.22742	0.323015	0.616865	0.506419	0.256763	0.30154	0.210608	0.50232	0.31192	0.400233	0.385511	0.383242	0.408691	0.731642	0.454885	0.274949	0.458267	0.32721	0.216012	0.552075	0.448252	0.46091	0.665548
HLA	0.896093	0.87752	0.771075	0.710709	0.716529	0.910915	0.842987	0.854315	0.741613	0.742893	0.879551	0.676509	0.783937	0.824744	0.920544	0.761098	0.749959	0.820777	0.848038	0.792966	0.931478	0.898202	0.871775	0.851625	0.929651	0.851986	0.752864	0.866977	0.743908	0.554397	0.924526	0.840637	0.789945	0.921734
iDCs	0.20057	0.299623	0.17786	0.148733	0.176789	0.518711	0.158752	0.216321	0.118462	0.300002	0.285813	0.0879082	0.244258	0.193267	0.275411	0.142344	0.209901	0.0971822	0.134767	0.142895	0.271863	0.131989	0.289192	0.192789	0.243853	0.259254	0	0.293381	0.0420075	0.168306	0.374509	0.210497	0.221458	0.243487
Inflammation-promoting	0.467326	0.588141	0.422316	0.409901	0.486406	0.507041	0.40769	0.491394	0.55418	0.507105	0.595032	0.458881	0.421261	0.558901	0.670457	0.478363	0.505291	0.388554	0.521714	0.62147	0.595543	0.685928	0.471227	0.491489	0.714102	0.660444	0.42075	0.505209	0.531622	0.423217	0.747619	0.674135	0.556248	0.788462
Macrophages	0.718467	0.654843	0.621584	0.527294	0.597966	0.744628	0.570461	0.657086	0.452521	0.483914	0.666385	0.546001	0.562176	0.638765	0.647999	0.572154	0.488636	0.507992	0.615777	0.595631	0.607896	0.669263	0.652979	0.674153	0.633357	0.603045	0.517028	0.555978	0.54187	0.509136	0.561312	0.647696	0.538471	0.680803
Mast_cells	0.563416	0.464501	0.484557	0.247885	0.425614	0.510255	0.465377	0.153405	0.160366	0.298576	0.340613	0.365436	0.596326	0.343756	0.463908	0.412765	0.310033	0.494344	0.262046	0.356972	0.470678	0.273486	0.525821	0.453337	0.546323	0.478625	0.405778	0.524562	0.480344	0.394238	0.576878	0.507629	0.559162	0.357565
MHC_class_I	0.959292	0.983233	0.947523	0.956959	0.986796	0.971854	0.97391	0.979866	0.991729	0.989252	0.966096	0.949646	0.974523	0.991782	0.985959	0.969778	0.986223	0.978765	0.945787	0.973685	0.984795	0.995865	0.951815	0.978186	0.990501	0.99305	0.983489	0.971117	0.957821	0.879408	0.983475	0.974593	0.959154	1
Neutrophils	0.737909	0.625984	0.427073	0.47746	0.527385	0.630491	0.458768	0.622465	0.368176	0.455273	0.620803	0.471222	0.54564	0.513417	0.681398	0.490783	0.510712	0.491067	0.527901	0.535114	0.631024	0.569092	0.610373	0.565988	0.517188	0.575296	0.452533	0.569158	0.505745	0.418588	0.570652	0.613594	0.544366	0.583701
NK_cells	0.179265	0.207766	0.0810888	0.0888744	0.234196	0.135497	0.112508	0.242979	0.229348	0.126413	0.23767	0.0194486	0.123029	0.0756027	0.207783	0.138691	0.138993	0.109168	0.142813	0.1904	0.127224	0.169459	0.212314	0.139639	0.259184	0.210178	0.0945565	0.184105	0.0961448	0.102971	0.333166	0.231312	0.194215	0.197644
Parainflammation	0.752529	0.774272	0.67931	0.688029	0.741307	0.809294	0.633228	0.726692	0.70669	0.690816	0.788696	0.704656	0.708941	0.754595	0.787574	0.73348	0.692514	0.724312	0.677998	0.729252	0.738691	0.810997	0.767817	0.737966	0.759203	0.781386	0.707345	0.694083	0.694816	0.658258	0.706327	0.766918	0.762827	0.814439
pDCs	0.414883	0.424351	0.410303	0.305909	0.387708	0.497136	0.368151	0.419289	0.387478	0.388891	0.452826	0.349879	0.425223	0.432112	0.58792	0.444654	0.327455	0.365631	0.345607	0.44275	0.469213	0.493562	0.431608	0.426491	0.536003	0.530994	0.363063	0.434851	0.438788	0.347157	0.535964	0.519154	0.394996	0.609441
T_cell_co-inhibition	0.397561	0.386295	0.255413	0.190395	0.323756	0.419621	0.267383	0.342719	0.240121	0.276012	0.432016	0.222622	0.248216	0.335352	0.490282	0.241657	0.272522	0.21905	0.293422	0.388247	0.319097	0.454112	0.361478	0.292319	0.585815	0.400828	0.227844	0.324891	0.315152	0.250926	0.510576	0.473233	0.255248	0.615507
T_cell_co-stimulation	0.368363	0.365568	0.330871	0.246037	0.320186	0.4027	0.329898	0.372369	0.267671	0.344547	0.37679	0.280635	0.290186	0.355112	0.590859	0.322657	0.324186	0.311579	0.320222	0.372722	0.445075	0.421402	0.351648	0.380841	0.57189	0.420255	0.268583	0.461045	0.460591	0.26245	0.542314	0.432811	0.369389	0.575913
T_helper_cells	0.912979	0.776914	0.669875	0.551421	0.693681	0.938391	0.645897	0.812192	0.383348	0.606432	0.877127	0.631557	0.721215	0.736703	0.966384	0.626509	0.562893	0.509144	0.680258	0.743759	0.815118	0.829918	0.838579	0.842423	0.919518	0.851486	0.513504	0.798597	0.709685	0.386216	0.876783	0.865941	0.677103	0.938792
Tfh	0.176403	0.424525	0.252478	0.159401	0.179954	0.30745	0.281721	0.248289	0.297036	0.359016	0.394196	0.271434	0.264738	0.305646	0.637441	0.426178	0.349658	0.122236	0.328231	0.522975	0.575173	0.430789	0.187275	0.40196	0.611187	0.441681	0.195583	0.53966	0.282059	0.307322	0.584975	0.548866	0.496324	0.689543
Th1_cells	0.276529	0.324428	0.169239	0.216909	0.234097	0.264864	0.232876	0.319376	0.340769	0.250904	0.287155	0.229163	0.153353	0.341286	0.396224	0.20377	0.237101	0.229974	0.22785	0.314336	0.292263	0.326735	0.262805	0.231578	0.471386	0.316096	0.195581	0.289746	0.33842	0.174834	0.393211	0.362854	0.245736	0.497149
Th2_cells	0.288807	0.332977	0.206912	0.224461	0.246906	0.384271	0.256088	0.298217	0.232285	0.321096	0.358116	0.223505	0.222702	0.257363	0.341144	0.260957	0.274636	0.247106	0.343977	0.299288	0.279889	0.280854	0.282168	0.271376	0.435541	0.287637	0.266064	0.315848	0.320699	0.253325	0.388208	0.360527	0.293355	0.461355
TIL	0.579565	0.510946	0.396146	0.349881	0.430163	0.569448	0.386944	0.471524	0.336216	0.410379	0.501231	0.380125	0.444339	0.457851	0.791155	0.444616	0.428952	0.351014	0.439052	0.491874	0.583074	0.550144	0.492751	0.514924	0.632924	0.591045	0.345149	0.611735	0.485626	0.319815	0.680646	0.575354	0.508869	0.672068
Treg	0.649923	0.626895	0.604694	0.57933	0.602628	0.62945	0.583643	0.633551	0.59012	0.58445	0.63362	0.588318	0.606239	0.591889	0.655524	0.595351	0.599464	0.6099	0.585677	0.618907	0.615199	0.631156	0.624202	0.61905	0.637272	0.632343	0.59897	0.626708	0.626467	0.563533	0.651642	0.631179	0.585113	0.667145
Type_I_IFN_Reponse	0.522688	0.65972	0.577228	0.51552	0.703272	0.716867	0.438556	0.624681	0.544739	0.43935	0.785162	0.590174	0.560451	0.602062	0.778076	0.635844	0.483747	0.679516	0.519705	0.585764	0.61939	0.694666	0.678365	0.639325	0.737894	0.709939	0.501501	0.567299	0.467729	0.418292	0.564164	0.704385	0.649739	0.733916
Type_II_IFN_Reponse	0.754857	0.569034	0.528795	0.528946	0.532379	0.63442	0.55468	0.475841	0.524299	0.524781	0.486331	0.532155	0.714365	0.462797	0.642279	0.52344	0.555726	0.635344	0.547831	0.533187	0.518035	0.501601	0.551911	0.599434	0.467366	0.724739	0.576346	0.616936	0.486154	0.413448	0.557479	0.644234	0.629853	0.59308
[truncated: 206 more columns]
