# Supplementary material for: Tumor microenvironment characterization in stage IV gastric cancer
Source: Biosci Rep. 2021 Jan 8;41(1):BSR20201248. doi: 10.1042/BSR20201248 (PMC7796192; doi:10.1042/BSR20201248)
Supplement: Supplementary Tables S1-S4 [file BSR-2020-1248_supp1.zip › BSR-2020-1248_suppS4.xls]

## Sheet: Sheet1
Table S2 22 immune cell infiltration in three subtypes in stage IV GC in the GSE84437 and TCGA cohort
GSE84437
Mixture	B cells naive	B cells memory	Plasma cells	T cells CD8	T cells CD4 naive	T cells CD4 memory resting	T cells CD4 memory activated	T cells follicular helper	T cells regulatory (Tregs)	T cells gamma delta	NK cells resting	NK cells activated	Monocytes	Macrophages M0	Macrophages M1	Macrophages M2	Dendritic cells resting	Dendritic cells activated	Mast cells resting	Mast cells activated	Eosinophils	Neutrophils	P-value	Correlation	RMSE
GSM2235557	0	0.0423318	0	0.0188828	0	0.294447	0	0.00606974	0.0890865	0	0.0186473	0.0215752	0.0317337	0	0.00323082	0.252614	0	0.0866796	0.134701	0	0	0	0.02	0.199892	1.00357
GSM2235558	0.066193	0.0599697	0	0.031605	0	0.124638	0	0.0710523	0.0206216	0.0170613	0	0.0267735	0	0.351583	0.0850615	0.0683154	0	0.00990924	0.0672165	0	0	0	0	0.395699	0.922903
GSM2235560	0	0.0013489	0.00282761	0.20633	0	0.32616	0.0384508	0	0.0184754	0.0271257	0	0	0	0.0360753	0.0807952	0.19688	0.00610415	0	0.0594259	0	0	0	0	0.329657	0.957453
GSM2235561	0.0608868	0.171936	0	0.0299658	0.00321591	0.267899	0.0809519	0	0	0	0.0585783	0	0.010611	0.135328	0.0190014	0.0964264	0	0.0131056	0.0520936	0	0	0	0	0.346618	0.940503
GSM2235562	0.0463974	0	0.0727081	0.0128116	0	0.286694	0.0558482	0	0	0	0.0257115	0.0160782	0	0.291353	0.0350858	0.0600313	0	0.0231506	0.0741306	0	0	0	0.11	0.114678	1.04693
GSM2235565	0.0160334	0	0	0.0278661	0	0.330436	0	0.0345925	0.0475368	0.0917121	0	0	0.00699432	0.00899976	0.0920825	0.193447	0.00309526	0	0.147204	0	0	0	0.17	0.091084	1.05977
GSM2235566	0.0557041	0.0959939	0	0.112523	0	0.12842	0	0.118628	0.0256279	0	0	0.00263767	0.00427695	0.116368	0.105197	0.113625	0.0318521	0	0.0891475	0	0	0	0.14	0.101331	1.04598
GSM2235567	0	0.113899	0.11092	0.158726	0	0.235928	0.0191445	0.0354016	0.0426007	0	0.013653	0	0	0.0147502	0.0365651	0.17124	0	0.000354273	0.0468172	0	0	0	0.11	0.112359	1.03993
GSM2235569	0.0274592	0	0	0.0429605	0	0.201546	0.0687471	0.0281607	0.0744789	0	0.0252167	0.00434696	0	0.308817	0.031054	0.0616561	0	0.053958	0.0715988	0	0	0	0.17	0.0919459	1.065
GSM2235570	0.0328843	0	0.00437102	0	0.0538532	0	0	0.0530383	0.00717645	0.0367245	0	0.0436534	0.0301068	0.554735	0.0265688	0.0815716	0.00227376	0	0.073043	0	0	0	0	0.446079	0.914361
GSM2235572	0.0125227	0.056617	0.0378609	0.273967	0	0	0.147169	0.0777156	0	0.00517384	0	0.0229503	0	0.107453	0.167284	0.0482625	0	0	0.043025	0	0	0	0	0.331516	0.95535
GSM2235573	0.0178429	0.0316992	0.034892	0.0914638	0	0.19932	0.0807989	0.0644455	0	0	0.0619525	0	0	0.153493	0.0633644	0.0743726	0	0.0613317	0.065023	0	0	0	0	0.371864	0.929108
GSM2235574	0.0388844	0	0	0	0	0.355413	0.0673218	0.0124051	0	0	0.104131	0	0.0448201	0.176617	0.0756397	0	0	0.0455528	0	0.0792158	0	0	0.17	0.0906943	1.06549
GSM2235577	0	0.0469579	0.00310051	0.0674757	0	0.321245	0.0182518	0.00739967	0.00907859	0	0.113264	0.00109024	0.0200588	0.161852	0.0478081	0.0575423	0.0303169	0.0206779	0.0738809	0	0	0	0	0.331427	0.950901
GSM2235578	0	0.0140652	0.0722007	0.114529	0	0.0819244	0.136524	0.0117659	0	0	0.0255299	0.03977	0	0.333122	0.0432152	0.0566302	0	0	0.0707239	0	0	0	0	0.457967	0.88887
GSM2235580	0.0216083	0.0526063	0.109333	0.0929842	0.0429114	0.178784	0.0701277	0	0.00712615	0	0.0498351	0.000654766	0.0123357	0.0805824	0.0517011	0.0795174	0.0204505	0.0166102	0.107965	0	0	0.00486704	0	0.300958	0.956286
GSM2235582	0	0.0254169	0.131108	0.114683	0	0.277597	0.0715565	0	0	0	0.0261959	0	0.0131902	0.177617	0.0220707	0.068592	0	0	0.0719732	0	0	0	0.14	0.0985094	1.0433
GSM2235584	0.0299941	0	0.104165	0.0156143	0	0.277127	0	0	0	0	0	0.128658	0.0341735	0.100512	0.0289127	0.100326	0.00276642	0.00183926	0.175911	0	0	0	0.14	0.0986194	1.04576
GSM2235586	0.00532961	0.0538454	0.104299	0.241005	0	0.00768542	0.14499	0.0444375	0	0.0739327	0	0	0	0.115112	0.0702567	0.0658036	0.0164707	0	0.0568327	0	0	0	0	0.472613	0.882438
GSM2235587	0.0835326	0	0.0271563	0.127442	0.000597004	0.124362	0	0.0292104	0.00890304	0	0.0223444	0.00792653	0.0193753	0.210822	0.0992366	0.057006	0.00315967	0.00731467	0.171612	0	0	0	0.01	0.278563	0.972395
GSM2235588	0.0330234	0	0	0.0763366	0	0.326784	0	0	0	0.0161851	0	0	0.0322644	0	0.0540948	0.230974	0	0.00470655	0.225632	0	0	0	0.03	0.188669	1.01278
GSM2235589	0.0414325	0	0.0493285	0.0811517	0	0.228788	0.092585	0.027939	0	0	0.0504263	0	0.0313482	0.219227	0.0318606	0.0107589	0	0.0695121	0.0656425	0	0	0	0.13	0.102313	1.04554
GSM2235593	0.0170652	0	0.0452662	0.0539948	0	0.204087	0.145463	0	0.0137619	0	0.0807735	0	0	0.157239	0.0821541	0.0805345	0	0.0172219	0.0733184	0	0	0.0291212	0.01	0.278547	0.970138
GSM2235595	0.0526938	0.136141	0.0433653	0.192618	0.0307995	0.064875	0.067811	0.0520297	0	0	0.0321966	0	0	0.135737	0.0491179	0.0574251	0	0.0194513	0.0657382	0	0	0	0	0.33863	0.943471
GSM2235600	0.0143689	0	0.0606858	0.05978	0	0.127452	0.033814	0	0.0259154	0	0	0.0404038	0	0.389586	0.0381279	0.100877	0	0.0130714	0.0757165	0.020201	0	0	0.01	0.250864	1.00295
GSM2235601	0.0181148	0.044225	0.0926363	0.0770496	0	0.130623	0.00299273	0.0232062	0.0280056	0	0	0.0399793	0.0413141	0.0549657	0.0447817	0.0851683	0.0302053	0.0191841	0.267548	0	0	0	0.01	0.220118	0.989757
GSM2235603	0.121806	0	0	0.024194	0	0.114758	0	0.100553	0.0539058	0	0	0.0624526	0.0511454	0.161912	0.110614	0.0769087	0	0.04212	0.07963	0	0	0	0.11	0.115764	1.04313
GSM2235605	0.0100757	0.0515099	0	0.161494	0	0.165659	0	0.0143895	0.00451024	0.0224542	0	0.0392287	0	0	0.0594085	0.131014	0.011017	0.0098113	0.319427	0	0	0	0.01	0.283237	0.975518
GSM2235606	0.0362868	0.0306482	0	0.0576043	0	0.368733	0.00704991	0	0	0	0.0445291	0	0.0476847	0.0918991	0.0418997	0.0593639	0.00550301	0.0445249	0.163326	0.00094701	0	0	0	0.398524	0.917128
GSM2235609	0.00865726	0.00422873	0.0698064	0.255705	0	0	0.0816129	0.0419191	0.0118721	0.048614	0	0.0428954	0	0.102359	0.0632446	0.0509907	0.033176	0	0.184919	0	0	0	0	0.446217	0.894211
GSM2235610	0.0342062	0.00470792	0.0134319	0.145357	0	0.108796	0.0606573	0	0	0.0262875	0	0	0.0268732	0.0868097	0.0692567	0.160448	0.0360345	0.00270182	0.224432	0	0	0	0	0.299106	0.960068
GSM2235611	0.0130054	0	0.148802	0.055384	0	0.292878	0	0	0.0395264	0	0	0.0320289	0	0.0594479	0.0261377	0.102236	0.0190213	0.0111703	0.200361	0	0	0	0.09	0.139346	1.02186
GSM2235612	0.0134056	0.0454559	0.0208161	0.210419	0	0.195704	0	0.00916006	0.0473521	0	0	0.0392483	0.0209984	0.0539599	0.0832417	0.0751469	0.00581143	0.00240416	0.176877	0	0	0	0	0.301305	0.964848
GSM2235614	0.0112763	0	0	0.137648	0	0.126381	0.218736	0.0376297	0.00928674	0.0492582	0.0802644	0	0.00859724	0.0385959	0.0741848	0.0666325	0.0218348	0.0126905	0.106984	0	0	0	0	0.363495	0.935742
GSM2235616	0.00921582	0.00979092	0.0771551	0.220745	0	0.0764785	0.15585	0.0117255	0.0345261	0	0.00350505	0.0309689	0.00144504	0.0393536	0.0480085	0.067874	0.0314321	0.00449509	0.133571	0	0	0.0438595	0.04	0.175684	1.01029
GSM2235617	0.0254271	0	0	0.149414	0	0.231975	0.078327	0.00260644	0	0	0	0.0537844	0	0.118556	0.0771171	0.0979337	0.0393817	0.00225876	0.11833	0	0	0.0048896	0.1	0.125712	1.04157
GSM2235618	0.000669782	0	0.066014	0.0261094	0	0.310622	0.13098	0.000642952	0	0	0.0581701	0.0208379	0.0170663	0.0753471	0.0608853	0	0.0237356	0.0381305	0.170789	0	0	0	0.12	0.105297	1.04238
GSM2235619	0.0131638	0.0447996	0.0614736	0.0592642	0	0.242837	0.0123501	0.0287513	0.0690294	0	0	0.0267664	0.0056881	0.0404805	0.0774174	0.119986	0.0203302	0.0111814	0.166482	0	0	0	0.11	0.108629	1.03631
GSM2235621	0	0.0475204	0	0.162034	0	0.150137	0.0333945	0.087228	0.0225198	0	0	0.0250829	0.0304845	0	0.0567898	0.216593	0	0.0403387	0.115081	0	0	0.012797	0.43	0.0476143	1.06639
GSM2235625	0	0.0182385	0.0943263	0.131689	0	0.113725	0.00981167	0	0	0.0479192	0	0.0576977	0.00625049	0.0057254	0.0516131	0.0678057	0.048286	0	0.346912	0	0	0	0	0.346773	0.943775
GSM2235626	0.00934613	0	0.0398114	0.0185002	0	0.18463	0.0449053	4.95184e-05	0.00465453	0	0	0.0095746	0.0111965	0.117355	0.0157885	0.166126	0.0548447	0.0154636	0.307754	0	0	0	0	0.337192	0.946443
GSM2235629	0.0404914	0	0.150248	0.0267676	0	0.172641	0.0574373	0.0120274	0	0.0332857	0	0.0195526	0.0308894	0.102254	0.0672334	0.0531609	0.0275	0.0123706	0.193796	0.000344889	0	0	0.01	0.267005	0.968317
GSM2235630	0.0357993	0.15988	0	0.0611866	0	0.221494	0	0.0115034	0.0197508	0	0	0.0610915	0.0679607	0.0134133	0.0189543	0.113541	0.00524508	0.0139134	0.196266	0	0	0	0.01	0.24334	0.984353
GSM2235631	0.00262704	0.0664469	0.0389271	0.137465	0	0.30655	0.00509395	0	0	0.0192155	0	0.049412	0	0.0340908	0.057908	0.02952	0.0263979	0	0.226346	0	0	0	0	0.392104	0.922077
GSM2235633	0.0211627	0	0	0.0501386	0	0.29346	0	0.0480463	0.0170542	0.0789856	0	0.0622978	0.0280089	0.039946	0.124149	0.0974901	0.0238803	0	0.115381	0	0	0	0	0.356622	0.941368
GSM2235634	0	0.0158432	0	0.0328522	0	0.171587	0.00463268	0	0	0	0	0.0191491	0.0461646	0.070232	0.0488638	0.0340641	0.0193576	0.016935	0.517603	0	0	0.00271553	0	0.566974	0.824241
GSM2235636	0	0	0	0.018392	0	0.32782	0	0	0	0.124735	0	0.0166634	0	0.0156723	0.0485539	0.16892	0.00533029	0.0116396	0.262274	0	0	0	0	0.339393	0.948248
GSM2235637	0	0.109124	0.0202077	0.10464	0	0.0647489	0.153252	0.0470961	0	0.0368515	0.010121	0	0	0.137842	0.0578005	0.105397	1.95811e-05	0.0433536	0.109546	0	0	0	0.01	0.25628	0.975381
GSM2235695	0.205999	0	0	0	5.54652e-05	0.0297647	0.181468	0.0149981	0	0.00691702	0	0.0908383	0.00935742	0	0.0833566	0.169232	0.0440008	0	0.164012	0	0	0	0.24	0.0750935	1.05601
GSM2235696	0.0149688	0	0.037874	0.181911	0	0	0.218299	0.0271794	0.0129428	0	0.0465193	0	0.0149212	0.117987	0.0719958	0.125004	0.0252285	0	0.105171	0	0	0	0.01	0.278529	0.968107
GSM2235699	0.0369324	0	0	0.0506709	0	0.270468	0.0846764	0	0	0	0.0458104	0	0	0.258041	0.0308094	0.117065	0	0.00682512	0.0987008	0	0	0	0.1	0.119447	1.04795
GSM2235700	0.066133	0	0.00290974	0	0.00125374	0.284402	0.0550921	0	0	0.126704	0.00525803	0	0.0390384	0.0609293	0.168034	0.0615907	0.0098428	0.0172636	0.101549	0	0	0	0.03	0.195793	1.01859
GSM2235702	0.0241852	0	0.0145491	0	0	0.228085	0.0671794	0.0038671	0.000870447	0.001249	0.0852964	0	0.0462659	0.316882	0.0194377	0.0292272	0.0148051	0.0986709	0.04943	0	0	0	0.11	0.111789	1.05593
GSM2235703	0.0755298	0.0064912	0.0654093	0.0830603	0	0.18532	0.0144871	0.0618783	0	0.0394296	0	0.03537	0	0.125705	0.067482	0.094749	0	0.00107424	0.144014	0	0	0	0.03	0.185569	1.00731
GSM2235704	0.113305	0	0.0292702	0.061315	0	0.110854	0.0137756	0.0339641	0.015215	0.0490726	0	0	0	0.271064	0.0457776	0.0955323	0	0	0.160855	0	0	0	0.01	0.293004	0.967049
GSM2235705	0.0488459	0	0	0.0311239	0	0.0856407	0	0.0276198	0.0516509	0.0171485	0	0.00993724	0	0.402488	0.0253881	0.0904462	0	0	0.20971	0	0	0	0	0.352278	0.95206
GSM2235706	0.0329115	0	0.0104815	0.0451882	0	0.194205	0.0660798	0.0305821	0	0	0	0.0462143	0	0.260076	0.0609057	0.148065	0	0.00646448	0.0982758	0	0	0.000550471	0.09	0.137233	1.04103
GSM2235708	0.0673951	0	0.0361815	0.143068	0	0.194731	0.10727	0.063797	0.0185025	0.0421554	0.0153204	0	0	0.128693	0.0724311	0.0254212	0.0133883	0.0307527	0.0408929	0	0	0	0.09	0.143922	1.0349
GSM2235710	0.0633289	0	0.00346385	0	0	0.235026	0.0592367	0.03358	0.0119643	0.0393093	0	0.00761089	0	0.13055	0.103741	0.0721373	0.151048	0	0.0890042	0	0	0	0.09	0.141128	1.02639
GSM2235711	0.0144109	0.0017606	0	0.116758	0	0.0858056	0.122178	0	0.000692507	0.0766922	0	0.0653174	0.0124783	0.0267173	0.134673	0.0246745	0.0808257	0.0433244	0.193691	0	0	0	0.01	0.256349	0.990206
GSM2235713	0.139186	0.0180171	0	0.0913999	0	0.138203	0.0328609	0.0423094	0	0.0429527	0	0	0	0.221195	0.0393722	0.122031	0	0	0.112472	0	0	0	0.05	0.168129	1.02061
GSM2235715	0.0109412	0	0.0139811	0.189861	0	0	0.333315	0.0508127	0	0.0371681	0	0	0.0170792	0.0410078	0.0812206	0.0850096	0.00528692	0.0103398	0.123978	0	0	0	0	0.34947	0.939908
GSM2235717	0.0121	0	0	0.0803694	0	0.144702	0.010249	0	0.0037643	0.0278979	0.00613065	0.023082	0.0469172	0.0433983	0.117784	0.173945	0.0138142	0	0.295847	0	0	0	0.09	0.142157	1.03761
GSM2235718	0.0773258	0	0.163897	0.122039	0	0.256516	0.0230951	0	0	0	0	0.00850635	0.00385923	0.0577637	0.0394661	0.0457189	0.000245267	0.0348297	0.166738	0	0	0	0.01	0.223886	0.988312
GSM2235719	0.0537356	0	0.0772756	0.112116	0	0.0840777	0.0270248	0.041841	0.0357457	0	0	0.071149	0	0.211243	0.0392234	0.132644	0	0.0153331	0.0738169	0	0	0.0247737	0.1	0.133027	1.03307
GSM2235722	0.000129615	0.0248571	0.0910409	0.0633307	0	0.141076	0.112221	0.0285789	0	0.0460132	0	0.0430778	0.000195468	0.0366021	0.0721771	0.0665855	0.0132103	0.0638184	0.180902	0	0	0.016184	0.01	0.22469	0.988718
GSM2235725	0.00814638	0	0.000821246	0.251075	0	0	0.300207	0.017683	0	0.136143	0.00540544	0	0	0.095264	0.0737325	0.0478209	0.00543476	0.00746623	0.050801	0	0	0	0	0.417452	0.911679
GSM2235726	0.0501748	0	0.0870906	0.143996	0	0.0787946	0.0437268	0	0.0150387	0.0793754	0	0	0	0.108599	0.181334	0.10877	0	0	0.1031	0	0	0	0	0.575058	0.824837
GSM2235727	0.0234154	0	0.0496461	0.175519	0	0.185461	0.0867001	0	0.0391927	0	0	0.0267545	0.0110853	0.0312651	0.0267801	0.0590982	0.0228175	0.0109306	0.24661	0	0	0.00472443	0.01	0.237249	0.990465
GSM2235728	0.0489167	0	0.0276145	0.08975	0	0.162263	0.0816956	0.0151412	0	0.00816149	0	0.00383851	0.0492243	0.0307093	0.0416158	0.0221117	0.00114124	0.071408	0.33955	0	0	0.00685808	0.01	0.25217	0.98498
GSM2235729	0.0827727	0	0.015437	0.00117398	0	0.219172	0.0651873	0.0449417	0	0.0254002	0	0.0500354	0.0364581	0.0957608	0.0974941	0.0975526	0	0.00303267	0.165582	0	0	0	0.01	0.266437	0.973983
GSM2235734	0.0497642	0	0.0246192	0.0123032	0	0.214831	0.0274423	0.00749082	0.0597239	0	0	0.0357522	0.0276557	0.0778371	0.0317345	0.0539228	0.0268157	0.0790932	0.271014	0	0	0	0.09	0.143947	1.02463
GSM2235736	0.0504293	0	0	0.0156591	0	0	0	0.0908025	0.0478219	0	0	0.0293193	0	0.520373	0.0057346	0.0840643	0	0.0601256	0.0706975	0	0	0.0249726	0	0.389057	0.947285
GSM2235737	0.0957892	0.0503155	0.0933117	0.0609285	0	0.16487	0.0242048	0.0296326	0	0	0.0340213	0	0.00691625	0.132513	0.0186281	0.093695	0.0347073	0.0318802	0.116441	0	0	0.0121467	0.04	0.176066	1.00292
GSM2235738	0.004157	0	0.00527399	0.130735	0	0.110368	0.145212	0.18113	0	0	0.0190603	0.0311956	0.00356475	0.107026	0.0229977	0.108186	0.0491819	0	0.0819109	0	0	0	0.29	0.0656352	1.06499
GSM2235741	0.00657738	0	0.0183282	0	0	0.289042	0.015464	0	0.0290332	0	0	0.0458059	0	0.332308	0.0525844	0.0777863	0.0289222	0.023113	0.0810358	0	0	0	0.05	0.165852	1.03849
GSM2235742	0.0353427	0	0	0.0420686	0	0.191801	0.0619956	0.0376899	0.00699506	0.0421562	0	0.0279806	0.0137049	0.23857	0.115286	0.0423035	0.0272913	0	0.116814	0	0	0	0.01	0.253398	0.987383
GSM2235743	0.0493873	0	0	0.00552994	0	0.150242	0.0533692	0	0.00922968	0.00879991	0	0.0354017	0	0.456057	0.048572	0.0674307	0	0	0.115981	0	0	0	0.01	0.266059	1.00519
GSM2235744	0.00911358	0	0.124834	0.0814847	0	0.372625	0.0111789	0	0.0417912	0	0.0176109	0.0117909	0.0233543	0.081259	0.00626039	0.0574976	0	0.0126939	0.148506	0	0	0	0.09	0.138072	1.03189
GSM2235745	0.0502655	0	0.100986	0.212552	0	0.110975	0.0950164	0.0509236	0	0.0724283	0	0	0	0	0.112458	0.13185	0	0	0.0625453	0	0	0	0.01	0.219436	1.00057
GSM2235747	0	0.00585138	0	0.13071	0	0.0252068	0.103385	0.0248659	0	0	0	0.0223819	0	0.385807	0.0579654	0.127022	0.0168994	0	0.0903272	0	0	0.00957701	0.06	0.155953	1.05459
GSM2235748	0.0238599	0.0228329	0	0	0	0.268622	0.0442587	0	0.012853	0	0.0272433	0.0299172	0.0416093	0.0089228	0.210316	0.190459	0.024176	0	0.0949292	0	0	0	0.03	0.193542	1.02403
GSM2235749	0.189337	0	0	0.0453466	0.00823795	0.241005	0	0.0237304	0.0342637	0	0	0.108482	0	0.112078	0.0875441	0.00586117	0	0.0322561	0.111858	0	0	0	0.58	0.0264878	1.09426
GSM2235750	0.0526717	0	0	0	0	0.221692	0.0405483	0	0	0	0.0323952	0.01581	0	0.39098	0.0333294	0.0967969	0	0.0394044	0.0763722	0	0	0	0.1	0.130933	1.06411
GSM2235752	0.0997409	0	0.136462	0.0372189	0	0.204428	0.206386	0.0171249	0	0.023804	0.0407206	0	0	0.0445561	0.0180956	0.0397022	0	0.0347039	0.0970043	0	0	5.26754e-05	0.01	0.274444	0.967191
GSM2235753	0.0826667	0	0.128695	0.0684547	0	0.149278	0.11605	0.0142297	0.00657634	0.118416	0	0.025411	0	0.00358921	0.0627347	0.111064	0.0415662	0.00410065	0.0671675	0	0	0	0	0.300472	0.957972
GSM2235754	0.00524107	0	0	0.00309436	0	0.135278	0.0124881	0	0.000316625	0	0.0218864	0.0172727	0.0441602	0.376372	0.0190421	0.124004	0	0.0248099	0.209175	0	0	0.00685883	0	0.398912	0.926323
GSM2235755	0.067986	0	0.0944463	0.134434	0	0.0863834	0.0371844	0.0241126	0.015402	0.0939242	0	0.0175403	0	0.0291048	0.0669876	0.0559754	0	0	0.276519	0	0	0	0.01	0.279494	0.971655
GSM2235756	0.0781157	0	0.0143469	0.106452	0	0.126958	0.0256842	0.0459153	0.00490727	0	0	0.0284792	0.00830061	0.227713	0.11514	0.095539	0	0.00181412	0.120635	0	0	0	0	0.301574	0.964261
GSM2235757	0.067167	0	0.104606	0.0171402	0	0.144443	0.0934563	0.0550651	0.00480776	0.010144	0	0.0124693	0	0.200533	0.0837035	0.0665157	0.0121407	0	0.127181	0	0	0.000626721	0.03	0.197043	0.998884
GSM2235758	0	0.0594539	0	0	0	0.0262645	0	0.0194766	0.072537	0.0112673	0	0.0673006	0	0.487731	0.0564727	0.0331797	0	0.0109793	0.153392	0	0	0.00194511	0.03	0.184531	1.05687
GSM2235759	0.0696828	0	0	0.20075	0	0.114359	0.0664173	0.0226924	0.0573585	0.0470283	0	0.000496711	0	0.00912536	0.0664313	0.132798	0	0.0228358	0.181231	0	0	0.00879427	0.06	0.154526	1.02684
GSM2235760	0.0596824	0	0.00123221	0.170678	0	0	0.0726201	0.0264526	0.0301532	0.00462775	0	0.0319779	0	0.177131	0.0476355	0.143413	0	0.00150115	0.232895	0	0	0	0.19	0.085214	1.0549
GSM2235761	0.0944655	0.109671	0	0.21692	0	0.0585593	0.0144567	0.0495082	0.0138277	0.0233465	0	0.0183714	0.00304417	0.0410856	0.0530923	0.0728804	0	0.0151025	0.215668	0	0	0	0.03	0.189377	1.01206
GSM2235762	0.0212665	0	0	0.0215706	0	0.12306	0	0.0108404	0.0494531	0	0.000535677	0.0232205	0	0.415497	0.0480476	0.080249	0	0	0.20626	0	0	0	0	0.461796	0.890154
GSM2235763	0.0659438	0.0283479	0	0.15748	0	0.201196	0	0.0729914	0.105823	0	0.00327442	9.22967e-05	0	0.118162	0.124892	0.0247501	0.000478628	0.0146695	0.0818984	0	0	0	0	0.369552	0.935269
GSM2235764	0.0130217	0.00184126	0	0.022857	0.0717763	0.049729	0.164912	0.0095521	0.0370285	0	0.0677959	0.0572439	0.0318336	0.133425	0.0880973	0	0.00822393	0	0.242662	0	0	0	0.44	0.04551	1.07718
GSM2235765	0.0469984	0	0.0795488	0.0305531	0	0.0931827	0.0664377	0.0351042	0.00355867	0	0.0570787	0	0	0.321973	0.0746333	0.0843249	0	0.00902915	0.0905841	0.0069929	0	0	0	0.372263	0.931578
GSM2235766	0.11029	0	0.0750687	0.0406196	0	0.163098	0.0138724	0.10375	0.00647559	0	0.0285536	0.00143794	0	0.198845	0.0435277	0.0645921	0	0.0616611	0.088209	0	0	0	0.43	0.046657	1.06032
GSM2235767	0.041921	0.0124013	0	0.103989	0	0.230775	0	0	0.0387119	0.004912	0	0.0338316	0.0333187	0	0.0629735	0.0893211	0	0	0.347845	0	0	0	0.07	0.150499	1.03947
GSM2235768	0.00859026	0	0.0420448	0.136304	0	0	0.225075	0.055266	0	0	0.025271	0.0101083	0	0.141366	0.113208	0.089834	0.0107432	0.0106923	0.110281	0	0	0.0212158	0	0.441046	0.896986
GSM2235771	0.0638897	0.0523795	0.00341477	0.172529	0	0.102982	0.0654638	0.0076909	0.0562037	0	0	0.0299248	0	0.0587156	0.0942753	0.0642483	0	0.00583504	0.207786	0	0	0.0146612	0.1	0.125474	1.03742
GSM2235772	0.0855103	0.0688576	0	0.0252244	0	0.171772	0.0261976	0.0746047	0.00623527	0	0	0.0494827	0.0339326	0.109425	0.119835	0.0502651	0	0.0241543	0.154504	0	0	0	0.04	0.174426	1.0153
GSM2235773	0.069487	0.0138309	0.00699601	0	0	0.161328	0.0810822	0.0326089	0.0803227	0.0392483	0	0.0530684	0	0.1033	0.10574	0.0868722	0	0.0305455	0.130615	0	0	0.00495456	0.05	0.168121	1.01792
GSM2235774	0.0207797	0	0.0184122	0	0	0.202442	0.135928	0.0315033	0.0519175	0	0.0117844	0.0439699	0	0.088298	0.0923772	0.150576	0.00550334	0.00773214	0.138147	0	0	0.000628305	0.1	0.116501	1.03606
GSM2235775	0	0.0333892	0.0109007	0	0	0.103186	0.156028	0.0362291	0.0637365	0.102992	0	0.0412915	0	0.131965	0.0605781	0.0828747	0	0.00165814	0.17517	0	0	0	0.08	0.146574	1.02624
GSM2235776	0.0560491	0	0.0309491	0.105189	0	0.107145	0.113376	0.0408388	0	0.0592321	0	0.0477466	0	0.0816187	0.0438093	0.13253	0	0.0307734	0.150743	0	0	0	0.06	0.153041	1.02074
GSM2235777	0.0211465	0	0.0318119	0.0827591	0	0	0.281744	0.014079	0	0.0446196	0.0111925	0.085566	0	0.162663	0.0615532	0.080587	0	0.0257512	0.0965266	0	0	0	0.01	0.262466	0.983684
GSM2235778	0.0620249	0	0.000619396	0.0465631	0	0.0963065	0.0126871	0.00305668	0.00282595	0	0.0611194	0	0	0.467743	0.0441092	0.108324	0	0	0.0465656	0.0480559	0	0	0.03	0.184187	1.06112
GSM2235779	0.00498783	0	0.0243106	0.222674	0	0	0.356851	0.0396923	0	0	0.0422376	0	0.000229868	0.0655696	0.0669394	0.12842	0	0	0.048088	0	0	0	0.01	0.244096	0.990681
GSM2235780	0.0157344	0	0	0.248614	0	0.189354	0.0733688	0.00924402	0	0.0595683	0.0431798	0	0.00647507	0.0350925	0.0948447	0.0774895	0.00161519	0.0104104	0.13501	0	0	0	0.01	0.28852	0.97958
GSM2235782	0.0543781	0	0.133837	0.0831088	0	0.0501227	0.00557955	0.0221251	0.000391517	0	0.0365471	0.024008	0	0.285622	0.132898	0.0897945	0	0.0389352	0.00507389	0.0375789	0	0	0	0.402405	0.918548
GSM2235786	0.11691	0.146474	0.0685146	0.246846	0	0.0172493	0.0482332	0.0544167	0.0089922	0.05277	0	0	0	0.00761304	0.0421451	0.109133	0	0	0.0807035	0	0	0	0.01	0.244723	0.987071
GSM2235787	0.0990874	0	0.0100694	0.057048	0	0.317113	0.0215764	0.0295209	0.0366578	0.0544018	0	0	0	0.0342358	0.0738823	0.0652593	0.0136056	0.0178155	0.169727	0	0	0	0.09	0.141168	1.0348
GSM2235789	0	0.0511926	0	0.170458	0	0.0288712	0.17874	0.0701637	0.0062594	0.11063	0	0	0.00713716	0.0646925	0.0999981	0.0590647	0.0132599	0.0185917	0.108306	0	0.0126348	0	0.01	0.255629	0.984104
GSM2235790	0.143346	0.0828571	0.0820046	0.0934069	0	0.191431	0.0566199	0.0369604	0.0108939	0	0.0338553	0	0	0.0857782	0.0832246	0.0148739	0	0.0176073	0.067141	0	0	0	0.01	0.246225	0.983913
GSM2235791	0.0494114	0	0.0270211	0.0286958	0	0.297702	0.00487207	0.0327805	0.00672785	0.0345095	0	0.0715794	0	0.0057017	0.0911027	0.152985	0.00469796	0.00659545	0.185618	0	0	0	0.01	0.250323	0.986592
GSM2235792	0.0380576	0	0.016272	0.0971451	0	0.167734	0.0946339	0	0.0145436	0	0	0.0185005	0.00140212	0.0887613	0.0791202	0.17439	0	0.0698127	0.124024	0	0	0.0156026	0.09	0.142597	1.02497
GSM2235795	0.0561968	0	0	0.0160451	0	0.0899992	0.0163261	0.0276245	0	0	0.0153704	0.0116034	0.122217	0.302767	0.0121543	0.17949	0	0.0974025	0.0273073	0	0	0.0254969	0.02	0.211498	1.02157
GSM2235796	0.0657384	0	0	0.117912	0	0.184374	0	0.00202897	0	0	0.0142068	0.0258983	0.101074	0.0325318	0.026222	0.0425531	0	0.019073	0.359473	0	0	0.00891552	0.01	0.237247	0.997151
GSM2235798	0.0478823	0	0.0295119	0.0387026	0	0.217996	0.0542983	0.0679199	0	0	0.0506314	0	0.00310024	0.0860121	0.0657097	0.124489	0	0.0853213	0.109519	0	0	0.0189059	0.11	0.112546	1.03467
GSM2235799	0.0714846	0	0.0563457	0.0940736	0	0.225401	0.0390149	0.0389211	0	0	9.38821e-05	0.00239483	0.0180043	0.0437309	0.0729586	0.0776637	0.00231983	0.0535764	0.198647	0	0	0.0053701	0.05	0.169119	1.01261
GSM2235804	0	0.0370161	0	0.0465675	0	0.151213	0.000431787	0.0196174	0.0717313	0.100438	0	0.0915588	0	0.0658944	0.0894164	0.0632415	0.0365313	0.0159454	0.210397	0	0	0	0.09	0.137532	1.04324
GSM2235805	0.0844833	0	0	0.1047	0	0.344604	0	0	0.0621123	0	0	0.0198879	0	0.0297865	0.0692074	0.069679	0.0336674	0.0149931	0.166879	0	0	0	0.17	0.0879916	1.06195
GSM2235806	0	0.020389	0	0.0700437	0	0.188536	0	0.0444538	0.133223	0	0	0.034498	0.00857873	0.113346	0.0308006	0.250845	0	0.0628077	0.0424789	0	0	0	0.42	0.0477784	1.07652
GSM2235807	0.047736	0	0.0674041	0.0883978	0	0.204414	0.00958029	0.0511529	0	0	0	0.0921045	0.00481698	0.0413645	0.0876695	0.0218406	0.00326037	0.0162258	0.25763	0	0	0.0064031	0.3	0.0645542	1.07049
GSM2235808	0.015634	0.0103374	0.0392236	0.116169	0	0.0496441	0.123205	0.0176079	0.0214034	0	0.0160579	0.0590525	0.0369458	0.0935032	0.144386	0.0479877	0.0718663	0	0.136976	0	0	0	0.02	0.201705	1.00549
GSM2235809	0.0611837	0	0.0635663	0.112245	0	0.0875463	0.186883	0.0546572	0	0.114799	0	0.0394924	0.00570469	0.0564221	0.100921	0.0669396	0	0	0.0254177	0	0	0.0242219	0	0.326295	0.953473
GSM2235810	0.0182115	0	0	0.0310177	0	0.104828	0.0430852	0.0637863	0.0393165	0	0	0.049919	0	0.299065	0.0858362	0.0751015	0	0.0684566	0	0.0978959	0	0.0234798	0.09	0.135884	1.05992
GSM2235811	0.00856013	0	0.0469485	0.0346569	0	0.269068	0.0754785	0.0336667	0.000480952	0	0	0.0463069	0	0.130503	0.08741	0.0583672	0.0359447	0	0.158025	0	0	0.0145834	0.01	0.221292	0.99387
GSM2235812	0.0463142	0	0.0369873	0.226917	0	0.146899	0.0940874	0.0439713	0	0	0.00720137	0.000438699	0	0.120102	0.077735	0.0742263	0.0326744	0	0.0924453	0	0	0	0.6	0.0239411	1.07883
GSM2235814	0.10034	0.0743888	0	0.0799215	0	0.163031	0	0.0602967	0	0.0575571	0	0.0493834	0	0.0811286	0.11066	0.0331998	0.0108428	0	0.179251	0	0	0	0	0.382322	0.925553
GSM2235815	0.0099323	0	0.156345	0.0257714	0	0.142771	0.185318	0.0267361	0	0.0142997	0	0.0505603	0	0.089027	0.0403861	0.0973465	0.00826451	0.0241654	0.129077	0	0	0	0.05	0.165249	1.00618
GSM2235816	0.0427936	0.0203421	0	0.0477604	0	0.181287	0.0135385	0.0473491	0	0.00617117	0	0.0991859	0	0.0832089	0.17647	0.0265679	0.00957492	0	0.219677	0	0	0.0260741	0	0.317508	0.963815
GSM2235817	0.0393275	0	0.0426003	0	0	0.325562	0.0621778	0.0298961	0.0203321	0.0312758	0.020036	0	0	0.127112	0.0761558	0.128084	0.0220875	0.00134878	0.0740036	0	0	0	0.12	0.105159	1.04228
GSM2235818	0	0	0.0415795	0.281114	0	0	0.228921	0.0209115	0	0	0	0.0465831	0.0185908	0	0.0847415	0.110913	0.0745328	0.0158744	0.0302715	0	0	0.0459672	0	0.318237	0.95588
GSM2235819	0.0369937	0	0.0392988	0	0	0.198103	0.0306311	0.0146977	0	0.0174505	0.0199746	0	0	0.378082	0.0262485	0.0993853	0	0.0329187	0.106217	0	0	0	0.01	0.246752	1.00154
GSM2235820	0.0702893	0.0741977	0.105975	0.112059	0	0.100096	0.00440622	0.056835	0.00708345	0	0	0.027405	0	0.0657788	0.0341659	0.0446035	0.00692292	0.00516052	0.285022	0	0	0	0	0.406188	0.913774
GSM2235821	0.0208566	0	0	0.228766	0	0.0934789	0.12397	0.0483213	0	0.0223066	0	0.0359694	0.034105	0.0741908	0.0593966	0.0881043	0.0209766	0.0325047	0.117053	0	0	0	0.01	0.254107	0.983921
GSM2235823	0.0865013	0	0.0979253	0.182747	0	0.188662	0.0406101	0.011401	0	0.0390148	0	0.014977	0	0.0279356	0.0388846	0.0643851	0.0136337	0.0206283	0.172694	0	0	0	0.01	0.264827	0.975887
GSM2235824	0.0993832	0.0387085	0	0.0643236	0	0.242947	0.0546829	0.0702869	0	0	0.0255095	0	0.0546958	0.0123119	0.0632756	0.0675411	0	0.0347392	0.171595	0	0	0	0.01	0.257591	0.978292
GSM2235825	0.050409	0	0.00971072	0.062881	0	0.186862	0.0457189	0	0.0186296	0.000348255	0	0.0320322	0.0683668	0.0601297	0.0753477	0.165883	0.0101831	0	0.213498	0	0	0	0.07	0.150341	1.02062
GSM2235827	0.0132118	0.0737713	0.0461721	0.227225	0	0.111445	0.000367425	0.0366373	0.00288593	0	0	0	0.015631	0.00728585	0.0385236	0.0352041	0.0177994	0.0174042	0.356435	0	0	0	0	0.29883	0.968885
GSM2235828	0.00975391	0	0	0.0797271	0	0.0708599	0.0820243	0.0228923	0	0.0276203	0	0.0484709	0.00816151	0.395478	0.0946308	0.0891089	0	0	0.0712723	0	0	0	0	0.461291	0.889872
GSM2235829	0.0571681	0	0	0.0340509	0	0.197751	0.0639563	0.0384389	0.0128491	0.0716235	0	0.0549046	0	0.11877	0.119965	0.0924224	0.00314753	0.0168601	0.118092	0	0	0	0	0.31594	0.957595
GSM2235830	0.146427	0	0.261938	0	0	0.208319	0	0.0765166	0.000132608	0	0	0.0109161	0	0.106412	0.0884037	0	0	0.0655892	0.0278049	0	0	0.00754101	0.47	0.0383745	1.05689
GSM2235831	0.124503	0	0.0378316	0.0765745	0	0.115674	0	0.0558107	0	0	0	0.0364836	0	0.172666	0.114168	0.0384491	0	0.00903394	0.218805	0	0	0	0.19	0.0846646	1.05537
GSM2235838	0.0406884	0	0.136994	0.263536	0	0.134191	0.0933621	0.0263808	0.033371	0	0	0.00933658	0	0.0377062	0.087792	0.0655409	0	0	0.0711009	0	0	0	0.34	0.0614315	1.06578
GSM2235841	0.000510389	0.0011703	0.0170041	0.109895	0	0.0967924	0	0.00834043	0	0	0	0.026323	0.0383517	0.0719817	0.0576602	0.137599	0.0139484	0	0.396907	0	0	0.0235162	0	0.302485	0.968883
GSM2235842	0.0570786	0	0.0813942	0.0524401	0	0.170881	0.0312152	0.0328494	0	0.0304896	0.0168443	0	0.0090974	0.0828074	0.109116	0.111052	0.0412911	0.0313578	0.142087	0	0	0	0.24	0.07525	1.04582
GSM2235844	0.0780953	0	0.0662769	0.153805	0	0	0.309992	0.0232212	0	0	0.0562065	0.00943766	0.00322642	0.0248907	0.0738653	0.0909428	0.0214486	0.045858	0.0362193	0	0	0.00651413	0.01	0.245787	0.983455
GSM2235845	0.034803	0	0	0.069417	0	0.132383	0.111885	0.0137255	0	0.011794	0	0.0629577	0	0.181965	0.130837	0.107738	0	0	0.142495	0	0	0	0.01	0.224529	1.00139
GSM2235846	0.0393768	0	0.0515323	0	0	0.335461	0.0905087	0.00999933	0.00411446	0.000453803	0.0220977	0	0	0.210235	0.0477995	0.0279817	0.0332326	0.0109454	0.116262	0	0	0	0.1	0.129879	1.03213
GSM2235847	0.0204934	0	0.040129	0.212514	0	0.0694105	0.208361	0.122193	0	0	0.0225393	0	0.00635133	0.0139563	0.0876431	0.107061	0.00487192	0.00705291	0.0614615	0	0	0.0159616	0	0.394437	0.91934
GSM2235848	0.0109726	0.087748	0	0.0408408	0	0.393476	0	0.0401906	0.00780821	0.041307	0	0.0164337	0.0238187	0	0.0694841	0.16965	0.00295559	0	0.0953147	0	0	0	0.01	0.252572	0.987746
GSM2235849	0.0347011	0.0271285	0.160453	0.0921494	0	0.235518	0.0453406	0.00558478	0	0.0331368	0	0	0	0.0413588	0.0511456	0.0950652	0.00612991	0.0103542	0.161933	0	0	0	0.01	0.22075	0.987375
GSM2235852	0.273397	0.153581	0	0.185464	0	0.210931	0	0.0126293	0	0	0.0145206	0	0.00775967	0.0327325	0.0138223	0.0366046	0	0.0526726	0.00588531	0	0	0	0	0.476197	0.880103
GSM2235854	0.00929881	0	0.084938	0.0501048	0	0.283902	0.0529087	0.0218586	0	0.0155727	0.00340068	0	0.010896	0.0815685	0.046008	0.0484657	0.0789847	0	0.212093	0	0	0	0	0.304573	0.956648
GSM2235862	0.00924266	0	0.0271326	0.213173	0	0	0.142435	0.0967003	0	0.075824	0	0.085286	0	0.131081	0.0760618	0.0911218	0.00408172	0	0.0434512	0	0	0.0044084	0	0.4502	0.893172
GSM2235863	0.00449089	0.0151137	0.00915858	0.104369	0	0.18967	0	0.0340332	0.0105349	0	0	0.0310966	0.0803005	0.0873372	0.0759545	0.141134	0.0423235	0.0501942	0.124289	0	0	0	0.04	0.181951	1.00957
GSM2235864	0.0477573	0	0.127068	0.0756532	0	0.21384	0	0.00497182	0.0143739	0.0239439	0	0.0162518	0	0.0798508	0.0295777	0.0957403	0.0095786	0.00231704	0.259076	0	0	0	0.01	0.218832	0.992243
GSM2235865	0.0259991	0	0.108666	0.0256959	0	0.191672	0.00587573	0.0138671	0.0315821	0	0.00964784	0.0333515	0.00840424	0.216609	0.0566133	0.0381444	0	0.0407255	0.181276	0	0	0.0118697	0.25	0.0718404	1.05181
GSM2235866	0.00906302	0	0.0234607	0.0292818	0	0.181632	0	0.015714	0.0326442	0	0	0.0400969	0	0.249261	0.105586	0.111853	0.0107764	0	0.14112	0	0	0.0495105	0.01	0.268014	0.982858
GSM2235867	0.0518081	0	0.0188243	0.0219009	0	0.132217	0.0816935	0.0705188	0	0.104169	0	0.0545704	0.00377245	0.063264	0.12243	0.143529	0.00772399	0.0221542	0.0910396	0	0	0.010385	0	0.351973	0.93965
GSM2235878	0.0198238	0	0.0912552	0.0137394	0	0.126279	0.0828853	0	0.0105265	0.0313084	0	0.0374585	0	0.329208	0.0676567	0.0388005	0	0.0141164	0.136943	0	0	0	0.02	0.216359	1.00482
GSM2235880	0	0.0909091	0.0856099	0.177668	0	0.2009	0.0486603	0.0207605	0	0	0.032635	0	0.0210508	0.0189455	0.033858	0.0808432	0.0129977	0.00263642	0.172526	0	0	0	0	0.375255	0.927206
GSM2235881	0.0716676	0	0.117874	0.00840416	0	0.282463	0	0	0.00935954	0	0.0276379	0	0.0479348	0.11082	0.0236248	0.039679	0.000219026	0.0158893	0.244426	0	0	0	0.03	0.193695	1.00069
GSM2235882	0.0583503	0.0496046	0.0749642	0.148837	0	0.117751	0	0.0695841	0	0.0212133	0	0.0379656	0.00860355	0.031058	0.0737759	0.0468105	0.0272579	0.00610567	0.228119	0	0	0	0	0.302884	0.95917
GSM2235883	0.00688829	0.0352424	0.0679367	0.118465	0	0.105816	0.00489613	0.0321313	0.00296969	0	0	0.013639	0.0209353	0.0238461	0.0322919	0.0294914	0.0131455	0.00620794	0.486098	0	0	0	0	0.475848	0.880989
GSM2235884	0.082988	0.076376	0	0.0720215	0.00677774	0.0486712	0.00211829	0.0944941	0.0109752	0.0102167	0	0.0181315	0.0531499	0.0601785	0.110924	0.0884808	0.000436325	0.0114413	0.252619	0	0	0	0	0.399561	0.91616
GSM2235885	0	0.027042	0.0158103	0.0687878	0	0	0.159922	0.0497302	0	0.0832719	0.0387313	0.0169623	0	0.255613	0.0827589	0.0952099	0.00527393	0	0.100886	0	0	0	0	0.38808	0.923497
GSM2235888	0.163369	0.0495263	0.0843025	0.0894158	0	0.286974	0	0.0481238	0.0258599	0	0.0200057	0	0.0203416	0.0235622	0.0148353	0.0833322	0	0.0173674	0.0729843	0	0	0	0.04	0.177921	1.01639
GSM2235889	0.200725	0.0476502	0	0.106572	0	0	0.0260155	0.177594	0.0555205	0	0.0332694	0.0105371	0	0.208318	0.027233	0.0460049	0	0.0297236	0.0308369	0	0	0	0.24	0.0730335	1.0662
GSM2235899	0.0162011	0.0525058	0.0464149	0.0859674	0	0.237304	0	0.044965	0	0	0	0.0312731	0.0147891	0.10312	0.0825132	0.00973451	0	0.0101776	0.265035	0	0	0	0	0.328448	0.950255
GSM2235900	0.0207415	0.0406915	0	0.126054	0	0.155665	0.0190371	0.0213357	0.00880976	0.0444883	0	0.0228228	0.0208132	0.0792734	0.114869	0.115468	0.0376369	0	0.172294	0	0	0	0	0.375556	0.927608
GSM2235902	0.0234339	0	0	0.0943368	0	0.286472	0	0.00284018	0.0263533	0.0718335	0	0.012978	0.0139853	0	0.0564573	0.156627	0.00858686	0	0.246095	0	0	0	0	0.295775	0.968238
GSM2235903	0.0985822	0	0.0119857	0	0.00196311	0.0345706	0.0928371	0.0407585	0.0238226	0	0.031359	0.0122525	0	0.463765	0.0628838	0.0805461	0	0	0.039175	0.00549822	0	0	0.01	0.264779	1.00735
GSM2235904	0.0770573	0	0.00163588	0.00761426	0	0.151573	0	0.0379009	0.0849137	0	0.00540235	0.00197385	0	0.264387	0.0631371	0.109003	0	0	0.189118	0	0	0.00628405	0.1	0.11951	1.04682
GSM2235905	0.0392232	0.122434	0	0.112419	0	0.184402	0.00161583	0.0331425	0.0121481	0	0	0.0163896	0.0167542	0.248468	0.0626818	0.06534	0	0	0.0849817	0	0	0	0	0.428721	0.902965
GSM2235906	0.0461285	0	0.0402476	0.0614563	0	0.265167	0.0642861	0.025407	0	0	0.0105365	0.0135497	0.00377565	0.223499	0.0360943	0.0802909	0	0.0133852	0.116177	0	0	0	0.1	0.127613	1.03632
GSM2235907	0.0470487	0	0.0420882	0.0942737	0	0.0638985	0.196284	0.0120717	0	0	0.0474672	0.0578381	0.011272	0.187096	0.087184	0.0577886	0	0.0768985	0	0.0155539	0	0.00323698	0	0.345145	0.945243
GSM2235909	0.0840277	0	0.14878	0.193684	0	0.0243318	0.137776	0.0137258	0	0	0	0.0359587	0.00355422	0.114505	0.0601059	0.111522	0	0	0.0720303	0	0	0	0.06	0.159761	1.01081
GSM2235910	0.0174158	0	0	0.121297	0	0.0260674	0.221175	0.0318443	0.00714821	0	0.0467977	0.0212331	0.00302263	0.240813	0.0947474	0.0775345	0.00939695	0	0.0815071	0	0	0	0	0.41237	0.911436
GSM2235922	0.0170832	0	0	0.0731434	0	0.0847938	0.192655	0.0625118	0	0	0.00304364	0.0568129	0.0224812	0.258864	0.0832965	0.0270127	0.00172375	0	0.116578	0	0	0	0.01	0.272657	0.978339
GSM2235923	0	0.0111497	0	0.101463	0	0.0841923	0.046752	0.0340687	0.139063	0	0	0.108545	0	0.163575	0.055485	0.151734	0	0.0142074	0.0897644	0	0	0	0.43	0.046988	1.08285
GSM2235924	0	0.0199754	0	0.0875612	0	0.146716	0.113851	0	0.151378	0	0.00638422	0.0289234	0	0.156216	0.16867	0.0249693	0	0	0.0953552	0	0	0	0.19	0.0847965	1.07315
GSM2235925	0.107114	0.104435	0.0695073	0.105598	0.022091	0.132423	0.00350778	0.0485893	0.0657646	0	0.0419299	0	0	0.115908	0.0182189	0.0884029	0	0.0349895	0.0415205	0	0	0	0.1	0.128082	1.03184
GSM2235926	0.0418949	0	0.039764	0.051253	0	0.0935282	0.125868	0.0565155	0	0.0290839	0	0.0551684	0	0.253405	0.107691	0.0859688	0.00989349	0	0.0499663	0	0	0	0	0.451015	0.891758
GSM2235927	0.0854357	0	0.0335782	0	0	0.197905	0	0.05427	0.0269397	0	0.0303187	0.0500433	0.0652639	0.324835	0.0654729	0	0	0.00535477	0.0310456	0	0.0295375	0	0.49	0.035987	1.08822
GSM2235928	0.0498121	0	0.09511	0.104327	0	0.0646041	0.0986559	0.0209199	0	0	0	0.0382171	0.00164006	0.0969878	0.028156	0.127775	0.0246806	0.0706366	0.178477	0	0	0	0.47	0.0390768	1.05261
GSM2235929	0.0117246	0.0794008	0	0.0584481	0	0.178137	0.00669283	0.0508401	0	0.0782936	0	0.0210723	0.0112973	0.00677834	0.0494301	0.17084	0.0232152	0.000220782	0.253609	0	0	0	0.01	0.219127	0.996404
GSM2235930	0.102178	0	0.0254931	0	0.0335752	0	0	0.042869	0.110798	0	0	0.0637217	0	0.363213	0.0066788	0.107309	0	0	0.144165	0	0	0	0.12	0.106616	1.06738
GSM2235931	0.0794062	0	0.0511779	0.115295	0	0.294943	0.121952	0.06853	0.00080536	0	0	0.0244317	0.0127555	0.0497869	0.034704	0.0410411	0	0.0396067	0.0655646	0	0	0	0.02	0.215916	1.00303
GSM2235932	0	0.0111462	0	0.131519	0	0.029896	0.100913	0.188982	0	0	0	0.105926	0	0.164012	0.116509	0.0591827	0	0.0731888	0	0.0187258	0	0	0.07	0.151751	1.05161
GSM2235933	0.0400958	0.0809449	0.0518197	0.116553	0	0.117377	0.0232228	0.0605024	0	0.0294532	0	0.00740709	0.0286109	0.0444371	0.013021	0.12532	0.000890705	0.0110714	0.249274	0	0	0	0.03	0.194364	1.00198
GSM2235934	0.00756207	0	0.0470592	0.14651	0	0.0660412	0.152712	0.0714328	0	0	0.0418482	0	0	0.2525	0.117741	0.0605117	0	0	0.0267487	0	0	0.00933162	0	0.529641	0.84972
GSM2235935	0.037634	0	0.160039	0.0820213	0	0.200231	0.00277196	0.00966276	0	0.158084	0	0.00140661	0	0.0192469	0.0489129	0.0808002	0.00782449	0	0.191365	0	0	0	0.02	0.203311	1.00142
GSM2235937	0	0	0.0444958	0.0170364	0	0.325093	0.0228399	0	0	0	0	0.053471	0.0482452	0.146024	0.0367567	0.0946467	0.0198872	0.0112773	0.068472	0	0	0.111755	0.1	0.119758	1.04241
GSM2235940	0.0094789	0	0.0409564	0.326171	0	0.0481524	0.110663	0	0	0.0917502	0	0.0205772	0.0249833	0	0.0535855	0.080827	0.00608753	0.0129545	0.173813	0	0	0	0	0.400806	0.919251
GSM2235943	0.00023609	0	0.0787728	0.251033	0	0	0.176054	0.0431771	0	0.0698016	0	0.0596033	0	0.126744	0.0423737	0.0918264	0.00352702	0	0.0540916	0	0	0.00275921	0	0.436171	0.899585
GSM2235945	0.0653032	0	0.0067611	0.0170499	0	0.0218404	0.028075	0.0408468	0.0898012	0	0.0093057	0.0203902	0.000379728	0.46275	0.0884724	0.0550683	0	0.0165027	0.0774534	0	0	0	0.01	0.252369	1.0148
GSM2235946	0.0254149	0	0	0	0.0370714	0.168769	0.0359242	0	0.0481238	0	0.0384065	0.045319	0.0298218	0.24976	0.137973	0.0332508	0	0.0626926	0.0874726	0	0	0	0.1	0.116089	1.0593
GSM2235947	0.00628878	0.0160533	0.0679843	0.15475	0	0	0.223581	0.0732295	0	0.0287973	0	0.0693871	0.00243506	0.082666	0.1142	0.112808	0	0.00551662	0.0320775	0	0	0.0102258	0.01	0.288894	0.97062
GSM2235948	0.159345	0.118887	0	0.0279181	0	0.219681	0	0.00797953	0.0174683	0.00614624	0	0.0189745	0.0056773	0.0853793	0.0240055	0.0909986	0	0.0309522	0.186587	0	0	0	0	0.296852	0.962481
GSM2235949	0.0438733	0	0.144009	0.121861	0	0.0675058	0.121059	0.0384269	0.0225067	0	0.0640135	0	0.0111616	0.109865	0.100671	0.00604664	0.00938623	0.0487081	0.0909063	0	0	0	0	0.386189	0.921816
GSM2235950	0.0486326	0	0.000544223	0.104547	0	0.176959	0.0278676	0	0	0.0350922	0	0.000528303	0.0357848	0	0.0293898	0.0868437	0	0.00610336	0.447708	0	0	0	0.01	0.226329	1.01418
GSM2235951	0.0376548	0	0	0.0665216	0	0.297703	0.0319814	0.0282358	0.0144968	0.0680561	0	0	0.0149514	0	0.086738	0.175134	0.00932401	0.0154957	0.153707	0	0	0	0.02	0.207614	1.00473
GSM2235952	0.011348	0	0.00461096	0.194656	0	0	0.197794	0.071658	0	0	0	0.281541	0.00431526	0.0462404	0.0867101	0.0198767	0	0.0195244	0.0496261	0	0	0.0120993	0.01	0.229825	1.06546
GSM2235953	0.0513187	0	0.0102843	0.0519478	0	0.176867	0	0.0136294	0.0318898	0	0	0.0315641	0	0.0408925	0.0474965	0.0867035	0	0.0312774	0.420334	0	0	0.0057952	0.1	0.121091	1.05771
GSM2235955	0.0160219	0	0	0.0604948	0	0.120093	0.0232692	0.0482567	0.0211028	0.0150324	0.0332372	0	0.00593848	0.272745	0.0571186	0.087213	0	0	0.239477	0	0	0	0	0.377653	0.929617
GSM2235956	0.0333123	0	0.0295957	0.0281134	0	0.138956	0.0842857	0.0354718	0	0	0.00903317	0.0671958	0	0.228368	0.0970065	0.104048	0.0219494	0.0193103	0.0408644	0.0402233	0	0.0222656	0.22	0.0811949	1.06631
GSM2235958	0.022783	0	0	0.0378513	0	0.228549	0	0.0290395	0.0177849	0	0	0.0167985	0.0536484	0.0306643	0.0657963	0.126383	0.0036239	0.0134623	0.353616	0	0	0	0.06	0.155822	1.03216
GSM2235960	0.0654137	0	0	0.025646	0	0.3069	0.108198	0.0411785	0	0	0.0433359	0.0109404	0.0231678	0.195507	0.061921	0.0671785	0.00272737	0	0	0.0246218	0	0.023263	0.1	0.1305	1.04225
GSM2235961	0.0358435	0	0	0	0	0.318356	0	0	0.0125568	0	0.0476583	0.025835	0.0525716	0.172481	0.0418429	0.0717418	0.0267928	0	0.194321	0	0	0	0.12	0.106201	1.04513
GSM2235962	0.00987193	0.0335659	0	0.0834283	0	0.030839	0.130275	0.024929	0	0	0.0212395	0.0507211	0	0.113514	0.231035	0.0270406	0.0173054	0.0441419	0.182094	0	0	0	0	0.376849	0.93866
GSM2235963	0.0700838	0	0	0.0226136	0	0.333057	0.0340039	0.00739392	0	0	0.0552024	0	0	0.194206	0.0814031	0.102985	0.00615197	0.00535812	0.0875409	0	0	0	0.45	0.0421561	1.07741
GSM2235964	0.065424	0	0.011358	0.197607	0	0.149213	0.0743886	0.0265982	0.00054333	0.0159534	0	0.0130652	0.00780706	0.0832703	0.135858	0.0344565	0.0461511	0	0.138307	0	0	0	0	0.376549	0.928522
GSM2235966	0.0388053	0.00165728	0.234076	0.0588101	0	0.292697	0.055919	0	0	0.059357	0.0207543	0	0	0.00859772	0.0313225	0.0501416	0.0127205	0.0081605	0.126982	0	0	0	0.01	0.233043	0.984442
GSM2235967	0.0786335	0	0.0108296	0.125608	0	0	0.115255	0.101963	0	0	0	0.012416	0	0.366565	0.0200322	0.103588	0	0	0.0651107	0	0	0	0.53	0.0314685	1.10004
GSM2235970	0.0883655	0.0476476	0	0.141132	0	0.220575	0.0175786	0.0442123	0.000213047	0.0167974	0	0.0133119	0	0.0753552	0.0721561	0.143289	0.0079622	0.0193612	0.0920435	0	0	0	0.01	0.281771	0.970691
GSM2235972	0.00575271	0	0	0.220092	0	0	0.298359	0.0323579	0	0	0.0766604	0.0140373	0.0712315	0.0760038	0.0440493	0.0246534	0	0.0159896	0.114551	0	0.00626309	0	0.25	0.0709728	1.0677
GSM2235974	0.0526466	0	0.014338	0.156573	0.0118583	0	0.154115	0.0475656	0.0497204	0	0.0947294	0	0.0607422	0.276553	0.0238381	0	0.0129882	0.00808684	0.0290411	0	0.00720458	0	0.65	0.01889	1.09069
GSM2235977	0	0	0	0	0	0.187157	0	0.0905523	0.0754972	0.0702159	0	0.0838372	0	0.0698903	0.0768347	0.212334	0	0.0198318	0.11385	0	0	0	0.51	0.0333344	1.08428
GSM2235978	0.0153496	0	0.00265505	0.338632	0	0.0103065	0.19431	0.02482	0	0.0660626	0	0	0	0.0592388	0.0733775	0.0644925	0.0118683	0.00404853	0.134838	0	0	0	0	0.442811	0.896489
GSM2235980	0	0.0100939	0.0145781	0.121953	0	0.0489127	0	0.0140471	0	0.118926	0.13453	0.172779	0	0	0.0780284	0.0757593	0.011767	0.00772298	0.105025	0	0	0.0858777	0	0.446299	0.917519
GSM2235981	0.0467997	0	0.0586584	0.00883197	0	0.0441958	0.128082	0.0863752	0.0127397	0.101737	0	0.0656132	0	0.158991	0.0812574	0.128009	0	0.0235152	0.0551959	0	0	0	0.01	0.255751	0.981861
GSM2235984	0.0460692	0	0.0782579	0.036532	0	0.1806	0.0321128	0.00274529	0.025086	0.043387	0	0.0273502	0.00782949	0.0523017	0.0215668	0.0649128	0.0255679	0.0538248	0.30053	0	0	0.00132535	0	0.295688	0.961922
GSM2235985	0.128499	0	0.0173436	0.0571649	0	0.112251	0.0463468	0.0498245	0	0	0.00837047	0.020301	0.0207049	0.262227	0.0576771	0.090001	0.00597118	0	0.0182455	0.031156	0	0.0739164	0.01	0.237899	0.99548
GSM2235987	0	0	0.0553028	0.165558	0	0.0395603	0.232392	0	0	0	0	0.0693417	0.0160283	0.0481473	0.0578753	0.111344	0.0189102	0.037613	0.144861	0	0	0.00306553	0	0.299047	0.960977
GSM2235992	0.0609233	0.0156016	0.28005	0	0	0.241538	0.00529027	0.0170803	0.00763711	0	0.0484856	0.0202534	0.0754889	0.0616371	0.0129077	0.0356719	0	0.0163904	0.101044	0	0	0	0.11	0.109083	1.01983
GSM2235996	0	0.014538	0.0237059	0.137278	0.0308653	0	0.182211	0.0332576	0	0	0.0514816	0.039322	0	0.205369	0.0500887	0.00688928	0	0.0780361	0	0.0807667	0	0.066191	0.02	0.20586	1.01399
GSM2235997	0.0274557	0	0	0.0172407	0.0528858	0.080116	0.144643	0	0.0140858	0	0.0636772	0.0237979	0	0.352157	0.0431126	0	0	0.0138376	0.121969	0.00229482	0	0.0427262	0.1	0.119963	1.05626
GSM2235998	0.00588508	0	0.00297752	0.0202481	0	0.154808	0.159189	0.0485065	0.00157517	0	0.00340208	0.112089	0.0521588	0.045331	0.0470317	0.0886931	0.0450998	0.0257386	0.187267	0	0	0	0.25	0.0711879	1.0589
GSM2235999	0.0937977	0	0	0.010225	0	0.15884	0.0860448	0.126378	0	0	0.0503273	0.00938694	0.00975124	0.158331	0.11547	0.0533355	0.0113587	0.0178006	0.0989534	0	0	0	0.1	0.118686	1.03885
GSM2236001	0.0252232	0	0	0.0438339	0	0.41742	0	0.0143085	0.00298092	0	0	0.0280998	0.0516503	0	0.0476405	0.20719	0.0116617	0.0446873	0.105304	0	0	0	0.03	0.183652	1.01628
GSM2236002	0.0425075	0	0	0.0569814	0	0.13706	0.035904	0.0221213	0	0	0.00496546	0.0628955	0	0.296416	0.048637	0.160937	0	0.0325287	0.0990459	0	0	0	0.57	0.0274866	1.09865
GSM2236003	0.00333532	0.0257408	0	0.052023	0	0.318158	0	0.0431711	0.0634932	0.0118308	0	0.0545643	0	0	0.0307704	0.247897	0.00619666	0.0198924	0.118668	0	0	0.00425861	0.14	0.100323	1.05386
GSM2236004	0.0486412	0	0	0.0466537	0	0.241715	0	0.0247802	0	0.00132342	0.00316293	0.0525693	0.0638388	0.112854	0.171072	0.0671098	0.00671931	0.0684324	0.0911279	0	0	0	0.04	0.178807	1.02941
GSM2236005	0.0665416	0	0	0.0224075	0	0.0128823	0.110587	0.0445329	0.0114343	0	0.0938191	0.010544	0	0.403329	0.116042	0.0268995	0	0.0122466	0.0687347	0	0	0	0.1	0.119894	1.07377
GSM2236006	0	0.0141634	0	0.138729	0	0.118175	0.0495327	0.144948	0.0223784	0	0.0146392	0.0120678	0	0.285868	0.0905695	0.0773786	0	0	0	0.0282503	0	0.00330007	0.12	0.104302	1.07042
GSM2236007	0	0.0658652	0	0.0164662	0	0.113169	0.166796	0.0292096	0.00101171	0	0.0161115	0.065217	0	0.0804191	0.0589732	0.113214	0.00627959	0.0944307	0.128359	0	0	0.0444779	0	0.29849	0.959814
GSM2236009	0.00786254	0.0452022	0	0.0230705	0	0.26307	0.0466216	0.0346638	0.0319083	0.0570152	0	0.0140967	0	0.0721081	0.106498	0.169594	0	0	0.128289	0	0	0	0.11	0.114635	1.04216
GSM2236010	0.0515657	0.0052965	0.0772922	0.0586171	0	0.157242	0	0.039916	0.0427763	0.0179717	0	0.0424459	0	0.0238205	0.0181542	0.0478567	0.00261	0.00387587	0.410559	0	0	0	0	0.326344	0.957824
GSM2236012	0.0785648	0	0.000443045	0.0291486	0	0.199567	0.059457	0.045434	0.000838645	0.00749346	0	0.0146368	0	0.0501936	0.126403	0.0250379	0.032526	0.122861	0.173379	0	0	0.0340159	0.1	0.121884	1.0432
GSM2236015	0.146461	0.08769	0.0501611	0.0346671	0	0.193219	0.0132203	0.0340535	0	0.159477	0	0	0	0.0591107	0.0541962	0.0768037	0	0.0116146	0.0793261	0	0	0	0.01	0.232698	0.992151
GSM2236016	0.0310602	0	0	0.0189477	0	0.252318	0.172631	0.0214661	0	0	0.0851944	0	0.0175318	0.0347112	0.124726	0.112479	0	0.0128798	0.111327	0	0.00472692	0	0.15	0.09832	1.05068
GSM2236017	0.0663721	0	0	0	0	0.509601	0.0380443	0.0138417	0	0.00507345	0.0447106	0.0130405	0.0448074	0.00837071	0.0490003	0.120949	0	0.0118478	0.0743408	0	0	0	0.25	0.0705182	1.075
GSM2236018	0.122456	0	0.0669529	0.127026	0	0.415671	0.031251	0	0	0	0.00243785	0.0288628	0	0.041681	0.0358241	0.0394499	0	0.00316904	0.0852182	0	0	0	0.11	0.110365	1.06082
GSM2236020	0	0	0.185648	0.09417	0	0.0199465	0.145357	0.0674723	0	0.100204	0	0.028129	0	0.0308787	0.12322	0.0370042	0.00707396	0.0524698	0.0983432	0	0	0.0100839	0.05	0.164104	1.0175
GSM2236021	0.0193245	0.000207098	0	0.0390595	0	0.392663	0	0.028373	0	0.0342431	0	0.0333162	0.0253748	0	0.0966653	0.220292	0.00601325	0.00433626	0.100132	0	0	0	0.05	0.171316	1.02662
GSM2236022	0.0514258	0	0.0230097	0.0211532	0	0.107309	0.0690927	0.114105	0	0.0572756	0	0.0408364	0	0.0483322	0.0385153	0.0689154	0	0.163618	0.196412	0	0	0	0.11	0.110227	1.03974
GSM2236027	0.025227	0	0.0684421	0.117854	0	0	0.0131487	0.0394657	0	0.0223841	0	0.0846564	0.00134101	0.214465	0.056833	0.0688801	0	0	0.254241	0	0	0.033062	0.24	0.0736588	1.06589
GSM2236030	0.0382736	0	0.0270808	0.0314383	0	0.151184	0.0276953	0.0344733	0.0184499	0	0.00711583	0.0317831	0	0.30174	0.0787528	0.137754	0	0.0258877	0.0883708	0	0	0	0.01	0.28976	0.974572
GSM2236031	0.0591735	0.109189	0.01944	0.176315	0	0.0803607	0.0342066	0.040409	0.00485149	0	0.0163682	0	0.0393197	0.0404287	0.0491202	0.186208	0	0.028429	0.116181	0	0	0	0.02	0.213131	0.992738
GSM2236032	0.0601276	0	0.0769291	0.0699712	0	0.0327377	0.280618	0.0592114	0	0.0300001	0.00792354	0.0924308	0	0.025836	0.117769	0.0382021	0.00600021	0.0602952	0.0359539	0	0	0.00599386	0	0.311129	0.963954
GSM2236034	0.0439891	0.0874533	0	0.110201	0	0.0992386	0.0974159	0.0645485	0.0184877	0.0274545	0	0.0256722	0	0.133426	0.133066	0.0382678	0.0173778	0.00798934	0.0954126	0	0	0	0	0.441369	0.896406
GSM2236037	0.0332511	0	0	0	0	0.188281	0	0.00965193	0.0329454	0	0	0.0337055	0	0.371596	0.0305762	0.171128	0	0.00400585	0.12486	0	0	0	0	0.352244	0.951808
GSM2236038	0.0554946	0	0.132757	0.184742	0	0.0846234	0.0251543	0.0253334	0	0.0615974	0	0.0187134	0	0.0255573	0.0539671	0.106032	0.0172192	0	0.208809	0	0	0	0.01	0.244218	0.981717
GSM2236041	0.0121379	0.0224275	0.0333379	0.164576	0	0.0759409	0.00581922	0.0536791	0.00118422	0	0.00325639	0.000768634	0	0.0372261	0.0475764	0.0940831	0.0136385	0.0106776	0.42367	0	0	0	0	0.527492	0.850375
GSM2236042	0.10192	0	0.0476505	0.219	0	0.137277	0.111742	0.00611794	0	0	0.0009196	0	0	0.161066	0.0653443	0.0643457	0	0	0.0846174	0	0	0	0.1	0.120191	1.0378
GSM2236045	0.0455245	0	0.0641192	0.243206	0	0	0.119823	0.0487638	0.0452827	0.0162688	0	0.00642268	0	0.0864262	0.0966642	0.0192386	0.0103489	0.0336456	0.164266	0	0	0	0.01	0.29247	0.964459
GSM2236046	0.0690079	0	0.0895915	0.15783	0	0.139897	0.0416404	0.0791905	0	0	0	0.0426423	0	0.0294954	0.0628258	0.109287	0.0111182	0.0152156	0.152259	0	0	0	0.24	0.0741895	1.04998
GSM2236047	0.0761229	0.313638	0.0281474	0.0387254	0	0.0381176	0.0134321	0.0765416	0.0054742	0.0615847	0	0.000824184	0	0.185956	0.0110925	0.0929977	0	0.00114334	0.0562032	0	0	0	0	0.349792	0.941083
GSM2236049	0.229771	0.219311	0.0344849	0.0670339	0	0.216969	0.0233232	0.0682553	0	0	0	0	0	0.0456171	0.00885931	0.0592374	0	0.0166929	0.0104458	0	0	0	0	0.468927	0.883351
GSM2236051	0.146966	0.0801194	0	0.299753	0	0.061527	0.0581417	0.0425483	0.00447424	0.0523114	0	0.00117661	0	0	0.0283558	0.119851	0	0	0.104777	0	0	0	0.16	0.0931142	1.06503
GSM2236052	0.0524097	0	0	0.0587612	0	0.274548	0.113439	0.0189486	0.0392417	0	0	0.0215223	0	0.105391	0.0669802	0.0541761	0.000460632	0	0.187354	0	0	0.00676688	0.29	0.0676123	1.06069
GSM2236053	0.0656167	0	0	0.0254543	0	0.319765	0	0.0170893	0.104499	0	0.0212836	0	0.0114256	0	0.0302251	0.219669	0.0901332	0.0216365	0.0732036	0	0	0	0.45	0.0442561	1.06886
GSM2236054	0.0403612	0	0	0.0432386	0	0.223825	0.0295001	0.02852	0.0948034	0.00705768	0.00487891	0	0	0.122263	0.0344786	0.171317	0.0567013	0.00574052	0.137316	0	0	0	0.02	0.209693	0.998743
GSM2236055	0.0996612	0	0	0.0836999	0	0.199541	0.0900815	0.0302595	0.0799772	0.0536451	0	0.0178857	0	0	0.0567035	0.170004	0.0372107	0	0.0813304	0	0	0	0.36	0.0578184	1.06413
GSM2236056	0.139927	0	0	0.121213	0	0.307835	0	0.00776627	0.0656703	0	0	0.0336855	0	0.0497964	0.0203605	0.105463	0	0.0539541	0.0943291	0	0	0	0.34	0.0619101	1.07408
GSM2236060	0.0953044	0	0.0568888	0.0203447	0	0.0904732	0.161031	0.0309166	0	0.0155485	0	0.0280354	0.0415077	0.119471	0.030435	0.113037	0	0.0621918	0.0886016	0	0	0.0462135	0.01	0.22741	0.983681
GSM2236064	0.00127149	0	0	0.207675	0	0.0291722	0.253898	0.0118298	0	0.00929569	0.0153991	0	0	0.23049	0.059095	0.0858513	0.0209957	0.0147464	0.06028	0	0	0	0.06	0.161298	1.02873
GSM2236065	0.0594528	0	0.0557965	0.1223	0	0.217375	0.0792329	0.0186798	0	0	0	0	0	0.0572451	0.118677	0.197983	0.0353452	0	0.0379124	0	0	0	0.17	0.0911579	1.04988
GSM2236066	0.0746825	0.0926686	0.143051	0.077683	0	0.361521	0.0113567	0	0.0126272	0.0231584	0	0	0	0	0.0290971	0.158872	0	0.00376329	0.0115198	0	0	0	0.1	0.121404	1.03982
GSM2236067	0.0280343	0.0155583	0	0.0641783	0	0.275697	0.0764485	0.0119944	0.00340359	0	0	0.0129692	0	0.046853	0.224966	0.0790842	0.0358716	0.00339575	0.121546	0	0	0	0.01	0.253144	0.999842
GSM2236068	0.101258	0.0532894	0	0	0	0.352634	0	0.054308	0	0.0984226	0	0.0281613	0.00650688	0.0273791	0.0626026	0.0989033	0	0	0.116534	0	0	0	0.02	0.212273	1.00685
GSM2236071	0.0415121	0	0.0358201	0.128371	0	0.173388	0.201738	0.0447777	0	0.0224195	0.00215271	0.0045601	0.00744299	0.0702007	0.0833093	0.0556112	0.00398993	0.00994463	0.114762	0	0	0	0	0.310675	0.956275
GSM2236073	0.0182774	0	0	0.0310044	0	0.183085	0.0532583	0.0118441	0.0780856	0	0.0437035	0.0327315	0	0.275453	0.0478435	0.0573752	0.0321233	0	0.135215	0	0	0	0.06	0.152378	1.03323
GSM2236075	0.0767695	0	0.00744839	0.00668797	0	0.263948	0.0517882	0	0.0772616	0.0508062	0	0.068144	0.0141977	0.0239328	0.073169	0.0685632	0.028204	0.0129109	0.176168	0	0	0	0.08	0.145681	1.03074
GSM2236077	0	0.0420007	0.00758759	0.077785	0	0.115628	0.2055	0.031266	0	0.0589662	0.0330558	0.00785816	0.0218851	0.0932346	0.0804685	0.0726161	0.0123175	0.00802291	0.131808	0	0	0	0.01	0.2676	0.973875
GSM2236078	0.0152494	0.0090323	0.024858	0	0	0.309955	0	0.0284971	0	0	0.118526	0	0.0953424	0.283427	0.0142828	0.0760929	0	0	0	0.0247363	0	0	0.66	0.0162209	1.10411
GSM2236080	0.0169164	0	0	0.00294104	0	0.296411	0.254672	0	0	0	0.0118215	0.0325846	0.0128837	0.204043	0.0336467	0.0122973	0	0.0653391	0.0288884	0	0	0.0275554	0.01	0.260301	0.983969
GSM2236082	0.124891	0.0165601	0.115995	0.144085	0	0.228462	0	0.0501423	0.0517446	0	0.00611747	0	0	0.00363281	0.0660944	0.0607707	0.0293455	0.0120458	0.0874169	0	0	0.00269572	0.01	0.248946	0.983805
GSM2236083	0.00159524	0.0490942	0.127862	0.0723142	0	0.170999	0.0310249	0.0246274	0.00408	0.181361	0	0.00655993	0	0.0206983	0.0506856	0.0572045	0.00877818	0	0.193116	0	0	0	0.02	0.216433	0.998361
GSM2236085	0.016037	0	0	0.0907622	0	0.0848491	0.241222	0.0467656	0	0.0517994	0	0.0653577	0.0244588	0.0359147	0.0809009	0.0731636	0.0112468	0.0141169	0.163405	0	0	0	0	0.335005	0.948124
GSM2236086	0	0.0352055	0.0837353	0.113177	0	0.123515	0.232438	0.00517547	0	0.123683	0	0	0	0.0332145	0.0994432	0.0813357	0.00312058	0.0112958	0.0491318	0	0	0.00552906	0	0.39455	0.919124
GSM2236088	0.0145581	0	0	0.00993973	0	0.383744	0.141515	0	0	0	0.0517822	0.001831	0.0360014	0.0897721	0.0312277	0.0617563	0.0242443	0.0319369	0.114245	0	0	0.0074465	0.06	0.161002	1.02116
GSM2236089	0.0224064	0	0.0498972	0.0888065	0	0.203199	0.181333	0	0	0.051412	0	0.0322567	0	0.0588398	0.0742118	0.0938334	0.046532	0.00461448	0.0926585	0	0	0	0	0.342501	0.941692
GSM2236090	0.0318286	0.126892	0.0781494	0.0674384	0	0.298828	0.0453281	0.0207815	0	0	0	0.00314368	0.000968109	0.0688103	0.127242	0.0400334	0.00617378	0.00816188	0.0762208	0	0	0	0	0.329671	0.948974
GSM2236092	0.0139671	0	0	0.0139249	0	0.23423	0.174035	0.0738276	0.00529536	0	0.0483181	0.00899689	0	0.127767	0.0971906	0.0680762	0.00593938	0.0199067	0.108525	0	0	0	0.01	0.243526	0.987244
GSM2236094	0.0170648	0	0	0.0160889	0	0.245759	0.137531	0.0799091	0.000220633	0	0.0029522	0.0609972	0.0285878	0.0991864	0.124043	0.0409217	0.0240079	0	0.122731	0	0	0	0.01	0.244658	0.98934
GSM2236095	0.0185081	0	0	0	0	0.318926	0.090677	0.02876	0.00920798	0	0.091357	0	0.0111567	0.180212	0.0824758	0.0588256	0	0.0148257	0.0950678	0	0	0	0.03	0.183791	1.0168
TCGA
Mixture	B cells naive	B cells memory	Plasma cells	T cells CD8	T cells CD4 naive	T cells CD4 memory resting	T cells CD4 memory activated	T cells follicular helper	T cells regulatory (Tregs)	T cells gamma delta	NK cells resting	NK cells activated	Monocytes	Macrophages M0	Macrophages M1	Macrophages M2	Dendritic cells resting	Dendritic cells activated	Mast cells resting	Mast cells activated	Eosinophils	Neutrophils	P-value	Correlation	RMSE
TCGA-CG-4462-01A-01R-1157-13	0.0424619	0	0.00409392	0	0	0.18986	0.0142513	0	0	0	0.0559547	0	0.0151363	0.0563124	0.00552578	0.210395	0.0331137	0.0464894	0	0.0704112	0.0398169	0.216178	0.02	0.273702	0.983999
TCGA-CG-4306-01A-01R-1157-13	0.0128769	0	0.032752	0.0287166	0	0.246784	0.0596749	0.0104676	0.0126034	0	0.0594699	0	0.00490029	0.108937	0.0291936	0.106425	0.0136483	0.0134243	0	0.205049	0	0.0550778	0.02	0.256669	0.987817
TCGA-BR-8289-01A-11R-2343-13	0.054341	0	0.0463708	0.0395738	0	0.205562	0	0	0.0395278	0.0163497	0	0	0	0.297857	0.0650396	0.151271	0	0	0.0841071	0	0	0	0.16	0.0902835	1.06388
TCGA-VQ-A8PJ-01A-11R-A414-31	0.0392157	0	0.0225745	0.0234428	0	0.249798	0	0	0.139725	0	0.0785179	0	0	0.203331	0.00988231	0.0513498	0	0.0301314	0	0.145309	0	0.0067224	0.69	0.0162156	1.09655
TCGA-CG-4440-01A-01R-1157-13	0.0608218	0	0	0.0137031	0	0.202102	0	0	0.00435528	0	0.0391389	0.0715237	0.00201863	0.0865847	0.0943025	0.176155	0.00847818	0.00598711	0.0886448	0	0.0205933	0.12559	0.15	0.0944712	1.05693
TCGA-D7-A748-01A-12R-A32D-31	0.00900127	0	0.00931409	0.0248123	0	0.16921	0	0.0049561	0.0595979	0	0	0.0371873	0.00127212	0.184529	0.0519114	0.246273	0.0721299	0.00184371	0.0544252	0	0.00731235	0.0662238	0	0.445619	0.89451
TCGA-VQ-A928-01A-11R-A414-31	0.0473751	0	0.0316163	0.0183378	0	0.146353	0	0.032897	0.0427386	0	0.0118224	0	0	0.371546	0.0164918	0.0356555	0	0.0269426	0	0.2094	0.00139735	0.00742579	0	0.396973	0.930262
TCGA-CG-4469-01A-01R-1157-13	0.0415867	0	0.00350187	0	0	0.198006	0.00762897	0.0222358	0.0180498	0	0.0102076	0.00275473	0	0.0921249	0.0490884	0.288475	0.0468398	0.0348078	0	0.100649	0	0.0840438	0.02	0.248779	0.989705
TCGA-R5-A7ZF-01A-11R-A354-31	0.000775369	0	0.0361872	0	0	0.29324	0.256246	0	0	0	0.074176	0	0	0.179675	0.130679	0	0.00138689	0	0	0.0270383	0.00059595	0	0.3	0.0578968	1.08145
TCGA-RD-A7BT-01A-11R-A33Y-31	0.0555153	0	0.0504729	0.0928702	0	0.305204	0.0132135	0.0643083	0.0964245	0	0	0.0433523	0.00300368	0.0146924	0.0565546	0.0915665	0.07533	0	0.0169074	0	0	0.0205843	0.38	0.0480146	1.07622
TCGA-CG-4465-01A-01R-1157-13	0.0389767	0	0.0112167	0.0414827	0	0.155251	0.0530234	0.00294164	0.0581923	0	0.0208611	0	0	0.0753546	0.120406	0.319306	0.0179244	0	0	0.0238951	0	0.0611676	0.1	0.117711	1.04965
TCGA-VQ-A922-01A-11R-A414-31	0.10879	0	0.0103467	0.0229584	0	0.236561	0	0.0669143	0.0341782	0	0.0528066	0	0	0.20724	0.120342	0.0866982	0	0	0	0.0531648	0	0	0.4	0.0448719	1.08227
TCGA-BR-7957-01A-11R-2203-13	0.0783379	0	0.00436292	0.0510885	0	0.195209	0.0117367	0.0558707	0.050475	0	0	0.0164439	0	0.140021	0.0667457	0.122416	0.0372586	0	0.15297	0	0	0.0170642	0.11	0.114554	1.03523
TCGA-CG-5724-01A-11R-1602-13	0.00446757	0	0	0.110029	0	0.140954	0.0588964	0.00866228	0.0666411	0	0.0199326	0	0.030754	0.133056	0.0946357	0.186892	0	0.0132848	0	0.108912	0	0.0228825	0.04	0.181537	1.02055
TCGA-VQ-A8PQ-01A-11R-A414-31	0.127416	0.167282	0	0.103398	0.0572937	0.264748	0	0	0.129403	0	0.0062557	0.000495119	0.00995732	0.0612169	0.0352085	0.0254351	0	0.00394054	0.00795015	0	0	0	0	0.493389	0.869257
TCGA-BR-7717-01A-11R-2055-13	0.192708	0	0	0.0261431	0	0.193291	0	0.0286696	0.0676429	0	0.0180889	0	0	0.210267	0.0728042	0.118597	0	0	0	0.0717875	0	0	0.04	0.184851	1.0172
TCGA-VQ-A91N-01A-11R-A414-31	0.0847986	0	0.163828	0.100804	0	0.242792	0.0482523	0.0324994	0.0782823	0	0.0297332	0	0	0.0591627	0.0373029	0.0397546	0.0487999	0.0199847	0.00488997	0	0.00911562	0	0.22	0.0683622	1.05166
TCGA-VQ-A91Q-01A-12R-A414-31	0.120655	0	0.164522	0.00213691	0	0.281838	0	0	0.0819179	0	0.011459	0	0	0.100921	0.0974424	0.0721067	0	0.053804	0.0131972	0	0	0	0.3	0.0580367	1.058
TCGA-CG-4460-01A-01R-1157-13	0.0974469	0	0.0762509	0.049925	0	0.216979	0.00717841	0.0359929	0.0112657	0	0.0104926	0.000139896	0.00191038	0.120412	0.076139	0.174441	0.00318736	0	0	0.0897254	0.019	0.00951288	0.02	0.248494	0.981596
TCGA-VQ-A8PP-01A-21R-A414-31	0.119478	0	0.0161124	0.190926	0	0.133063	0.113523	0.0540926	0.0650402	0	0.026377	0	0.0120027	0.0732433	0.0865936	0.0853598	0.00214951	0	0.0220392	0	0	0	0.16	0.0892382	1.05608
TCGA-CG-5732-01A-11R-1602-13	0.0492593	0.0333709	0.179507	0.154333	0	0.19137	0	0	0.116759	0	0	0.00165519	0.00564313	0.0949036	0.0117171	0.054761	0	0.0138011	0	0.0788492	0	0.014071	0.06	0.157632	1.0173
TCGA-CG-4438-01A-01R-1157-13	0.00996585	0	0	0.115889	0	0.101187	0.226707	0.0228908	0	0.03665	0	0.0212022	0.000894485	0.0712172	0.12889	0.164588	0.0177848	0	0.0702865	0	0.0118475	0	0.02	0.260924	0.981384
TCGA-CG-4301-01A-01R-1157-13	0.060199	0	0	0.00998368	0	0.259366	0.0157935	0.0250853	0.00194037	0	0.0124354	0	0	0.0970657	0.0769813	0.254155	0.0602869	0	0.0428675	0.0286355	0.0479254	0.00727991	0.01	0.323884	0.950709
TCGA-CG-5719-01A-11R-1602-13	0.00534585	0	0.0808705	0.0259325	0	0.184948	0	0.00591791	0.0621661	0.00244051	0	0.0547039	0	0.402525	0	0.127711	0	0	0.0268109	0	0	0.0206274	0	0.495531	0.869034
TCGA-R5-A7ZI-01A-11R-A354-31	0.0180757	0.00102204	0.0406966	0.223498	0	0.0719137	0.10678	0.0640601	0.10576	0	0.008891	0	0.00111771	0.0311665	0.0388628	0.173866	0	0.0893819	0	0.0226957	0	0.00221352	0.01	0.355925	0.937197
TCGA-BR-7196-01A-11R-2055-13	0.0857787	0	0.127957	0.143822	0	0.157116	0.054144	0.01028	0.0139578	0	0.0100348	0.01956	0.021739	0.00374876	0.150099	0.0965792	0.0253191	0	0.0798651	0	0	0	0	0.402906	0.914591
TCGA-VQ-A8E7-01B-11R-A414-31	0.0540759	0	0.0332698	0.0434943	0	0.305843	0.0377419	0.0133945	0.0189232	0	0.0739773	0	0	0.147446	0.0779732	0.117059	0.00535273	0.00154074	0.0351788	0.0170896	0	0.0176392	0.23	0.0662599	1.062
TCGA-CG-5716-01A-21R-1802-13	0.0267634	0.0727861	0.368768	0.0682999	0	0.190679	0.00560223	0.0186712	0.0662952	0	0.0173318	0	0	0.0265968	0.00802672	0.0275915	0.0264901	0.0158579	0.0303518	0.00967288	0	0.0202151	0.01	0.320287	0.949445
TCGA-R5-A7O7-01A-11R-A33Y-31	0.0138613	0	0.0676525	0.0885477	0	0.389136	0.027085	0	0.0915189	0	0.0476026	0	0.00191929	0.018933	0.0537295	0.00610705	0.00170028	0.032157	0	0.128263	0	0.0317869	0.02	0.252235	0.994806
TCGA-BR-8680-01A-11R-2402-13	0.046176	0.00375121	0.0212533	0.179791	0	0.137378	0	0.0669282	0.0602057	0	0.0339595	0	0	0.18399	0.0429972	0.111849	0.0149115	0	0	0.0733318	0.0234769	0	0.46	0.0406266	1.07905
TCGA-CG-5722-01A-21R-1602-13	0.0475406	0.010957	0.0599314	0.306538	0	0.0184468	0.00154798	0.0908832	0.111311	0	0	0.0511704	0.0123224	0.03399	0.0921543	0.0468241	0.0403169	0.0224045	0.0415097	0	0.0121511	0	0.03	0.208772	1.01206
TCGA-BR-4368-01A-01R-1157-13	0.0904015	0	0	0.0554342	0	0.268909	0.118118	0.0249233	0	0.0443275	0	0.00964638	0	0.0537542	0.124775	0.147887	0.00958866	0	0.0269159	0	0.0253197	0	0	0.424681	0.904653
TCGA-IN-A7NR-01A-11R-A354-31	0.0265676	0.0805913	0.0475804	0.164932	0	0.180572	0	0.00734161	0.14939	0	0	0.085332	0.0110069	0	0.0400088	0.0804473	0.0133455	0.0402393	0.0726445	0	0	0	0.02	0.226915	1.00079
TCGA-CG-5721-01A-11R-1602-13	0.00470471	0	0.0130341	0.301078	0	0.0247614	0.164009	0.0144296	0.0365917	0.0134621	0.0354038	0.000594495	0	0.105552	0.15119	0.0968043	0.0247548	0.00117283	0.00764037	0	0	0.00481703	0	0.492363	0.869606
