# Supplementary material for: Tumor microenvironment characterization in stage IV gastric cancer
Source: Biosci Rep. 2021 Jan 8;41(1):BSR20201248. doi: 10.1042/BSR20201248 (PMC7796192; doi:10.1042/BSR20201248)
Supplement: Supplementary Tables S1-S4 [file BSR-2020-1248_supp1.zip › BSR-2020-1248_suppS5.xls]

## Sheet: Sheet1
Table S3 Differentially expressed genes between Immunity_H and Immunity_L in the GSE84437 database
gene	conMean	treatMean	logFC	pValue	fdr
A2M	1511.6	3116.07	1.04365	0.00183909	0.0151076
ABCA8	73.9285	278.604	1.91401	3.6609e-06	0.000228796
ABCB1	91.0891	218.717	1.26371	1.8302e-07	2.73895e-05
ABCB6	884.984	429.289	-1.0437	0.000129538	0.00262653
ABI3	125.666	302.948	1.26947	4.76622e-07	5.40499e-05
ABI3BP	142.495	770.82	2.43549	6.92857e-07	7.02404e-05
ACACA	1153.83	560.644	-1.04127	3.35507e-06	0.000215813
ACBD7	224.161	84.2006	-1.41263	3.0468e-05	0.000940065
ACP5	258.497	595.597	1.20419	4.87041e-05	0.00130512
ACTA2	9220.64	19196.1	1.05788	0.000238656	0.00392515
ACTG2	5228.21	12413.2	1.24749	0.0042012	0.0255977
ACTL8	237.233	74.6227	-1.66862	0.00541146	0.0300623
ADAMDEC1	162.316	864.097	2.41239	4.76644e-07	5.40499e-05
ADAMTS1	164.117	428.572	1.38481	5.68087e-05	0.00144985
ADH1A	1078.3	4589.52	2.08959	0.00023872	0.00392515
ADH1B	55.0932	156.819	1.50916	1.30493e-05	0.000528675
ADH1C	728.527	3150.44	2.1125	0.000710383	0.0080847
ADM	956.171	1975.25	1.04669	0.0040837	0.0251223
ADRB2	108.18	237.653	1.13542	1.60184e-05	0.000610726
AEBP1	931.616	2088.88	1.16492	0.00118989	0.0114561
AGT	168.522	490.507	1.54133	0.00162645	0.0139168
AGTRL1	344.176	885.629	1.36356	5.46725e-05	0.00140507
AIF1	203.799	870.69	2.09501	5.03065e-08	2.0039e-05
AIM2	147.348	332.515	1.17419	7.915e-06	0.000392167
AKNA	356.501	749.909	1.07281	9.76117e-06	0.000440048
ALDH1A3	603.907	1488.64	1.3016	6.37091e-05	0.00158366
ALDOC	1803.51	548.215	-1.718	8.94736e-05	0.00202093
ALOX5	264.812	678.943	1.35832	4.95587e-06	0.000284658
ALOX5AP	622.176	2849.33	2.19523	1.36497e-07	2.48164e-05
AMICA1	129.933	561.366	2.11118	5.29179e-08	2.0039e-05
AMPD1	54.9541	131.571	1.25955	4.13725e-07	4.86713e-05
ANGPTL2	557.221	1555.3	1.48087	0.000103846	0.00225075
ANPEP	333.495	2245	2.75098	0.00483951	0.0278702
AP1S2	546.377	1352.94	1.30813	1.88468e-05	0.000676363
APOBEC3G	112.085	433.713	1.95214	5.85495e-08	2.0039e-05
APOBEC3H	70.3044	145.885	1.05314	1.72669e-06	0.000136149
APOC1	1190.2	2669.43	1.16533	0.00526287	0.0295586
APOD	850.502	3211.76	1.91698	0.00183909	0.0151076
APOE	2574.64	7125.85	1.46869	8.94638e-05	0.00202093
APOL3	124.79	348.231	1.48054	7.25766e-07	7.19195e-05
APOLD1	324.275	649.77	1.00271	0.00189603	0.0154205
AQP9	150.777	394.11	1.38618	0.00992002	0.0444914
ARHGAP15	171.757	1064.9	2.63227	5.03039e-08	2.0039e-05
ARHGAP25	83.9179	186.591	1.15283	1.58112e-07	2.67562e-05
ARHGAP30	153.582	337.172	1.13448	6.80947e-08	2.0039e-05
ARHGAP9	125.657	519.39	2.04733	5.56661e-08	2.0039e-05
ARHGDIB	4853.2	10011.5	1.04464	4.74573e-06	0.000274822
ARHGEF19	545.494	232.06	-1.23306	0.000476306	0.00620396
ARHGEF6	356.405	1437.84	2.01232	6.80912e-08	2.0039e-05
ASPSCR1	1957.89	667.891	-1.55162	0.0034366	0.0225947
ATP6V0A4	156.754	60.6215	-1.3706	0.00305862	0.0208835
ATP8B4	190.726	594.804	1.64091	2.69388e-07	3.54899e-05
AXIN2	3508.02	917.971	-1.93414	0.00483951	0.0278702
AXL	333.952	745.333	1.15824	2.04335e-05	0.000712388
AZGP1	570.989	179.377	-1.67047	0.0040837	0.0251223
BANK1	190.329	589.435	1.63084	0.000445141	0.00594575
BASP1	867.106	2650.44	1.61195	2.0849e-05	0.000725722
BAT2	1129.3	549.004	-1.04055	0.00444707	0.0264981
BCL2	109.449	237.103	1.11526	1.04903e-06	9.53623e-05
BHLHB5	84.0577	289.894	1.78607	1.61409e-06	0.00013303
BLK	64.4437	185.451	1.52492	4.33607e-05	0.00119689
BNC2	129.754	277.522	1.09683	0.00019289	0.0033947
BRDG1	55.4196	144.405	1.38165	1.88468e-05	0.000676363
BTG2	370.756	978.185	1.39964	4.54666e-06	0.000266026
BTK	101.363	293.952	1.53604	2.25699e-06	0.000164409
BTN3A2	257.304	521.617	1.01952	5.46725e-05	0.00140507
C12orf56	340.865	97.0796	-1.81196	0.000199906	0.00347372
C13orf3	361.169	157.881	-1.19384	2.81527e-06	0.000191152
C13orf33	77.4455	167.82	1.11566	7.99542e-05	0.00186721
C13orf7	620.715	302.251	-1.03818	8.3014e-05	0.00192037
C14orf132	227.814	468.98	1.04167	0.00621189	0.0326146
C15orf48	459.453	1213.94	1.40171	0.0013496	0.0123914
C16orf59	353.295	172.861	-1.03127	0.000238731	0.00392515
C17orf37	1137.7	203.863	-2.48045	1.25221e-05	0.000517808
C17orf87	76.518	184.169	1.26716	6.15742e-08	2.0039e-05
C19orf2	5438.51	2576.83	-1.07761	0.0018961	0.0154205
C1GALT1	801.523	382.014	-1.06912	0.00711729	0.0355853
C1QA	137.482	586.48	2.09284	1.74315e-07	2.71981e-05
C1QB	644.388	3773.69	2.54997	7.96158e-07	7.7843e-05
C1QC	587.334	2979.04	2.34259	3.76298e-07	4.54866e-05
C1R	126.75	558.296	2.13904	6.92857e-07	7.02404e-05
C1S	521.913	1888.24	1.85516	6.68324e-06	0.000353425
C1orf112	561.201	274.99	-1.02914	3.29706e-05	0.000992259
C1orf162	354.601	1020.16	1.52453	1.72656e-06	0.000136149
C1orf24	767.665	2033.35	1.40531	0.000120375	0.00250297
C1orf54	683.376	1978.62	1.53374	7.25735e-07	7.19195e-05
C20orf100	432.492	1465.54	1.76069	3.50465e-06	0.000222195
C20orf46	1594.17	558.281	-1.51374	0.00324255	0.0217217
C20orf82	112.836	233.667	1.05022	0.00929143	0.0423018
C2orf40	150.705	909.301	2.59303	0.000207162	0.00356043
C3	83.1487	253.228	1.60667	1.25883e-06	0.000110331
C4orf7	102.814	745.46	2.8581	1.30493e-05	0.000528675
C5AR1	97.2629	207.387	1.09236	1.01772e-05	0.000453215
C5orf29	74.6235	216.848	1.53898	5.75032e-07	6.20104e-05
C5orf39	240.868	495.738	1.04134	1.80981e-05	0.000660266
C6orf15	226.529	81.8405	-1.46881	0.00178366	0.0148407
C6orf189	156.281	343.194	1.13488	2.81459e-05	0.000887078
C6orf26	208.269	98.7372	-1.07678	0.000149875	0.00288727
C6orf32	86.4815	363.212	2.07035	5.03039e-08	2.0039e-05
C7	136.8	594.534	2.11969	0.00126745	0.0119309
C9orf19	754.428	2487.66	1.72134	1.50548e-07	2.60781e-05
CA2	2001.12	5648.09	1.49696	0.00571973	0.0309541
CALCRL	181.545	370.44	1.02891	0.000203498	0.00353336
CALD1	1323.41	2887.31	1.12546	0.000544871	0.00678744
CAMK1G	74.5018	437.896	2.55524	8.3193e-08	2.0039e-05
CAPN12	609.436	247.214	-1.30171	0.000214664	0.00364946
CASP1	333.175	1292.94	1.9563	1.97481e-06	0.000147768
CASQ2	92.3078	226.282	1.2936	0.00953852	0.0430613
CAV1	388.739	1525.46	1.97237	1.65086e-06	0.00013303
CBX2	381.505	156.941	-1.28148	0.0103153	0.0456593
CCDC24	675.902	312.635	-1.11234	7.13958e-05	0.0017203
CCDC3	163.665	389.717	1.25168	9.36141e-06	0.000429075
CCL11	73.6035	164.652	1.16158	0.000199906	0.00347372
CCL13	83.2215	276.115	1.73024	2.69385e-06	0.000185781
CCL15	79.3535	186.945	1.23624	1.47607e-05	0.000574728
CCL19	124.349	1267.58	3.34961	4.54709e-07	5.26481e-05
CCL2	397.872	1692.91	2.08913	1.66018e-07	2.6856e-05
CCL21	108.6	632.486	2.54201	4.76622e-07	5.40499e-05
CCL22	77.1603	235.662	1.61079	1.43363e-07	2.54342e-05
CCL25	65.6832	528.348	3.00789	0.00541146	0.0300623
CCL3	104.698	268.229	1.35723	0.000602202	0.00724718
CCL3L1	97.4894	211.414	1.11675	0.0018961	0.0154205
CCL3L3	267.72	1005.95	1.90977	3.16954e-05	0.000965772
CCL4L1	259.82	919.94	1.82403	2.04335e-05	0.000712388
CCL4L2	86.7981	405.361	2.22347	6.47566e-08	2.0039e-05
CCL5	511.94	4877.96	3.25223	5.56661e-08	2.0039e-05
CCL8	283.954	1066.35	1.90895	0.000173203	0.00316997
CCND2	1223.21	3169.16	1.37342	4.01132e-05	0.00113718
CCNE1	911.015	279.471	-1.70477	0.000687399	0.00791733
CCR7	98.9266	568.473	2.52266	1.92136e-07	2.76261e-05
CD14	1701.49	4485.13	1.39835	2.33187e-07	3.14717e-05
CD163	171.04	738.469	2.1102	3.76316e-07	4.54866e-05
CD19	94.2737	615.299	2.70636	9.57184e-07	8.9225e-05
CD1A	59.9215	121.618	1.02121	1.20153e-05	0.000502519
CD1C	68.0814	172.399	1.34042	1.74323e-07	2.71981e-05
CD2	159.086	1262.46	2.98835	5.03039e-08	2.0039e-05
CD209	92.898	260.37	1.48684	3.99321e-06	0.000245391
CD247	265.803	1186.17	2.15788	7.52781e-08	2.0039e-05
CD248	510.401	1119.19	1.13275	0.000710383	0.0080847
CD27	78.633	316.465	2.00884	6.92827e-07	7.02404e-05
CD300LF	116.232	293.28	1.33527	1.65086e-06	0.00013303
CD34	226.923	488.628	1.10653	1.80981e-05	0.000660266
CD37	86.1582	498.633	2.53292	5.03065e-08	2.0039e-05
CD38	96.5299	350.348	1.85974	2.35937e-06	0.000168518
CD3D	139.634	814.383	2.54406	5.03065e-08	2.0039e-05
CD3E	89.3246	209.729	1.2314	3.99336e-06	0.000245391
CD3G	72.3548	163.912	1.17976	1.14933e-06	0.000103624
CD4	76.3408	186.289	1.28702	7.91398e-08	2.0039e-05
CD48	156.655	844.764	2.43096	1.8302e-07	2.73895e-05
CD52	317.991	2329.08	2.8727	1.50541e-07	2.60781e-05
CD53	114.737	394.492	1.78167	5.48743e-07	6.03589e-05
CD6	157.923	678.415	2.10295	8.74469e-08	2.0039e-05
CD69	96.3404	512.589	2.41159	5.85495e-08	2.0039e-05
CD7	161.977	456.785	1.49573	7.915e-06	0.000392167
CD72	96.4425	222.058	1.20319	2.0169e-07	2.84422e-05
CD74	1693.17	7557.56	2.15819	6.61389e-07	6.83094e-05
CD79A	89.7726	627.685	2.80569	1.58112e-07	2.67562e-05
CD79B	141.211	720.932	2.35201	8.73104e-07	8.4243e-05
CD83	217.408	504.799	1.21531	1.66026e-07	2.6856e-05
CD86	108.247	325.013	1.58618	5.85495e-08	2.0039e-05
CD8A	124.63	809.059	2.6986	5.85495e-08	2.0039e-05
CD93	866.797	2239.83	1.36962	1.14933e-06	0.000103624
CD96	121.591	421.332	1.79292	5.85495e-08	2.0039e-05
CDC20	3779.41	1826.63	-1.04897	0.000199906	0.00347372
CDH11	930.512	2173.82	1.22414	9.28788e-05	0.00206811
CDH5	288.08	679.553	1.23812	9.36206e-06	0.000429075
CEBPD	2112.8	4314.5	1.03004	3.16944e-05	0.000965772
CECR1	176.152	909.57	2.36837	6.80947e-08	2.0039e-05
CELSR2	195.627	96.0967	-1.02554	0.000107765	0.00231516
CENPF	1164.57	458.099	-1.34607	1.73773e-05	0.000641435
CENPJ	604.891	243.706	-1.31153	4.74696e-06	0.000274822
CENTA2	340.44	783.808	1.2031	1.80572e-06	0.000139394
CENTB1	108.257	394.595	1.86591	9.65955e-08	2.08334e-05
CFD	515.419	2436.16	2.24079	8.60952e-06	0.000408191
CFH	119.847	626.326	2.38573	1.23705e-07	2.42982e-05
CH25H	129.742	426.968	1.71848	1.73778e-05	0.000641435
CHI3L2	72.3931	171.828	1.24704	5.40001e-06	0.000299987
CHRD	87.2463	177.326	1.02324	0.00526287	0.0295586
CHRDL2	167.785	336.626	1.00454	0.00111682	0.0109731
CHURC1	430.321	1174.09	1.44805	2.44799e-05	0.000809824
CIITA	86.8431	179.061	1.04397	1.80981e-05	0.000660266
CILP	108.827	462.795	2.08833	5.40001e-06	0.000299987
CKAP2L	647.127	321.149	-1.01081	0.000155418	0.00295255
CLDN5	236.878	646.279	1.44801	7.13938e-05	0.0017203
CLEC11A	169.848	345.345	1.02379	0.000836398	0.00900192
CLEC14A	347.394	863.704	1.31397	7.27423e-06	0.000373892
CLEC1A	93.2041	203.5	1.12657	2.94182e-06	0.000196709
CLEC3B	118.397	270.844	1.19384	0.000836398	0.00900192
CLEC4A	105.489	335.703	1.6701	5.29206e-08	2.0039e-05
CLECL1	66.535	239.132	1.84562	5.03065e-08	2.0039e-05
CNN1	553.533	1953.97	1.81967	0.0013496	0.0123914
COL14A1	118.799	339.542	1.51507	0.000116025	0.00243785
COL15A1	627.289	1820.14	1.53685	8.60952e-06	0.000408191
COL1A2	3468.48	8139.1	1.23057	0.000445141	0.00594575
COL6A1	859.865	1889.03	1.13547	0.000836398	0.00900192
COL6A2	301.048	708.223	1.23421	0.000602202	0.00724718
COL6A3	2879.23	6265.95	1.12185	0.000375334	0.00530654
COL9A3	152.136	67.0223	-1.18265	0.000643477	0.00754995
COLEC12	104.561	308.698	1.56185	1.01772e-05	0.000453215
CORO1A	252.085	992.657	1.97738	1.36497e-07	2.48164e-05
COX7A1	391.028	833.52	1.09194	0.000350383	0.00506456
CPA3	91.2408	798.65	3.12981	2.0169e-07	2.84422e-05
CPE	266.892	662.584	1.31185	0.000951777	0.00985364
CPXM1	142.759	301.064	1.07649	0.000622528	0.00739072
CPXM2	298.276	799.938	1.42324	0.000327005	0.00482805
CR2	81.4155	494.725	2.60325	9.28813e-05	0.00206811
CRISPLD2	622.512	2213.77	1.83033	7.25735e-07	7.19195e-05
CRKRS	356.179	822.605	1.2076	0.0001861	0.00332856
CRYAB	306.318	658.849	1.10492	0.00108184	0.0107592
CSAG1	802.901	93.3209	-3.10495	0.000274774	0.00428705
CSAG3B	421.938	87.8987	-2.26312	0.000492658	0.00634171
CSF1R	626.873	2300.44	1.87566	1.36477e-07	2.48164e-05
CSF3R	137.604	403.678	1.55268	1.10599e-05	0.000476137
CTHRC1	1090.74	2243.78	1.04062	0.00432281	0.0260899
CTSG	77.5042	390.127	2.3316	1.30493e-05	0.000528675
CTSK	757.876	2335.04	1.62341	2.04328e-05	0.000712388
CTSL1	1422.09	3166.25	1.15476	1.88468e-05	0.000676363
CTSO	353.941	941.508	1.41146	1.30484e-05	0.000528675
CX3CL1	277.275	824.43	1.57208	0.000238702	0.00392515
CXCL10	367.94	3472.02	3.23823	3.50465e-06	0.000222195
CXCL12	104.466	387.513	1.89121	1.88853e-06	0.000143757
CXCL13	103.104	995.668	3.27157	4.3375e-07	5.04871e-05
CXCL14	203.216	747.27	1.87861	0.000207157	0.00356043
CXCL9	241.782	2560.51	3.40465	1.65086e-06	0.00013303
CXCR3	83.0012	172.071	1.0518	4.17025e-06	0.000252731
CXCR4	279.558	702.621	1.3296	0.000305087	0.0045907
CXCR5	83.2858	206.865	1.31254	5.40001e-06	0.000299987
CXCR6	73.9604	294.849	1.99515	5.03065e-08	2.0039e-05
CXorf61	249.556	108.524	-1.20135	5.90273e-05	0.00149086
CYBB	138.986	589.175	2.08376	5.03013e-08	2.0039e-05
CYBRD1	759.913	2446	1.68652	2.39966e-05	0.000795031
CYGB	335.383	835.573	1.31696	2.8145e-05	0.000887078
CYP1B1	212.47	897.066	2.07795	1.20153e-05	0.000502519
CYP2J2	1448.24	644.677	-1.16765	3.70962e-05	0.0010752
CYP51A1	1123.2	467.672	-1.26405	0.000430268	0.00582144
CYR61	499.816	1414.24	1.50056	9.28813e-05	0.00206811
CYSLTR1	77.0493	195.232	1.34134	8.3193e-08	2.0039e-05
CYYR1	194.544	469.757	1.27182	1.10591e-05	0.000476137
DACT2	332.401	93.7669	-1.82577	0.000602202	0.00724718
DARC	131.389	1148.93	3.12837	6.61389e-07	6.83094e-05
DARS2	860.587	386.684	-1.15417	5.88211e-06	0.000321892
DCN	1237.74	5694.85	2.20195	3.42181e-07	4.25291e-05
DDAH2	539.869	235.472	-1.19706	0.0002653	0.00419298
DDX60	236.852	746.691	1.65653	4.54683e-06	0.000266026
DHCR24	856.517	387.543	-1.14413	2.57766e-06	0.000180592
DHCR7	1517.28	475.148	-1.67504	1.25883e-06	0.000110331
DHRS9	145.483	301.868	1.05306	0.00385664	0.0243031
DIO2	211.101	583.755	1.46743	4.87069e-05	0.00130512
DLL1	250.78	529.592	1.07846	0.000134368	0.00269704
DNASE1L3	64.9828	245.382	1.9169	4.76622e-07	5.40499e-05
DOCK10	269.146	771.705	1.51966	1.65086e-06	0.00013303
DOCK2	215.722	1240.4	2.52356	5.03039e-08	2.0039e-05
DPEP2	85.5679	194.702	1.18612	3.58841e-07	4.43491e-05
DPT	82.5606	234.574	1.50652	4.17076e-05	0.00116585
DSCR6	445.844	116.798	-1.93253	1.96242e-05	0.000698588
DSCR8	231.557	92.2418	-1.32788	0.00108184	0.0107592
DSE	154.928	417.665	1.43074	1.74323e-07	2.71981e-05
DSP	764.291	367.164	-1.0577	1.73778e-05	0.000641435
DUSP1	1959.52	5486.63	1.48542	2.63468e-06	0.000184001
EBF1	141.469	328.191	1.21405	4.17076e-05	0.00116585
EBI2	137.811	643.355	2.22292	5.56661e-08	2.0039e-05
EBI3	77.0268	219.34	1.50973	5.29206e-08	2.0039e-05
ECGF1	1980.81	4362.28	1.13899	4.87069e-05	0.00130512
ECM2	163.913	373.959	1.18995	5.06233e-05	0.001345
EDAR	377.871	166.757	-1.18015	0.00835923	0.0393021
EDG1	125.207	281.001	1.16625	1.80975e-05	0.000660266
EEPD1	560.404	229.106	-1.29045	0.00148208	0.0131681
EFEMP1	173.412	827.705	2.25492	7.25766e-07	7.19195e-05
EGR2	250.888	562.028	1.1636	7.6999e-05	0.00182336
EMILIN1	230.166	537.326	1.22313	0.000127184	0.00261732
EML1	146.954	321.354	1.1288	7.99542e-05	0.00186721
EMP3	850.613	1975.14	1.21538	1.06098e-05	0.000464949
EMR2	155.076	379.736	1.29202	4.54683e-06	0.000266026
ENG	280.408	599.91	1.09722	5.26095e-05	0.00138444
ENPP2	192.392	644.297	1.74368	1.97481e-06	0.000147768
ENTPD1	228.006	636.09	1.48016	8.3193e-08	2.0039e-05
EOMES	188.259	454.759	1.27239	4.3362e-05	0.00119689
EPB41L3	122.3	507.129	2.05193	5.29179e-08	2.0039e-05
ERAP2	261.523	1150.68	2.13747	0.000222421	0.00374086
ERBB2	7211.1	1621.23	-2.15313	0.000544871	0.00678744
ESAM	249.405	545.338	1.12866	4.35448e-06	0.00026032
ETS1	1533.46	3249.57	1.08345	1.25221e-05	0.000517808
ETV4	615.266	205.488	-1.58216	7.6999e-05	0.00182336
EVI2A	85.4207	216.56	1.34211	5.40001e-06	0.000299987
EVI2B	92.6509	389.033	2.07001	5.03065e-08	2.0039e-05
EVL	1086.45	3284.15	1.59589	1.25878e-06	0.000110331
F13A1	72.5182	217.121	1.58208	2.04335e-05	0.000712388
FABP4	91.7844	188.201	1.03596	0.00157694	0.0136311
FAIM3	137.107	740.437	2.43307	1.8302e-07	2.73895e-05
FAM107A	115.261	364.887	1.66254	5.8819e-06	0.000321892
FAM129A	411.373	1169.65	1.50756	7.13938e-05	0.0017203
FAM26A	153.411	74.6371	-1.03944	0.000836398	0.00900192
FAM26F	112.637	252.275	1.16332	0.000129538	0.00262653
FAM46C	912.058	2811.12	1.62395	5.46725e-05	0.00140507
FANCI	557.093	261.642	-1.09033	7.915e-06	0.000392167
FAP	230.004	618.512	1.42714	0.000155418	0.00295255
FBLN1	615.83	2202.06	1.83825	4.68595e-05	0.00126953
FBLN2	282.581	726.735	1.36276	0.000388419	0.00541498
FBLN5	180.274	423.906	1.23355	1.53773e-05	0.000591408
FCER1A	72.7377	403.546	2.47196	7.27397e-06	0.000373892
FCER1G	328.816	1496.37	2.18611	8.73104e-07	8.4243e-05
FCER2	57.8701	123.322	1.09154	0.00288421	0.0201556
FCGBP	506.157	2368.63	2.2264	0.0040837	0.0251223
FCGR1B	74.5807	178.253	1.25705	8.97826e-06	0.000418459
FCGR2A	138.078	343.813	1.31614	1.97481e-06	0.000147768
FCN1	91.0728	275.993	1.59954	4.54666e-06	0.000266026
FCRL3	67.3737	155.523	1.20687	3.21149e-06	0.000207184
FCRLA	99.1472	564.43	2.50915	1.80587e-06	0.000139394
FERMT2	1241.28	2553.74	1.04078	0.000315861	0.00470785
FERMT3	170.844	538.224	1.65552	5.29206e-08	2.0039e-05
FGD2	206.642	440.334	1.09147	8.60952e-06	0.000408191
FGD3	362.654	786.798	1.1174	7.27423e-06	0.000373892
FGF19	397.499	74.1622	-2.4222	0.00444707	0.0264981
FGL2	257.316	1498.76	2.54216	2.22194e-07	3.05503e-05
FGR	149.643	349.572	1.22406	3.50479e-06	0.000222195
FHL1	257.689	975.372	1.92032	0.000256159	0.00410432
FILIP1L	336.665	795.755	1.24101	1.53773e-05	0.000591408
FLJ21438	284.65	1286.75	2.17647	7.91398e-08	2.0039e-05
FLJ21986	394.799	1277.2	1.69379	4.33607e-05	0.00119689
FLJ22184	322.314	121.069	-1.41263	0.0040837	0.0251223
FLRT2	90.2087	257.983	1.51594	3.6609e-06	0.000228796
FMO1	70.4469	154.92	1.13692	2.92851e-05	0.000912525
FMO2	113.409	280.029	1.30404	0.000155414	0.00295255
FNBP1	841.594	2540.1	1.59369	2.94182e-06	0.000196709
FNDC1	308.857	912.983	1.56365	0.0034366	0.0225947
FOLR2	107.511	248.286	1.20753	2.70488e-05	0.000864895
FOXF1	192.717	389.435	1.0149	0.000186105	0.00332856
FPR1	95.0737	310.286	1.70648	2.57766e-06	0.000180592
FPR3	222.532	654.681	1.55678	4.54683e-06	0.000266026
FRMD6	141.409	323.68	1.19469	1.53773e-05	0.000591408
FRZB	516.733	1646.14	1.6716	0.000509509	0.00650547
FSTL1	594.792	1401.85	1.23687	0.000103843	0.00225075
FYB	122.08	618.247	2.34035	5.03065e-08	2.0039e-05
G6PD	1043.41	515.16	-1.01821	0.0100503	0.0447656
GAGE12G	4417.57	229.353	-4.26761	0.00220628	0.0170301
GAGE12I	2647.66	185.973	-3.83156	0.00556367	0.030553
GAGE2A	163.663	68.6218	-1.25399	0.00457456	0.0269223
GAGE4	3772.11	201.342	-4.22765	0.00571973	0.0309541
GAGE5	3306.72	200.054	-4.04694	0.00220628	0.0170301
GAGE7	673.569	122.879	-2.45458	0.00162645	0.0139168
GAS1	184.612	518.722	1.49046	0.000544871	0.00678744
GBA3	61.1307	214.312	1.80974	0.00711738	0.0355853
GBP1	390.826	1503.5	1.94373	4.68595e-05	0.00126953
GBP2	1895.78	4777.24	1.33339	7.58734e-06	0.000382871
GBP4	331.526	2051.48	2.62947	1.72669e-06	0.000136149
GBP5	120.752	1078.43	3.15882	8.3193e-08	2.0039e-05
GEM	155.201	363.191	1.22659	2.04335e-05	0.000712388
GFI1	89.644	200.942	1.1645	1.37827e-06	0.000117526
GHR	96.8485	197.515	1.02816	0.000173203	0.00316997
GHRL	83.7436	755.801	3.17395	4.87055e-05	0.00130512
GIMAP2	116.805	242.96	1.05662	0.00033851	0.00496458
GIMAP4	403.258	2181.76	2.43572	5.03013e-08	2.0039e-05
GIMAP5	149.314	711.189	2.25188	5.85495e-08	2.0039e-05
GIMAP6	103.304	287.628	1.47732	9.19111e-08	2.02195e-05
GIMAP7	151.884	668.931	2.13888	6.80947e-08	2.0039e-05
GIMAP8	202.757	615.845	1.60281	2.11682e-07	2.96611e-05
GINS2	1269.1	452.543	-1.48768	3.78284e-05	0.00109498
GJB1	316.712	139.732	-1.18051	0.000101935	0.00223353
GKN1	155.759	5414.68	5.11949	0.00835923	0.0393021
GKN2	103.135	4672.56	5.5016	0.00511827	0.0289675
GLIPR1	152.758	485.804	1.66912	1.50856e-06	0.000126196
GLT8D2	204.081	543.794	1.41392	2.70488e-05	0.000864895
GLULD1	438.041	71.4265	-2.61654	0.000230441	0.00384342
GMFG	253.982	892.062	1.81242	2.5676e-07	3.42332e-05
GMPR	381.701	116.736	-1.7092	0.00674185	0.0343877
GNG11	385.345	1240.33	1.6865	1.88845e-06	0.000143757
GNG2	86.6638	184.822	1.09263	5.75007e-07	6.20104e-05
GNLY	97.2681	327.617	1.75197	1.73778e-05	0.000641435
GPNMB	497.946	2115.35	2.08684	1.57824e-06	0.000131017
GPR128	212.242	479.38	1.17546	0.00905007	0.0415555
GPR18	61.6403	163.16	1.40434	8.74469e-08	2.0039e-05
GPR65	118.333	268.688	1.18308	6.61389e-07	6.83094e-05
GPR68	121.182	375.514	1.63169	7.96124e-07	7.7843e-05
GPSM3	166.653	358.711	1.10597	4.01119e-05	0.00113718
GRB7	2211.69	235.441	-3.23171	1.30493e-05	0.000528675
GREM1	788.86	1986.84	1.33264	0.00019289	0.0033947
GREM2	74.8496	150.583	1.00849	0.00711738	0.0355853
GRRP1	115.48	254.279	1.13878	9.76151e-06	0.000440048
GSPT2	212.751	491.333	1.20753	0.000144529	0.00283132
GTF2H4	1063.46	477.688	-1.15463	0.000476306	0.00620396
GUCY1A3	524.313	1379.98	1.39614	0.000124879	0.0025723
GVIN1	285.871	917.147	1.68179	8.97795e-06	0.000418459
GYG2	308.381	147.246	-1.06649	0.00241404	0.0179293
GYPC	217.089	706.125	1.70164	9.14214e-07	8.63167e-05
GZMA	160.251	1010.51	2.65667	7.15919e-08	2.0039e-05
GZMB	254.844	1205.89	2.24241	6.8741e-05	0.00167283
GZMH	157.168	698.61	2.15218	5.23591e-07	5.81741e-05
GZMK	87.2009	923.707	3.40502	5.29179e-08	2.0039e-05
HAPLN3	132.879	302.936	1.1889	0.000256153	0.00410432
HAVCR2	628.323	2185.23	1.7982	2.33177e-07	3.14717e-05
HBA2	668.307	1632.63	1.28861	0.00353752	0.0230515
HBB	696.561	1926.62	1.46775	0.0022736	0.0173793
HBEGF	409.715	856.106	1.06317	0.00139249	0.012622
HCK	133.456	352.416	1.40092	2.56748e-07	3.42332e-05
HCLS1	329.418	2069.53	2.65132	5.03039e-08	2.0039e-05
HCST	225.796	1295.83	2.52078	5.03065e-08	2.0039e-05
HDC	98.8796	453.048	2.19592	1.30488e-05	0.000528675
HEG1	191.556	425.709	1.1521	1.72669e-06	0.000136149
HIST1H3G	273.616	105.301	-1.37764	0.0018961	0.0154205
HIST1H4H	366.44	176.197	-1.05639	0.00858408	0.0401022
HLA-DMA	2436.55	6603.02	1.43828	9.76117e-06	0.000440048
HLA-DMB	2290.28	8058.72	1.81503	1.04881e-06	9.53623e-05
HLA-DOA	191.014	1090.79	2.51362	1.74315e-07	2.71981e-05
HLA-DOB	146.216	390.831	1.41845	2.04328e-05	0.000712388
HLA-DPA1	1384.02	8489.88	2.61688	1.36463e-07	2.48164e-05
HLA-DPB1	154.147	591.957	1.94119	3.76316e-07	4.54866e-05
HLA-DQA1	385.637	5119.38	3.73065	5.56633e-08	2.0039e-05
HLA-DQB1	184.724	671.118	1.8612	0.000139363	0.00276202
HLA-DQB2	70.7839	225.921	1.67432	9.76151e-06	0.000440048
HLA-DRA	3806.16	16027.4	2.07413	4.13725e-07	4.86713e-05
HLA-DRB3	456.604	1727.61	1.91976	2.59926e-05	0.000840898
HLA-DRB4	645.516	3506.74	2.44161	9.57184e-07	8.9225e-05
HLA-DRB6	570.882	1851.19	1.69719	0.000388419	0.00541498
HOPX	256.051	683.658	1.41685	0.000155418	0.00295255
HOXA10	342.666	169.163	-1.01839	0.000687399	0.00791733
HOXA9	367.357	96.804	-1.92404	6.61798e-05	0.00162669
HOXD11	327.874	78.0207	-2.07121	0.00288421	0.0201556
HPGD	298.123	946.912	1.66732	0.00139249	0.012622
HSD11B1	79.5485	183.745	1.2078	5.63613e-06	0.000311531
HSD17B6	95.5815	205.286	1.10283	7.41453e-05	0.00178265
HSPB6	222.742	743.945	1.73982	0.0034366	0.0225947
HSPB8	166.19	361.11	1.1196	0.0100503	0.0447656
HSPC159	466.925	228.902	-1.02846	0.00556367	0.030553
HTRA1	1258.87	2883.02	1.19545	0.00019288	0.0033947
ICAM3	635.364	1370.56	1.10911	1.80587e-06	0.000139394
ICOS	96.716	294.897	1.60838	5.03039e-08	2.0039e-05
IFI16	492.731	1350.73	1.45487	2.21455e-05	0.000757714
IFI30	405.894	914.87	1.17246	0.00010006	0.00219469
IFI44L	407.22	827.994	1.02381	0.00571965	0.0309541
IFIT2	433.534	1144.45	1.40043	4.3362e-05	0.00119689
IFIT3	185.626	467.75	1.33334	0.000186105	0.00332856
IFITM1	3179.53	6460.3	1.02279	0.00305847	0.0208835
IFNG	63.6638	278.578	2.12953	2.35918e-06	0.000168518
IGF1	94.2878	189.47	1.00683	0.00333832	0.0221872
IGF2BP3	1338.6	549.259	-1.28517	0.0013496	0.0123914
IGFBP4	1342.06	2945.89	1.13426	0.00139247	0.012622
IGFBP5	3495.8	7235.16	1.0494	9.28813e-05	0.00206811
IGFBP6	320.381	925.776	1.53088	3.42944e-05	0.00101271
IGFBP7	3332.69	9034.63	1.43878	2.3992e-05	0.000795031
IGJ	100.34	3620.27	5.17312	6.15742e-08	2.0039e-05
IGLL1	518.676	5331.47	3.36163	6.47566e-08	2.0039e-05
IGLL3	96.3452	592.2	2.6198	7.96158e-07	7.7843e-05
IGSF6	140.856	437.406	1.63476	4.35465e-06	0.00026032
IKZF1	95.2724	368.524	1.95163	3.94575e-07	4.71774e-05
IL10RA	97.5598	315.172	1.69178	7.15955e-08	2.0039e-05
IL18BP	165.4	403.514	1.28666	7.58815e-06	0.000382871
IL18RAP	101.996	277.966	1.44639	1.31727e-06	0.000114089
IL1B	220.035	647.635	1.55745	0.00711729	0.0355853
IL28RA	380.761	186.053	-1.03317	2.70488e-05	0.000864895
IL2RB	135.402	699.629	2.36934	5.03039e-08	2.0039e-05
IL33	157.699	346.346	1.13504	0.000622528	0.00739072
IL6	91.9158	342.259	1.8967	0.0013496	0.0123914
IL7R	141.846	947.485	2.73978	5.03065e-08	2.0039e-05
INMT	167.615	381.551	1.18673	0.000563391	0.00695513
INS-IGF2	139.524	55.262	-1.33615	0.00457456	0.0269223
IRF1	1192.27	3151.85	1.40249	1.10591e-05	0.000476137
IRF8	1264.83	2692.62	1.09007	0.000199896	0.00347372
ITGAL	94.1728	315.333	1.7435	7.91398e-08	2.0039e-05
ITGAM	138.58	334.03	1.26926	9.76151e-06	0.000440048
ITGB2	1122.57	5599.66	2.31854	5.56661e-08	2.0039e-05
ITGB7	231.05	626.417	1.43892	7.91444e-06	0.000392167
ITK	113.407	443.084	1.96607	6.80947e-08	2.0039e-05
ITM2A	219.342	1573.32	2.84256	5.85495e-08	2.0039e-05
ITPR1	191.671	430.899	1.16872	1.60184e-05	0.000610726
JAM2	138.763	426.62	1.62033	4.17025e-06	0.000252731
JAM3	766.541	1545.05	1.01122	0.000643477	0.00754995
JPH1	489.029	231.655	-1.07794	0.00587973	0.0315022
JUP	3281.14	1515.84	-1.11409	0.000809646	0.0088001
KCNMA1	168.71	345.961	1.03607	0.00073408	0.00825192
KCNMB1	540.091	1718.54	1.66991	0.000214659	0.00364946
KCTD12	192.167	720.552	1.90674	9.57184e-07	8.9225e-05
KIAA0319	134.195	64.3738	-1.05979	0.00118993	0.0114561
KIAA0367	407.312	965.548	1.24521	0.00324255	0.0217217
KIAA0895	474.219	229.342	-1.04805	0.00033851	0.00496458
KIAA1598	2183.25	1068.99	-1.03023	6.87391e-05	0.00167283
KIAA1949	515.687	1065.51	1.04698	4.54683e-06	0.000266026
KIF14	603.784	277.092	-1.12367	2.04322e-05	0.000712388
KIF2C	662.905	329.507	-1.00849	1.41668e-05	0.000559563
KIR2DL3	69.3051	140.494	1.01947	0.000582496	0.00707192
KIT	194.05	396.96	1.03256	0.000120375	0.00250297
KLF5	1303.05	612.746	-1.08854	0.00751159	0.0368116
KLHL5	350.125	701.755	1.0031	0.000100062	0.00219469
KLHL6	70.9257	177.243	1.32135	2.96521e-07	3.81472e-05
KLK4	557.448	69.3116	-3.00767	0.00470535	0.0274061
KLK6	1608.89	429.293	-1.90604	0.00256234	0.0187148
KLRB1	125.23	960.375	2.93902	5.85495e-08	2.0039e-05
KLRD1	67.6426	150.89	1.15749	7.915e-06	0.000392167
KRT16	364.505	171.055	-1.09147	0.0073121	0.036205
LAG3	113.258	485.092	2.09865	1.8302e-07	2.73895e-05
LAIR2	125.284	284.334	1.18238	0.000111823	0.00237681
LAMP3	216.406	492.197	1.1855	0.000134368	0.00269704
LAP3	833.438	1858.56	1.15704	0.000350375	0.00506456
LAPTM5	525.167	1872.05	1.83377	1.17724e-07	2.37655e-05
LAT2	95.5397	197.434	1.0472	1.36497e-07	2.48164e-05
LAX1	90.76	368.953	2.02331	5.02961e-08	2.0039e-05
LAYN	125.007	251.806	1.01031	4.50773e-05	0.00123344
LCP1	1293.46	4843.88	1.90493	1.88845e-06	0.000143757
LDB2	545.997	1300.6	1.25222	8.25528e-06	0.000401787
LGALS7	239.16	117.239	-1.02852	3.56697e-05	0.00104487
LHFP	312.847	803.448	1.36075	5.90273e-05	0.00149086
LILRA5	106.162	236.606	1.15622	2.69395e-06	0.000185781
LILRB4	74.846	153.526	1.03649	6.68324e-06	0.000353425
LIPA	1429.54	3144.51	1.13728	4.17051e-05	0.00116585
LITAF	2262.14	4744.95	1.06871	3.29635e-05	0.000992259
LMO2	264.127	590.074	1.15967	0.00019289	0.0033947
LOC132241	706.17	347.784	-1.02183	0.000284549	0.00437443
LOC387763	462.758	1034.84	1.16108	2.21469e-05	0.000757714
LOC401845	69.0651	948.16	3.7791	2.96521e-07	3.81472e-05
LOC440910	145.634	66.8814	-1.12267	0.000265313	0.00419298
LOC606724	124.18	278.175	1.16356	3.50479e-06	0.000222195
LOC642113	312.883	12913.6	5.36713	5.85254e-08	2.0039e-05
LOC642477	335.366	166.599	-1.00935	0.00183909	0.0151076
LOC643011	430.59	183.892	-1.22746	3.99321e-06	0.000245391
LOC643911	315.768	150.382	-1.07024	0.0117356	0.0495912
LOC647450	296.665	11837.3	5.31837	6.47434e-08	2.0039e-05
LOC647460	63.3909	258.556	2.02813	4.17025e-06	0.000252731
LOC647834	525.132	212.94	-1.30223	3.99336e-06	0.000245391
LOC648470	156.259	431.642	1.4659	2.82653e-07	3.70125e-05
LOC649143	206.059	1234.54	2.58285	6.97275e-06	0.000363492
LOC649210	87.5951	601.819	2.78041	3.70962e-05	0.0010752
LOC649923	118.633	5040.62	5.40902	5.85495e-08	2.0039e-05
LOC651751	91.2632	3194.46	5.12939	7.52781e-08	2.0039e-05
LOC651898	62.3451	286.934	2.20237	2.30541e-05	0.000775485
LOC652102	57.8697	1341.5	4.53489	9.19111e-08	2.02195e-05
LOC652113	66.891	189.054	1.49892	0.000460483	0.00607324
LOC652126	60.1205	168.309	1.48518	0.000207162	0.00356043
LOC652226	287.515	126.227	-1.18762	0.000315868	0.00470785
LOC652493	420.564	14366.5	5.09424	7.15738e-08	2.0039e-05
LOC652694	169.813	6982.56	5.36174	7.52743e-08	2.0039e-05
LOC652775	74.0964	1212.27	4.03216	1.66018e-07	2.6856e-05
LOC653297	375.092	93.1993	-2.00885	0.00241404	0.0179293
LOC653583	346.67	170.442	-1.02428	0.00314939	0.0212983
LOC653879	157.68	1066.36	2.75763	3.76298e-07	4.54866e-05
LOC728269	200.342	79.7324	-1.32923	0.00122812	0.0116959
LOC728910	260.841	126.436	-1.04477	0.000327005	0.00482805
LOC731682	77.0454	622.04	3.01323	0.00157694	0.0136311
LOC90925	85.8357	225.528	1.39366	6.61798e-05	0.00162669
LOX	126.475	259.89	1.03905	0.00078369	0.00862883
LPXN	553.914	1904.2	1.78145	5.85404e-08	2.0039e-05
LRMP	89.7262	378.774	2.07774	1.12078e-07	2.34819e-05
LRP8	463.68	141.942	-1.70783	2.22194e-07	3.05503e-05
LST1	87.8425	210.627	1.2617	6.47566e-08	2.0039e-05
LTA	84.1955	215.971	1.35902	1.43363e-07	2.54342e-05
LTB	366.595	1409.85	1.94328	5.17338e-06	0.000292568
LUM	1392.6	5208.52	1.9031	2.69395e-06	0.000185781
LXN	560.038	1227.51	1.13213	0.000526908	0.00664661
LY6G6D	455.986	81.2431	-2.48867	0.00953852	0.0430613
LY86	154.811	567.834	1.87496	1.92136e-07	2.76261e-05
LY96	686.456	2563.64	1.90096	1.17753e-07	2.37655e-05
LYL1	392.239	1098.67	1.48596	6.02507e-07	6.43425e-05
LYVE1	72.9315	156.628	1.10273	3.0468e-05	0.000940065
M160	164.287	367.328	1.16086	0.000247301	0.00402097
MACROD1	491.676	222.052	-1.14681	0.000710383	0.0080847
MAFB	333.366	1276.87	1.93743	1.23699e-07	2.42982e-05
MAGEA1	422.04	70.7976	-2.57561	0.000256159	0.00410432
MAGEA10	435.572	99.1469	-2.13527	0.000124879	0.0025723
MAGEA12	302.1	79.6798	-1.92274	0.000362662	0.00519415
MAGEA3	219.518	72.7896	-1.59253	0.00143664	0.0129104
MAGEA4	360.972	93.2661	-1.95246	0.000375334	0.00530654
MAGEA6	365.805	91.7406	-1.99544	4.68595e-05	0.00126953
MAGEC2	264.565	88.1929	-1.58489	0.0117356	0.0495912
MAL	93.3537	261.704	1.48716	1.20153e-05	0.000502519
MAMDC2	154.901	340.293	1.13543	0.00792505	0.0381088
MAN1C1	109.869	331.08	1.5914	1.0021e-06	9.30174e-05
MAP4K1	98.072	354.939	1.85566	5.03065e-08	2.0039e-05
MCM10	475.105	218.438	-1.12102	9.76151e-06	0.000440048
MCOLN2	225.66	490.198	1.11921	0.000139359	0.00276202
MDC1	1163.52	569.967	-1.02955	0.00078369	0.00862883
MED24	1618.2	554.063	-1.54627	0.00108184	0.0107592
MEF2C	166.154	354.003	1.09124	3.16963e-05	0.000965772
MFAP4	981.943	3854.96	1.973	2.12738e-05	0.000734698
MFAP5	401.691	1031.88	1.36111	0.000284543	0.00437443
MFNG	281.035	602.735	1.10078	1.41673e-05	0.000559563
MGC102966	422.219	149.89	-1.49409	0.00835912	0.0393021
MGC29506	110.181	1271.79	3.52891	7.52743e-08	2.0039e-05
MGP	1568.87	7621.34	2.28031	8.97826e-06	0.000418459
MLXIPL	255.597	119.173	-1.10081	0.00835923	0.0393021
MMP10	96.4826	229.36	1.24928	0.00979145	0.0439507
MMRN1	80.1512	242.576	1.59764	1.72669e-06	0.000136149
MOXD1	159.805	474.277	1.56942	4.17025e-06	0.000252731
MPDZ	124.813	273.426	1.13139	4.01132e-05	0.00113718
MRGPRF	145.633	357.69	1.29638	0.000179545	0.00324287
MRPL48	1077.03	491.053	-1.13311	0.00181115	0.0150466
MS4A2	64.4501	152.906	1.24639	6.97275e-06	0.000363492
MS4A6A	277.53	1509.94	2.44377	6.15773e-08	2.0039e-05
MS4A7	203.855	734.458	1.84914	5.75032e-07	6.20104e-05
MSC	89.9621	226.451	1.33181	1.25883e-06	0.000110331
MSRB3	169.539	439.441	1.37405	0.000375334	0.00530654
MT2A	1380.12	4133.74	1.58266	1.56942e-05	0.000602543
MUC20	1184.7	552.802	-1.09969	0.00280046	0.0198349
MYH11	2740.44	7064.05	1.36609	0.000836398	0.00900192
MYL9	413.112	1049.47	1.34506	0.00444707	0.0264981
MYLK	369.315	896.948	1.28017	0.00148208	0.0131681
MYO1F	77.6626	177.412	1.19181	2.22194e-07	3.05503e-05
MYO1G	132.209	382.752	1.53359	7.91398e-08	2.0039e-05
NAPSB	110.792	520.689	2.23257	1.01511e-07	2.16809e-05
NARS2	1196.87	427.883	-1.48398	0.00511827	0.0289675
NAT8B	138.506	324.29	1.22734	0.00241404	0.0179293
NCALD	243.283	504.37	1.05185	3.29716e-05	0.000992259
NCF1	65.5185	250.212	1.93318	8.74469e-08	2.0039e-05
NCF1C	88.4733	300.812	1.76555	7.52743e-08	2.0039e-05
NDN	542.827	1575.84	1.53756	3.29706e-05	0.000992259
NEK2	902.423	415.541	-1.11881	0.000256159	0.00410432
NEXN	225.076	632.419	1.49047	7.99542e-05	0.00186721
NFS1	130.595	334.592	1.3573	1.66026e-07	2.6856e-05
NGFRAP1	402.507	855.563	1.08786	0.000563391	0.00695513
NKD2	1056.04	265.046	-1.99435	0.00267894	0.019348
NKG7	136.146	963.233	2.82273	6.15773e-08	2.0039e-05
NMNAT3	476.997	205.217	-1.21683	0.000362662	0.00519415
NNMT	398.147	880.641	1.14525	0.000460473	0.00607324
NOTUM	723.742	75.3639	-3.26353	0.00751159	0.0368116
NR2F1	227.561	607.891	1.41756	0.000582483	0.00707192
OGN	67.8669	264.523	1.96262	0.00078369	0.00862883
OLFML1	135.02	286.87	1.08723	5.68104e-05	0.00144985
OLFML2B	263.056	539.816	1.0371	0.00152878	0.0133835
OLFML3	205.263	438.126	1.09387	0.000173203	0.00316997
OLR1	253.888	688.962	1.44023	0.000375334	0.00530654
OMD	93.755	273.073	1.54232	0.000710383	0.0080847
OR3A4	388.291	191.725	-1.0181	2.59918e-05	0.000840898
OXCT1	109.385	230.772	1.07705	2.21462e-05	0.000757714
OXGR1	132.376	63.5479	-1.05872	8.30163e-05	0.00192037
P2RY13	75.7782	157.892	1.05908	9.19111e-08	2.02195e-05
P2RY8	101.164	391.81	1.95345	5.03065e-08	2.0039e-05
PAK6	260.322	121.083	-1.1043	8.60952e-06	0.000408191
PARVG	186.208	531.177	1.51227	9.65955e-08	2.08334e-05
PBX3	624.385	1449.36	1.21491	8.94736e-05	0.00202093
PCDH18	280.826	587.292	1.0644	4.01132e-05	0.00113718
PCOLCE	282.739	771.14	1.44752	5.2611e-05	0.00138444
PCSK9	431.852	133.322	-1.69562	8.94761e-05	0.00202093
PDCD1	58.4312	120.127	1.03975	2.0169e-07	2.84422e-05
PDE4B	100.923	237.091	1.23218	1.31727e-06	0.000114089
PDE7B	128.221	278.391	1.11848	0.000544859	0.00678744
PDGFC	168.409	386.019	1.1967	1.73773e-05	0.000641435
PDGFRA	371.968	1083.61	1.54259	1.97481e-06	0.000147768
PDGFRB	1393.75	2866.76	1.04045	0.000284543	0.00437443
PDGFRL	171.998	439.055	1.35201	0.00172977	0.0145463
PDLIM3	487.353	1864.29	1.93558	1.88468e-05	0.000676363
PDPN	215.051	541.718	1.33286	3.42955e-05	0.00101271
PECAM1	280.221	936.78	1.74114	6.15742e-08	2.0039e-05
PERLD1	9123.72	1112.2	-3.0362	1.01772e-05	0.000453215
PERP	1646.56	818.155	-1.00901	0.000563391	0.00695513
PGCP	309.569	673.929	1.12234	5.06233e-05	0.001345
PGM5	286.037	886.413	1.63178	0.000247301	0.00402097
PI16	99.8655	418.206	2.06616	0.000863968	0.00922642
PIK3CG	109.07	260.243	1.25461	6.92737e-07	7.02404e-05
PIK3IP1	607.449	1255.6	1.04754	1.06094e-05	0.000464949
PIM2	366.089	1550.04	2.08204	1.8302e-07	2.73895e-05
PIWIL1	346.472	144.071	-1.26596	0.00483951	0.0278702
PLA1A	144.322	323.158	1.16295	0.000622528	0.00739072
PLA2G7	310.684	962.973	1.63205	5.46725e-05	0.00140507
PLAC8	950.129	2039.46	1.10199	0.00297025	0.0205415
PLAC9	149.373	437.955	1.55186	0.00040192	0.00552283
PLAU	718.417	1573.96	1.13151	0.0029702	0.0205415
PLCG2	610.974	1502.26	1.29796	2.35937e-06	0.000168518
PLEK	279.846	1498.72	2.42102	5.56661e-08	2.0039e-05
PLEKHA6	766.389	343.62	-1.15726	0.000214664	0.00364946
PLEKHB1	1134.64	470.711	-1.26932	0.00214075	0.0167061
PLEKHG4	533.584	250.246	-1.09237	0.00711738	0.0355853
PLXDC2	211.149	525.793	1.31623	8.97826e-06	0.000418459
PLXNB1	1162.24	553.533	-1.07017	2.81527e-06	0.000191152
PMP22	541.885	1486.66	1.45601	4.17025e-06	0.000252731
PNMT	185.417	56.4361	-1.71608	0.00148208	0.0131681
PNOC	54.9345	125.143	1.18779	2.96508e-07	3.81472e-05
PODN	392.841	1439.95	1.874	1.47607e-05	0.000574728
PON3	1237.88	323.912	-1.93419	0.000602189	0.00724718
POP5	398.561	191.855	-1.05478	4.13725e-07	4.86713e-05
POSTN	321.996	765.438	1.24924	0.00148208	0.0131681
POU2AF1	72.1235	273.845	1.92482	8.3193e-08	2.0039e-05
PPAP2A	231.227	518.497	1.16503	4.35465e-06	0.00026032
PPP1R16B	103.215	387.953	1.91023	7.15992e-08	2.0039e-05
PPP1R1B	3703.21	891.395	-2.05464	0.00541146	0.0300623
PRAME	225.715	93.1019	-1.27762	0.00420171	0.0255977
PRDM1	170.9	351.104	1.03875	1.06098e-05	0.000464949
PRF1	102.334	294.791	1.52641	1.25217e-05	0.000517808
PRICKLE1	243.623	589.589	1.27506	0.000120369	0.00250297
PRKCB1	88.4875	308.789	1.80308	7.52781e-08	2.0039e-05
PRKCH	315.161	873.331	1.47044	2.33177e-07	3.14717e-05
PRRX1	230.007	558.308	1.27938	0.000207162	0.00356043
PSCD4	146.121	578.325	1.98472	9.19019e-08	2.02195e-05
PSCDBP	112.045	247.366	1.14256	3.29716e-05	0.000992259
PTGDS	134.023	1649.69	3.62165	1.36497e-07	2.48164e-05
PTGER1	96.9574	291.487	1.58801	3.16963e-05	0.000965772
PTGER2	119.34	291.779	1.28979	3.56697e-05	0.00104487
PTGER4	429.136	986.783	1.2013	8.94761e-05	0.00202093
PTGIS	104.822	354.089	1.75617	4.01132e-05	0.00113718
PTPLA	188.023	450.544	1.26076	0.000238726	0.00392515
PTPRCAP	103.116	402.098	1.96327	8.74469e-08	2.0039e-05
PUNC	154.778	61.8893	-1.32244	0.000622528	0.00739072
PVR	658.887	313.225	-1.07283	0.0018961	0.0154205
PVRIG	74.9147	283.183	1.91842	1.50541e-07	2.60781e-05
PYHIN1	76.3862	197.36	1.36945	3.11045e-07	3.95531e-05
ProSAPiP1	558.059	278.159	-1.00451	0.000375334	0.00530654
QPRT	1127.22	371.441	-1.60156	0.000921634	0.00965038
RAB31	2253.25	4571.4	1.02063	0.000279615	0.00435949
RAC2	775.492	2838.38	1.87189	3.26255e-07	4.1013e-05
RAD54L	328.238	158.69	-1.04853	2.35918e-06	0.000168518
RAMP3	135.963	329.404	1.27665	2.81527e-06	0.000191152
RAP1GAP	2759.71	1321.85	-1.06196	0.0010149	0.0102699
RARRES2	644.038	2005.75	1.63892	1.01772e-05	0.000453215
RARRES3	1933.25	7537.31	1.96302	2.75887e-05	0.0008796
RASGRP1	121.343	256.725	1.08113	6.61798e-05	0.00162669
RASGRP2	73.4544	153.903	1.0671	3.21149e-06	0.000207184
RASIP1	270.757	561.723	1.05286	2.7048e-05	0.000864895
RASSF2	177.769	486.04	1.45107	1.43363e-07	2.54342e-05
RCAN2	348.231	915.176	1.394	0.000129535	0.00262653
RCOR2	445.862	162.651	-1.45482	3.16963e-05	0.000965772
RECK	129.658	272.792	1.07309	1.20153e-05	0.000502519
REEP1	124.583	295.485	1.24598	0.00214075	0.0167061
REP15	79.2177	263.567	1.73428	0.000665094	0.0077253
RERG	134.866	333.201	1.30487	0.000582471	0.00707192
RFC3	441.703	194.318	-1.18465	0.00214075	0.0167061
RFTN1	900.567	2584.66	1.52107	2.15888e-06	0.000157785
RGMA	544.134	1544.39	1.505	0.000284549	0.00437443
RGS1	681.531	2816.25	2.04692	1.92118e-07	2.76261e-05
RGS18	92.5221	246.957	1.41639	7.91398e-08	2.0039e-05
RGS2	1237.19	3506.44	1.50294	1.66849e-05	0.000625301
RNASE6	117.305	463.284	1.98164	5.03039e-08	2.0039e-05
RNF130	360.07	773.576	1.10327	1.47602e-05	0.000574728
RNF19B	218.206	442.85	1.02113	0.00143662	0.0129104
RNF43	500.815	158.271	-1.66188	9.28813e-05	0.00206811
RSPO3	248.233	781.353	1.65428	1.47607e-05	0.000574728
S100A8	335.288	1435.92	2.0985	0.00040193	0.00552283
S100A9	703.965	1417.34	1.00961	0.00571973	0.0309541
SALL4	648.625	192.698	-1.75104	0.000256159	0.00410432
SAMD9L	194.411	617.505	1.66734	1.0609e-05	0.000464949
SAMSN1	77.392	283.529	1.87324	5.56661e-08	2.0039e-05
SASH3	122.638	448.174	1.86965	5.03039e-08	2.0039e-05
SCD	7811.82	3735.11	-1.06451	0.000770972	0.00856182
SCN2A	268.755	79.5157	-1.75698	0.00556367	0.030553
SCRG1	212.771	1034.49	2.28154	0.000622528	0.00739072
SDPR	237.877	589.043	1.30816	9.64087e-05	0.0021337
SELL	64.3029	225.781	1.81197	5.85495e-08	2.0039e-05
SEPP1	278.044	734.01	1.40049	0.00111682	0.0109731
SERPINA1	595.887	1793.74	1.58986	0.00979145	0.0439507
SERPINE2	2509.53	5066.23	1.0135	0.00134947	0.0123914
SERPINF1	220.516	746.594	1.75944	1.88462e-05	0.000676363
SERPING1	265.694	785.895	1.56457	2.92851e-05	0.000912525
SETBP1	191.803	495.28	1.36862	0.000256159	0.00410432
SFRP1	112.162	627.118	2.48315	1.25217e-05	0.000517808
SFRP2	739.754	2211.77	1.58008	0.00364112	0.0234008
SFRP4	218.632	736.453	1.75209	0.000921653	0.00965038
SFTPG	1073.57	360.37	-1.57486	0.0117356	0.0495912
SH2B3	566.813	1276.52	1.17127	1.74323e-07	2.71981e-05
SH2D1A	115.407	298.394	1.37049	1.44209e-06	0.000122017
SH3BGRL	575.556	1359.16	1.23968	2.70488e-05	0.000864895
SHISA3	65.9531	136.76	1.05214	0.00167737	0.0142308
SIGLEC10	97.8245	413.168	2.07846	1.06662e-07	2.25622e-05
SLA	129.921	375.638	1.53171	1.58112e-07	2.67562e-05
SLAMF1	71.1352	182.889	1.36233	6.31246e-07	6.67691e-05
SLAMF6	132.758	498.777	1.90959	8.74469e-08	2.0039e-05
SLAMF8	126.424	340.808	1.43069	1.25883e-06	0.000110331
SLC15A1	212.368	98.8175	-1.10373	0.00271893	0.0194579
SLC15A3	716.408	2068.76	1.52991	5.48694e-07	6.03589e-05
SLC1A3	196.036	486.095	1.31012	4.68595e-05	0.00126953
SLC1A5	1944.71	701.774	-1.47048	4.95569e-06	0.000284658
SLC2A1	3710.71	1350.85	-1.45783	4.50773e-05	0.00123344
SLC2A3	778.68	2246.38	1.5285	2.57766e-06	0.000180592
SLC2A5	138.176	408.426	1.56356	1.04903e-06	9.53623e-05
SLC31A2	301.595	636.901	1.07846	2.30541e-05	0.000775485
SLC7A1	3108.92	1504.22	-1.04739	0.000284536	0.00437443
SLC7A5	2691.56	942.673	-1.51361	0.000161146	0.00301451
SLC9A9	97.9283	246.848	1.33383	3.2624e-07	4.1013e-05
SLCO2B1	663.445	1509.51	1.18603	1.25221e-05	0.000517808
SLCO4A1	679.829	330.9	-1.03878	0.0034366	0.0225947
SLIT2	202.439	434.424	1.10162	0.00078369	0.00862883
SLIT3	92.1094	190.892	1.05133	0.000643491	0.00754995
SLPI	2903.68	1164.03	-1.31876	0.00162645	0.0139168
SNAI2	134.36	274.428	1.03033	0.00111682	0.0109731
SNORA33	621.951	291.423	-1.09368	3.29716e-05	0.000992259
SNORD36A	342.574	168.694	-1.022	0.000460473	0.00607324
SNORD4A	250.454	112.063	-1.16024	8.73029e-07	8.4243e-05
SNORD56	336.347	150.037	-1.16463	4.87069e-05	0.00130512
SOCS1	115.569	265.241	1.19854	3.21149e-06	0.000207184
SOCS2	281.522	641.39	1.18795	2.92851e-05	0.000912525
SOD3	94.0764	250.839	1.41486	7.69969e-05	0.00182336
SOX18	703.636	1532.68	1.12315	0.000242969	0.00399184
SOX9	2925.11	1360.36	-1.1045	0.000179536	0.00324287
SP140	97.7141	196.677	1.00919	2.12738e-05	0.000734698
SP5	686.772	168.28	-2.02897	0.000758508	0.00843175
SPARC	1665.94	4108.52	1.30228	0.000155406	0.00295255
SPARCL1	1880.94	6440.21	1.77566	2.59926e-05	0.000840898
SPC24	862.973	404.618	-1.09276	6.87391e-05	0.00167283
SPI1	112.651	277.487	1.30056	9.14214e-07	8.63167e-05
SPIB	69.5256	198.656	1.51466	7.99542e-05	0.00186721
SPIRE2	733.065	353.815	-1.05095	5.46709e-05	0.00140507
SPON1	511.17	1916.17	1.90635	2.92851e-05	0.000912525
SQLE	1603.99	562.096	-1.51277	3.07382e-06	0.000201854
SRGN	498.118	4026.5	3.01497	5.56661e-08	2.0039e-05
SRPK3	256.391	96.1849	-1.41446	8.6189e-05	0.00197097
SRPX	145.729	728.594	2.32183	1.06094e-05	0.000464949
SRXN1	1312.96	644.413	-1.02677	0.00275937	0.0197345
ST3GAL5	134.427	293.748	1.12775	1.44209e-06	0.000122017
STAB1	211.266	439.969	1.05834	2.49756e-05	0.000816402
STARD3	1145.16	173.494	-2.72259	0.00280046	0.0198349
STAT4	107.682	413.384	1.9407	5.85495e-08	2.0039e-05
STOM	864.986	1741.1	1.00925	0.000388419	0.00541498
STRC	173.528	80.6709	-1.10505	0.00201502	0.016061
STX11	118.319	358.882	1.60083	4.99597e-07	5.60746e-05
SULF1	1587.94	3566.78	1.16747	0.0017297	0.0145463
SUSD2	261.247	536.735	1.0388	0.000982889	0.0100617
SUSD3	122.723	248.728	1.01916	1.20149e-05	0.000502519
SVEP1	230.049	909.994	1.98391	5.46709e-05	0.00140507
SYNPO2	93.6625	194.814	1.05655	0.00234288	0.0176752
SYT1	164.022	70.7698	-1.21268	0.000582496	0.00707192
TAGLN	2810.11	6136.44	1.12678	0.000460483	0.00607324
TBC1D10C	141.592	651.101	2.20114	1.17747e-07	2.37655e-05
TCAP	168.16	61.4593	-1.45213	0.000129542	0.00262653
TCEAL2	216.036	508.721	1.23561	0.00420171	0.0255977
TCF21	98.9374	293.277	1.56768	2.35937e-06	0.000168518
TCL1A	60.4324	182.119	1.59149	0.000622528	0.00739072
TCN2	134.645	286.613	1.08994	6.13836e-06	0.000332605
TDO2	71.107	170.356	1.26049	3.07382e-06	0.000201854
TDRD5	146.874	68.7294	-1.09558	0.00692733	0.0349769
TEK	197.978	547.85	1.46844	1.50869e-06	0.000126196
TGFB3	287.767	579.196	1.00915	0.000654202	0.00767154
TGM2	338.876	939.448	1.47106	0.000167073	0.003086
THBS1	570.886	2371.53	2.05454	3.94592e-07	4.71774e-05
THBS4	585.951	2152.4	1.8771	0.000214664	0.00364946
THY1	995.174	2311.65	1.2159	0.00019289	0.0033947
TIMP2	930.31	1897.28	1.02815	0.000274774	0.00428705
TIMP3	352.944	943.746	1.41896	0.000103843	0.00225075
TLR10	68.0128	149.43	1.13559	6.61389e-07	6.83094e-05
TLR7	90.2534	326.655	1.85572	8.74425e-08	2.0039e-05
TLR8	60.548	139.503	1.20414	1.23705e-07	2.42982e-05
TM6SF1	101.974	219.35	1.10504	1.20288e-06	0.00010757
TMEM100	94.1414	234.265	1.31524	3.70962e-05	0.0010752
TMEM119	351.397	1308.62	1.89687	7.915e-06	0.000392167
TMEM145	247.455	113.216	-1.12809	0.00835923	0.0393021
TMEM173	528.735	1072.17	1.01992	4.33594e-05	0.00119689
TMEM189	1198.59	580.117	-1.04693	6.13259e-05	0.00153832
TMEM47	630.171	1310.4	1.0562	0.00143664	0.0129104
TMEM71	84.2481	189.365	1.16845	1.17753e-07	2.37655e-05
TNC	321.015	793.261	1.30516	0.00234288	0.0176752
TNFAIP3	616.366	1256.41	1.02744	0.000192875	0.0033947
TNFAIP8	115.113	238.1	1.04851	3.50479e-06	0.000222195
TNFRSF13B	61.7442	204.987	1.73116	1.92127e-07	2.76261e-05
TNFRSF17	63.5224	367.595	2.53278	6.80912e-08	2.0039e-05
TNFRSF19	390.102	161.777	-1.26984	0.00751159	0.0368116
TNFRSF6B	349.737	1120.55	1.67986	0.00152883	0.0133835
TNFSF10	962.693	2114.35	1.13507	0.000144525	0.00283132
TNFSF13B	251.006	912.553	1.86219	1.36497e-07	2.48164e-05
TNNC1	293.428	136.944	-1.09942	0.000388419	0.00541498
TNRC9	346.937	148.582	-1.22342	0.000526896	0.00664661
TOP2A	3890.73	1763.16	-1.14188	0.000643436	0.00754995
TPM1	1126.7	2361.17	1.0674	0.00143664	0.0129104
TPSAB1	92.3233	1105.45	3.58179	6.15773e-08	2.0039e-05
TPX2	864.098	422.473	-1.03233	0.00111679	0.0109731
TRAF3IP3	78.7664	305.573	1.95587	5.29151e-08	2.0039e-05
TRIB3	1687.05	417.381	-2.01507	3.07382e-06	0.000201854
TRIM22	163.242	722.146	2.14528	7.91318e-08	2.0039e-05
TSC22D3	261.586	648.139	1.30902	3.6609e-06	0.000228796
TSHZ3	200.666	452.466	1.17301	5.46709e-05	0.00140507
TSPAN7	181.889	457.813	1.3317	0.00111682	0.0109731
TTLL4	328.632	158.058	-1.05602	4.17038e-05	0.00116585
TUBB2A	423.636	200.369	-1.08017	6.37091e-05	0.00158366
TXNIP	1423.19	2951.95	1.05254	0.000388402	0.00541498
TYROBP	686.217	3196.26	2.21965	4.33731e-07	5.04871e-05
UBD	1924.49	7251.31	1.91376	0.000526873	0.00664661
UBE2C	2414.09	1190.44	-1.01999	0.000602202	0.00724718
UBE2L6	1054.63	2231.01	1.08096	3.0468e-05	0.000940065
UNQ830	2536.76	345.078	-2.87799	0.00556367	0.030553
USP35	206.12	84.3246	-1.28946	0.00297015	0.0205415
VAMP5	658.945	2284.86	1.79387	1.29949e-07	2.48164e-05
VANGL2	594.762	205.473	-1.53336	8.6189e-05	0.00197097
VCAM1	274.218	1093.18	1.99514	1.66026e-07	2.6856e-05
VEGFC	119.87	250.759	1.06483	7.915e-06	0.000392167
VIL1	523.485	239.473	-1.12829	0.00111682	0.0109731
VIM	2077.25	6907.15	1.73342	1.92136e-07	2.76261e-05
VNN2	103.106	279.75	1.44001	8.97826e-06	0.000418459
VPREB3	100.031	589.374	2.55873	4.35465e-06	0.00026032
VWF	2086.83	5404.31	1.37279	4.74678e-06	0.000274822
WARS	1323.05	4439.75	1.74661	3.56697e-05	0.00104487
WAS	251.81	1445.84	2.5215	6.15678e-08	2.0039e-05
WASPIP	233.368	751.196	1.68658	3.21149e-06	0.000207184
WBSCR27	451.344	214.507	-1.0732	0.00201502	0.016061
WDR72	1900.83	739.121	-1.36275	0.00162645	0.0139168
WFDC1	118.433	275.389	1.2174	0.000492658	0.00634171
WISP3	342.061	128.364	-1.41401	0.000144533	0.00283132
XPO5	783.163	329.706	-1.24813	5.23591e-07	5.81741e-05
ZDHHC23	372.38	183.134	-1.02388	6.9725e-06	0.000363492
ZEB2	127.92	374.21	1.54861	3.42181e-07	4.25291e-05
ZNF671	98.7881	227.699	1.20472	2.69413e-07	3.54899e-05
ZNF683	90.2044	305.143	1.75821	2.49756e-05	0.000816402
ZNF695	214.603	85.1541	-1.33352	0.000526919	0.00664661
ZNF831	57.3483	115.875	1.01475	1.36497e-07	2.48164e-05
