# Supplementary material for: Tumor microenvironment characterization in stage IV gastric cancer
Source: Biosci Rep. 2021 Jan 8;41(1):BSR20201248. doi: 10.1042/BSR20201248 (PMC7796192; doi:10.1042/BSR20201248)
Supplement: Supplementary Tables S1-S4 [file BSR-2020-1248_supp1.zip › BSR-2020-1248_suppS6.xls]

## Sheet: Sheet1
Table S4 Identification of functions and pathways in Immunity_H vs. Immunity_L group
ONTOLOGY	ID	Description	setSize	enrichmentScore	NES	pvalue	p.adjust	qvalues	rank	leading_edge	geneID
CC	GO:0042613	MHC class II protein complex	16	0.972186	2.45891	0.00201613	0.016923	0.0118023	354	tags=94%, list=2%, signal=92%	HLA-DQA1/HLA-DPA1/HLA-DOA/HLA-DRB4/CD74/HLA-DRA/HLA-DPB1/HLA-DRB3/HLA-DRB5/HLA-DQB1/HLA-DMB/HLA-DQB2/HLA-DMA/HLA-DRB1/HLA-DOB
MF	GO:0032395	MHC class II receptor activity	10	0.902843	1.98537	0.00210526	0.0170242	0.0118729	354	tags=80%, list=2%, signal=78%	HLA-DQA1/HLA-DPA1/HLA-DOA/HLA-DRA/HLA-DRB3/HLA-DQB1/HLA-DQB2/HLA-DOB
MF	GO:0035325	Toll-like receptor binding	10	0.894402	1.90083	0.00210526	0.0170242	0.0118729	986	tags=60%, list=7%, signal=56%	S100A8/LY96/S100A9/CD36/TLR6/TLR1
BP	GO:0002468	dendritic cell antigen processing and presentation	10	0.890336	1.95786	0.00210526	0.0170242	0.0118729	236	tags=60%, list=2%, signal=59%	CCL19/CCL21/CCR7/CD74/THBS1/CLEC4A
MF	GO:0008009	chemokine activity	42	0.879962	2.67013	0.00185874	0.016923	0.0118023	560	tags=50%, list=4%, signal=48%	CXCL9/CCL19/CXCL13/CCL5/CXCL10/CCL25/CCL21/CCL2/CCL3L3/CCL8/CXCL12/CXCL14/CCL4L1/CCL13/CCL22/CX3CL1/CXCL11/CCL3/CCL15/CCL11/CCL3L1
BP	GO:0072677	eosinophil migration	23	0.877489	2.39976	0.00196078	0.016923	0.0118023	1119	tags=61%, list=8%, signal=56%	CCL5/CCL2/CCL8/CCL4L1/CCL13/CCL22/CX3CL1/CCL3/CCL15/PTGER4/CCL11/CD300A/SCG2/CCL23
BP	GO:0048245	eosinophil chemotaxis	20	0.873127	2.31362	0.00196078	0.016923	0.0118023	1119	tags=60%, list=8%, signal=55%	CCL5/CCL2/CCL8/CCL4L1/CCL13/CCL22/CX3CL1/CCL3/CCL15/CCL11/SCG2/CCL23
BP	GO:0002577	regulation of antigen processing and presentation	17	0.870971	2.22276	0.00202429	0.016923	0.0118023	968	tags=65%, list=7%, signal=60%	CCL19/CCL21/CCR7/WAS/HLA-DOA/CD74/THBS1/HLA-DOB/TAPBPL/LILRB2/FCGR2B
BP	GO:0033700	phospholipid efflux	10	0.870742	1.91478	0.00210526	0.0170242	0.0118729	873	tags=60%, list=6%, signal=56%	APOA1/APOA4/APOE/APOC1/ABCA1/APOC3
BP	GO:0001771	immunological synapse formation	12	0.86406	1.98429	0.00214133	0.0170572	0.0118959	1134	tags=75%, list=8%, signal=69%	CCL19/CCL21/DOCK2/CCR7/CD6/HAVCR2/PRF1/DOCK8/MSN
BP	GO:0086103	G protein-coupled receptor signaling pathway involved in heart process	11	0.856794	1.92709	0.00214133	0.0170572	0.0118959	1513	tags=73%, list=11%, signal=65%	CHGA/CAV1/RGS2/RAMP3/PDE4D/PLN/GNAI2/ATP2B4
CC	GO:0042611	MHC protein complex	25	0.85643	2.35431	0.00199601	0.016923	0.0118023	354	tags=60%, list=2%, signal=59%	HLA-DQA1/HLA-DPA1/HLA-DOA/HLA-DRB4/CD74/HLA-DRA/HLA-DPB1/HLA-DRB3/HLA-DRB5/HLA-DQB1/HLA-DMB/HLA-DQB2/HLA-DMA/HLA-DRB1/HLA-DOB
BP	GO:0033632	regulation of cell-cell adhesion mediated by integrin	10	0.85515	1.88049	0.00210526	0.0170242	0.0118729	1691	tags=80%, list=12%, signal=70%	CXCL13/CCL5/FERMT3/CD3E/ADA/SKAP1/SWAP70/PODXL
BP	GO:0090023	positive regulation of neutrophil chemotaxis	17	0.854359	2.18037	0.00202429	0.016923	0.0118023	970	tags=59%, list=7%, signal=55%	CCL19/CCL21/CCR7/CD74/THBS4/RAC2/C5AR1/C3AR1/NCKAP1L/DYSF
BP	GO:0034370	triglyceride-rich lipoprotein particle remodeling	10	0.853453	1.87676	0.00210526	0.0170242	0.0118729	1063	tags=60%, list=8%, signal=56%	APOA1/APOA4/APOB/APOE/APOC3/CETP
BP	GO:0002430	complement receptor mediated signaling pathway	10	0.852414	1.87447	0.00210526	0.0170242	0.0118729	1270	tags=60%, list=9%, signal=55%	CR2/FPR1/FPR3/C5AR1/C3AR1/CMKLR1
MF	GO:0048407	platelet-derived growth factor binding	11	0.850992	1.91404	0.00214133	0.0170572	0.0118959	1565	tags=73%, list=11%, signal=65%	PDGFRA/COL1A2/COL6A1/PDGFRB/COL5A1/COL3A1/COL1A1/COL4A1
BP	GO:0034433	steroid esterification	12	0.848266	1.94802	0.00214133	0.0170572	0.0118959	516	tags=42%, list=4%, signal=40%	APOA1/APOA4/AGT/APOE/APOC1
BP	GO:0034434	sterol esterification	12	0.848266	1.94802	0.00214133	0.0170572	0.0118959	516	tags=42%, list=4%, signal=40%	APOA1/APOA4/AGT/APOE/APOC1
BP	GO:0034435	cholesterol esterification	12	0.848266	1.94802	0.00214133	0.0170572	0.0118959	516	tags=42%, list=4%, signal=40%	APOA1/APOA4/AGT/APOE/APOC1
CC	GO:0042629	mast cell granule	18	0.848256	2.19438	0.00198807	0.016923	0.0118023	1385	tags=61%, list=10%, signal=55%	SRGN/CHGA/BTK/PIK3CG/RASGRP1/LAT2/KIT/LYN/PIK3CD/ANXA1/AKR1B1
BP	GO:0090022	regulation of neutrophil chemotaxis	21	0.846689	2.27077	0.00198807	0.016923	0.0118023	970	tags=62%, list=7%, signal=58%	CCL19/CCL21/CCR7/CD74/THBS4/RAC2/SLIT2/C5AR1/JAM3/C3AR1/MPP1/NCKAP1L/DYSF
BP	GO:1902622	regulation of neutrophil migration	23	0.841339	2.30089	0.00196078	0.016923	0.0118023	1520	tags=70%, list=11%, signal=62%	CCL19/CCL21/CCR7/CD74/THBS4/RAC2/SLIT2/C5AR1/JAM3/C3AR1/MPP1/NCKAP1L/DYSF/IL1R1/BST1/CAMK1D
MF	GO:0023026	MHC class II protein complex binding	13	0.840838	1.98973	0.00206186	0.0169323	0.0118088	354	tags=54%, list=2%, signal=53%	HLA-DOA/CD74/HLA-DRA/HLA-DMB/HLA-DMA/HLA-DRB1/HLA-DOB
BP	GO:0043374	CD8-positive, alpha-beta T cell differentiation	11	0.840256	1.88989	0.00214133	0.0170572	0.0118959	852	tags=64%, list=6%, signal=60%	GPR18/IRF1/EOMES/SOCS1/BCL2/NCKAP1L/RUNX3
BP	GO:0002863	positive regulation of inflammatory response to antigenic stimulus	10	0.83784	1.84242	0.00210526	0.0170242	0.0118729	1276	tags=70%, list=9%, signal=64%	CCR7/FCER1G/C3/BTK/LTA/TNF/CD28
BP	GO:1904994	regulation of leukocyte adhesion to vascular endothelial cell	11	0.837595	1.8839	0.00214133	0.0170572	0.0118959	1365	tags=73%, list=10%, signal=66%	CCL25/CCL21/CXCL12/ETS1/ITGA4/CCR2/TNF/PTAFR
MF	GO:0019865	immunoglobulin binding	20	0.837087	2.21812	0.00196078	0.016923	0.0118023	1336	tags=70%, list=9%, signal=63%	FCER1A/FCER1G/VWF/FCGR2A/CD4/FCGR1B/MS4A2/FCER2/FCGR1A/FCGR2B/FCGR3B/FCGRT/LILRA2/CD22
MF	GO:0019957	C-C chemokine binding	16	0.834581	2.11087	0.00201613	0.016923	0.0118023	1021	tags=56%, list=7%, signal=52%	CCR7/CXCR6/CXCR4/CXCR5/CXCR3/CCR1/CX3CR1/ZFP36/CCR2
BP	GO:1902624	positive regulation of neutrophil migration	19	0.833346	2.18789	0.00195312	0.016923	0.0118023	1195	tags=58%, list=8%, signal=53%	CCL19/CCL21/CCR7/CD74/THBS4/RAC2/C5AR1/C3AR1/NCKAP1L/DYSF/IL1R1
CC	GO:0042101	T cell receptor complex	17	0.832018	2.12335	0.00202429	0.016923	0.0118023	1495	tags=71%, list=11%, signal=63%	CD8A/CD3D/CD247/CD6/CD4/CD3E/CD3G/TRAT1/PTPN6/ZAP70/APBB1IP/SKAP1
BP	GO:0038110	interleukin-2-mediated signaling pathway	10	0.831949	1.82947	0.00210526	0.0170242	0.0118729	1183	tags=50%, list=8%, signal=46%	IL2RB/STAT5A/IL2RG/IL2RA/JAK1
BP	GO:0033631	cell-cell adhesion mediated by integrin	12	0.83088	1.90809	0.00214133	0.0170572	0.0118959	1691	tags=75%, list=12%, signal=66%	CXCL13/CCL5/FERMT3/CD3E/ITGA5/ADA/SKAP1/SWAP70/PODXL
BP	GO:0010935	regulation of macrophage cytokine production	11	0.829841	1.86646	0.00428265	0.024808	0.0173014	1584	tags=64%, list=11%, signal=57%	CD74/TGFB3/CD36/SPON2/IRAK3/WNT5A/TLR4
BP	GO:0002548	monocyte chemotaxis	55	0.829832	2.7398	0.00175131	0.016923	0.0118023	1226	tags=58%, list=9%, signal=53%	CCL19/CCL5/CXCL10/CCL25/CCL21/AIF1/CCL2/CCL3L3/CCL8/IL6/CXCL12/CCL4L1/CCL13/PLA2G7/CCL22/CX3CL1/DUSP1/CCL3/GREM1/CCL15/CCL11/CCL3L1/SLIT2/LGMN/SERPINE1/CCR1/NBL1/LYN/CCR2/CCL23/ANXA1/CCL18
BP	GO:0030593	neutrophil chemotaxis	79	0.82973	2.89778	0.00170358	0.016923	0.0118023	1520	tags=62%, list=11%, signal=56%	CXCL9/CCL19/CXCL13/CCL5/CXCL10/CCL25/CCL21/CCR7/ITGB2/FCER1G/CD74/S100A8/CCL2/CCL3L3/CCL8/THBS4/RAC2/CCL4L1/CCL13/CCL22/CX3CL1/IL1B/CSF3R/CXCL11/CCL3/PIK3CG/CCL15/PDE4B/SAA1/CCL11/CCL3L1/SLIT2/C5AR1/JAM3/S100A9/C3AR1/MPP1/NCKAP1L/PDE4D/DYSF/PIK3CD/CCL23/CCL18/PREX1/CXCL5/ITGA9/CKLF/BST1/CAMK1D
BP	GO:0070757	interleukin-35-mediated signaling pathway	11	0.829715	1.86618	0.00428265	0.024808	0.0173014	1760	tags=73%, list=12%, signal=64%	STAT4/EBI3/IL27RA/STAT1/CANX/JAK1/JAK2/STAT3
MF	GO:0048020	CCR chemokine receptor binding	37	0.829473	2.52519	0.00188324	0.016923	0.0118023	1226	tags=59%, list=9%, signal=54%	CCL19/CXCL13/CCL5/CCL25/CCL21/CCL2/CCL3L3/CCL8/CCL4L1/CCL13/CCL22/CX3CL1/CCL3/CCL15/CCL11/CCL3L1/STAT1/DEFB103B/CCR2/CCL23/JAK1/CCL18
BP	GO:0032488	Cdc42 protein signal transduction	11	0.829276	1.8652	0.00428265	0.024808	0.0173014	1411	tags=64%, list=10%, signal=57%	WAS/APOA1/APOE/ABCA1/NRP1/APOC3/NTN1
BP	GO:0006957	complement activation, alternative pathway	13	0.827932	1.95919	0.00206186	0.0169323	0.0118088	900	tags=46%, list=6%, signal=43%	CFH/CFD/C7/C3/VSIG4/CFB
BP	GO:1990266	neutrophil migration	86	0.827819	2.92125	0.00169205	0.016923	0.0118023	1520	tags=62%, list=11%, signal=55%	CXCL9/CCL19/CXCL13/CCL5/CXCL10/CCL25/CCL21/CCR7/ITGB2/FCER1G/CD74/S100A8/CCL2/CCL3L3/CCL8/THBS4/RAC2/CCL4L1/PECAM1/CCL13/CCL22/CX3CL1/IL1B/CSF3R/CXCL11/CCL3/PIK3CG/CCL15/PDE4B/SAA1/CCL11/MCOLN2/CCL3L1/SLIT2/C5AR1/JAM3/S100A9/C3AR1/MPP1/NCKAP1L/PDE4D/DYSF/PIK3CD/CCL23/IL1R1/CCL18/PREX1/CXCL5/ITGA9/WDR1/CKLF/BST1/CAMK1D
BP	GO:0001767	establishment of lymphocyte polarity	10	0.827258	1.81915	0.00210526	0.0170242	0.0118729	1152	tags=70%, list=8%, signal=64%	CCL19/CCL21/DOCK2/CCR7/DOCK8/GSN/CYP26B1
BP	GO:0045059	positive thymic T cell selection	13	0.825714	1.95394	0.00206186	0.0169323	0.0118088	1716	tags=62%, list=12%, signal=54%	CD3D/DOCK2/CD74/CD3E/CD3G/ZAP70/ITPKB/PTPRC
BP	GO:0050853	B cell receptor signaling pathway	46	0.825453	2.6218	0.00185529	0.016923	0.0118023	1336	tags=63%, list=9%, signal=57%	IGLL1/CD79A/CD19/CD79B/ITK/CD38/LPXN/BTK/BLK/RFTN1/PRKCH/KLHL6/PLCG2/FCRL3/BCL2/MEF2C/LAT2/MNDA/CMTM3/CD300A/NCKAP1L/PLCL2/PTPN22/LYN/PIK3CD/CTLA4/LIME1/PTPN6/CD22
BP	GO:0006958	complement activation, classical pathway	26	0.824673	2.27593	0.00202429	0.016923	0.0118023	277	tags=38%, list=2%, signal=38%	IGLL1/CR2/C1QB/C1QC/C1R/C7/C1QA/C1S/C3/SERPING1
BP	GO:0032823	regulation of natural killer cell differentiation	14	0.822969	1.99155	0.0020202	0.016923	0.0118023	1710	tags=57%, list=12%, signal=50%	ZNF683/AXL/RASGRP1/PRDM1/TOX/FLT3LG/IL15/GAS6
BP	GO:0034374	low-density lipoprotein particle remodeling	10	0.821436	1.80635	0.00421053	0.0246399	0.0171841	1394	tags=60%, list=10%, signal=54%	PLA2G7/APOB/AGT/APOE/CETP/AGTR1
BP	GO:0032691	negative regulation of interleukin-1 beta production	14	0.821007	1.98681	0.0020202	0.016923	0.0118023	1617	tags=64%, list=11%, signal=57%	GHRL/APOA1/CX3CL1/ACP5/TNFAIP3/CX3CR1/CARD8/NLRP3/NLRP7
BP	GO:0002544	chronic inflammatory response	16	0.82038	2.07495	0.00201613	0.016923	0.0118023	1044	tags=62%, list=7%, signal=58%	CXCL13/CCL5/S100A8/THBS1/VCAM1/LTA/VNN1/CCL11/TNFAIP3/TNF
BP	GO:0090025	regulation of monocyte chemotaxis	22	0.819299	2.23115	0.00196464	0.016923	0.0118023	1021	tags=64%, list=7%, signal=59%	CCL5/CXCL10/AIF1/CXCL12/PLA2G7/DUSP1/GREM1/SLIT2/LGMN/SERPINE1/CCR1/NBL1/LYN/CCR2
BP	GO:0071624	positive regulation of granulocyte chemotaxis	18	0.818949	2.11856	0.00198807	0.016923	0.0118023	970	tags=56%, list=7%, signal=52%	CCL19/CCL21/CCR7/CD74/THBS4/RAC2/C5AR1/C3AR1/NCKAP1L/DYSF
BP	GO:0002689	negative regulation of leukocyte chemotaxis	14	0.816371	1.97559	0.0020202	0.016923	0.0118023	1380	tags=50%, list=10%, signal=45%	CCL2/DUSP1/GPR18/GREM1/SLIT2/NBL1/NOV
BP	GO:0050711	negative regulation of interleukin-1 secretion	10	0.815326	1.79292	0.00421053	0.0246399	0.0171841	1710	tags=60%, list=12%, signal=53%	APOA1/TNFAIP3/CARD8/NLRP3/NLRP7/GAS6
BP	GO:0097530	granulocyte migration	104	0.813479	2.96234	0.00166389	0.016923	0.0118023	1520	tags=58%, list=11%, signal=52%	CXCL9/CCL19/CXCL13/CCL5/CXCL10/CCL25/CCL21/CCR7/ITGB2/FCER1G/CD74/S100A8/CCL2/THBS1/CCL3L3/CCL8/THBS4/RAC2/CCL4L1/PECAM1/CCL13/RARRES2/CCL22/CX3CL1/IL1B/CSF3R/CXCL11/CCL3/PIK3CG/CCL15/PDE4B/PTGER4/SAA1/CCL11/MCOLN2/CCL3L1/SLIT2/C5AR1/JAM3/S100A9/C3AR1/MPP1/CD300A/NCKAP1L/PDE4D/DYSF/PIK3CD/SCG2/CCL23/ANXA1/IL1R1/CCL18/PREX1/CXCL5/CMKLR1/ITGA9/WDR1/CKLF/BST1/CAMK1D
BP	GO:0071621	granulocyte chemotaxis	94	0.812522	2.89332	0.00170068	0.016923	0.0118023	1520	tags=57%, list=11%, signal=52%	CXCL9/CCL19/CXCL13/CCL5/CXCL10/CCL25/CCL21/CCR7/ITGB2/FCER1G/CD74/S100A8/CCL2/THBS1/CCL3L3/CCL8/THBS4/RAC2/CCL4L1/CCL13/RARRES2/CCL22/CX3CL1/IL1B/CSF3R/CXCL11/CCL3/PIK3CG/CCL15/PDE4B/SAA1/CCL11/CCL3L1/SLIT2/C5AR1/JAM3/S100A9/C3AR1/MPP1/NCKAP1L/PDE4D/DYSF/PIK3CD/SCG2/CCL23/ANXA1/CCL18/PREX1/CXCL5/CMKLR1/ITGA9/CKLF/BST1/CAMK1D
MF	GO:0016493	C-C chemokine receptor activity	16	0.811893	2.05348	0.00201613	0.016923	0.0118023	1021	tags=50%, list=7%, signal=46%	CCR7/CXCR6/CXCR4/CXCR5/CXCR3/CCR1/CX3CR1/CCR2
BP	GO:0072540	T-helper 17 cell lineage commitment	11	0.811411	1.82501	0.00428265	0.024808	0.0173014	2239	tags=73%, list=16%, signal=61%	SLAMF6/IL6/IRF4/LY9/IL12RB1/BATF/STAT3/LOXL3
BP	GO:0006069	ethanol oxidation	11	0.811041	1.82418	0.00428265	0.024808	0.0173014	869	tags=45%, list=6%, signal=43%	ADH1C/ADH1A/ADH4/ADH1B/ADH6
BP	GO:0002887	negative regulation of myeloid leukocyte mediated immunity	10	0.810505	1.78231	0.00421053	0.0246399	0.0171841	1061	tags=70%, list=7%, signal=65%	FOXF1/CD84/CD300A/LGALS9/FCGR2B/CCR2/HMOX1
BP	GO:0090026	positive regulation of monocyte chemotaxis	16	0.809258	2.04682	0.00201613	0.016923	0.0118023	1021	tags=56%, list=7%, signal=52%	CCL5/CXCL10/AIF1/CXCL12/PLA2G7/LGMN/SERPINE1/CCR1/CCR2
BP	GO:0150078	positive regulation of neuroinflammatory response	13	0.808684	1.91364	0.00206186	0.0169323	0.0118088	1044	tags=46%, list=7%, signal=43%	ITGB2/IL6/IL1B/ITGAM/IL33/TNF
BP	GO:0034380	high-density lipoprotein particle assembly	13	0.808599	1.91344	0.00206186	0.0169323	0.0118088	676	tags=31%, list=5%, signal=29%	APOA1/APOA4/APOE/ABCA1
BP	GO:0050901	leukocyte tethering or rolling	22	0.808117	2.2007	0.00196464	0.016923	0.0118023	1365	tags=64%, list=10%, signal=58%	CCL25/CCL21/VCAM1/CXCL12/SELL/ITGB7/SELP/ITGA4/CX3CR1/GCNT1/SELE/CCR2/TNF/PTAFR
BP	GO:0010759	positive regulation of macrophage chemotaxis	12	0.807773	1.85503	0.00428265	0.024808	0.0173014	1270	tags=50%, list=9%, signal=46%	CCL5/THBS1/RARRES2/C5AR1/C3AR1/CMKLR1
BP	GO:0010934	macrophage cytokine production	13	0.806647	1.90882	0.00206186	0.0169323	0.0118088	1710	tags=62%, list=12%, signal=54%	CD74/TGFB3/CD36/SPON2/IRAK3/WNT5A/TLR4/GAS6
BP	GO:1901077	regulation of relaxation of muscle	10	0.805652	1.77164	0.00421053	0.0246399	0.0171841	1075	tags=40%, list=8%, signal=37%	CHGA/PDE4B/PDE4D/PLN
BP	GO:0071674	mononuclear cell migration	72	0.805233	2.78766	0.00168919	0.016923	0.0118023	1380	tags=56%, list=10%, signal=50%	CCL19/CCL5/CXCL10/CCL25/CCL21/AIF1/CCL2/THBS1/CCL3L3/CCL8/IL6/CXCL12/CCL4L1/CCL13/RARRES2/PLA2G7/CCL22/CX3CL1/DUSP1/CCL3/GREM1/CCL15/CCL11/CCL3L1/SLIT2/C5AR1/LGMN/SERPINE1/CCR1/C3AR1/NBL1/LYN/CCR2/TNF/CCL23/ANXA1/CCL18/CMKLR1/PDGFD/NOV
BP	GO:0070234	positive regulation of T cell apoptotic process	10	0.804629	1.76939	0.00631579	0.0335518	0.0233994	1389	tags=50%, list=10%, signal=45%	CCL5/PDCD1/LGALS9/WNT5A/CD274
MF	GO:0004190	aspartic-type endopeptidase activity	19	0.80285	2.10783	0.00195312	0.016923	0.0118023	801	tags=32%, list=6%, signal=30%	PGA5/PGA3/PGA4/PGC/NAPSA/CTSD
BP	GO:0071622	regulation of granulocyte chemotaxis	32	0.802595	2.36492	0.00194553	0.016923	0.0118023	1520	tags=59%, list=11%, signal=53%	CCL19/CCL5/CCL21/CCR7/CD74/THBS1/THBS4/RAC2/RARRES2/SLIT2/C5AR1/JAM3/C3AR1/MPP1/NCKAP1L/DYSF/CMKLR1/BST1/CAMK1D
BP	GO:0042362	fat-soluble vitamin biosynthetic process	11	0.802589	1.80517	0.00428265	0.024808	0.0173014	1432	tags=64%, list=10%, signal=57%	IFNG/IL1B/GFI1/SNAI2/TNF/PLTP/NFKB1
BP	GO:0048535	lymph node development	14	0.802048	1.94093	0.0020202	0.016923	0.0118023	694	tags=50%, list=5%, signal=48%	IL7R/LTB/LTA/PDPN/CXCR5/CD248/TOX
CC	GO:0071682	endocytic vesicle lumen	17	0.801885	2.04645	0.00202429	0.016923	0.0118023	784	tags=53%, list=6%, signal=50%	APOA1/GNLY/APOB/APOE/HBB/SPARC/HBA2/SAA1/LTF
BP	GO:0048247	lymphocyte chemotaxis	54	0.80078	2.62683	0.00177305	0.016923	0.0118023	1226	tags=52%, list=9%, signal=48%	CCL19/CXCL13/CCL5/CXCL10/CCL25/CCL21/CCL2/CCL3L3/CCL8/CXCL14/CCL4L1/CCL13/CH25H/CCL22/CX3CL1/CXCL11/CCL3/PIK3CG/CCL15/SAA1/CCL11/CCL3L1/CXCR3/CCR2/PIK3CD/WNT5A/CCL23/CCL18
MF	GO:0070001	aspartic-type peptidase activity	20	0.80078	2.12192	0.00196078	0.016923	0.0118023	801	tags=30%, list=6%, signal=28%	PGA5/PGA3/PGA4/PGC/NAPSA/CTSD
BP	GO:0071361	cellular response to ethanol	10	0.800406	1.76011	0.00631579	0.0335518	0.0233994	1390	tags=40%, list=10%, signal=36%	CYBB/KCNMB1/SPI1/TP53INP1
BP	GO:0043383	negative T cell selection	11	0.799438	1.79808	0.00428265	0.024808	0.0173014	1804	tags=73%, list=13%, signal=64%	DOCK2/CCR7/CD74/CD3E/CD28/ZAP70/PTPRC/GLI3
BP	GO:0045060	negative thymic T cell selection	11	0.799438	1.79808	0.00428265	0.024808	0.0173014	1804	tags=73%, list=13%, signal=64%	DOCK2/CCR7/CD74/CD3E/CD28/ZAP70/PTPRC/GLI3
BP	GO:0061756	leukocyte adhesion to vascular endothelial cell	25	0.798322	2.19458	0.00199601	0.016923	0.0118023	1044	tags=56%, list=7%, signal=52%	CCL25/CCL21/VCAM1/CXCL12/SELL/ITGB7/ETS1/SELP/ITGA4/CX3CR1/GCNT1/SELE/CCR2/TNF
BP	GO:0002675	positive regulation of acute inflammatory response	21	0.797323	2.13838	0.00198807	0.016923	0.0118023	1410	tags=57%, list=10%, signal=52%	CCR7/FCER1G/IL6/C3/IL1B/BTK/PIK3CG/OSM/TNF/CREB3L3/FFAR2/OSMR
MF	GO:0070492	oligosaccharide binding	13	0.796382	1.88453	0.00412371	0.0243814	0.0170039	1282	tags=54%, list=9%, signal=49%	REG1B/SELL/SELP/SELE/LGALS9/REG3A/LGALS1
BP	GO:0010744	positive regulation of macrophage derived foam cell differentiation	14	0.79449	1.92264	0.0040404	0.0240713	0.0167876	1432	tags=50%, list=10%, signal=45%	APOB/AGT/PRKCH/CD36/MSR1/AGTR1/NFKB1
MF	GO:0001848	complement binding	16	0.793444	2.00682	0.00201613	0.016923	0.0118023	900	tags=38%, list=6%, signal=35%	CR2/ITGB2/CD93/ITGAM/C5AR1/CFB
BP	GO:0070098	chemokine-mediated signaling pathway	71	0.793302	2.73982	0.00168919	0.016923	0.0118023	1270	tags=48%, list=9%, signal=44%	CXCL9/CCL19/CXCL13/CCL5/CXCL10/CCL25/CCL21/CCR7/CCL2/CXCR6/CCL3L3/CCL8/CXCL12/CCL4L1/CCL13/CCL22/CX3CL1/CXCL11/CCL3/CXCR4/CXCR5/CCL15/CCL11/CCL3L1/SLIT2/CXCR3/SLIT3/CCR1/CX3CR1/CCR2/CCL23/CCL18/CXCL5/CMKLR1
MF	GO:0050431	transforming growth factor beta binding	19	0.793209	2.08251	0.00195312	0.016923	0.0118023	1440	tags=58%, list=10%, signal=52%	THBS1/ENG/TGFB3/LRRC32/CD36/VASN/TGFBR2/ACVRL1/TWSG1/ITGAV/LTBP4
CC	GO:0071556	integral component of lumenal side of endoplasmic reticulum membrane	27	0.793066	2.22466	0.00198807	0.016923	0.0118023	1093	tags=52%, list=8%, signal=48%	HLA-DQA1/HLA-DPA1/HLA-DRB4/CD74/HLA-DRA/HLA-DPB1/HLA-DRB3/HLA-DRB5/HLA-DQB1/HLA-DQB2/HLA-DRB1/PKD2/HLA-E/CANX
CC	GO:0098553	lumenal side of endoplasmic reticulum membrane	27	0.793066	2.22466	0.00198807	0.016923	0.0118023	1093	tags=52%, list=8%, signal=48%	HLA-DQA1/HLA-DPA1/HLA-DRB4/CD74/HLA-DRA/HLA-DPB1/HLA-DRB3/HLA-DRB5/HLA-DQB1/HLA-DQB2/HLA-DRB1/PKD2/HLA-E/CANX
BP	GO:0002825	regulation of T-helper 1 type immune response	24	0.792713	2.17306	0.002	0.016923	0.0118023	1667	tags=58%, list=12%, signal=52%	CCL19/HAVCR2/IL1B/IL33/IL27RA/TNFSF4/IL18R1/CD80/CCR2/IL12RB1/ANXA1/IL1R1/SLC11A1/HLX
CC	GO:0031904	endosome lumen	31	0.791519	2.31457	0.00195312	0.016923	0.0118023	1505	tags=39%, list=11%, signal=35%	PGA5/PGA3/PGA4/CTSK/APOB/PRF1/LGMN/NAPSA/CTSS/JAK2/CTSB/B2M
MF	GO:0019956	chemokine binding	23	0.790584	2.16209	0.00196078	0.016923	0.0118023	1139	tags=57%, list=8%, signal=52%	CCR7/CXCR6/PDPN/CXCR4/CXCR5/CXCR3/A2M/CCR1/ITGA4/CX3CR1/ZFP36/CCR2/ITGAV
BP	GO:1901623	regulation of lymphocyte chemotaxis	22	0.78993	2.15117	0.00196464	0.016923	0.0118023	1114	tags=41%, list=8%, signal=38%	CXCL13/CCL5/CXCL10/CCL21/CCL2/CXCL14/CCL3/CCR2/WNT5A
BP	GO:2001204	regulation of osteoclast development	10	0.789886	1.73697	0.00631579	0.0335518	0.0233994	1217	tags=50%, list=9%, signal=46%	TYROBP/GPR68/LTF/FBN1/CLDN18
BP	GO:0050995	negative regulation of lipid catabolic process	13	0.789772	1.86889	0.00412371	0.0243814	0.0170039	1806	tags=54%, list=13%, signal=47%	IL1B/PIK3CG/APOC1/APOC3/TNF/ADRA2A/ADORA1
BP	GO:0070106	interleukin-27-mediated signaling pathway	11	0.789119	1.77487	0.00642398	0.0339325	0.0236649	1760	tags=64%, list=12%, signal=56%	EBI3/IL27RA/STAT1/CANX/JAK1/JAK2/STAT3
CC	GO:0031092	platelet alpha granule membrane	11	0.788702	1.77394	0.00642398	0.0339325	0.0236649	1122	tags=55%, list=8%, signal=50%	PECAM1/SPARC/SELP/CD36/LHFPL2/PCDH7
BP	GO:0071677	positive regulation of mononuclear cell migration	20	0.788605	2.08966	0.00196078	0.016923	0.0118023	1274	tags=55%, list=9%, signal=50%	CCL5/CXCL10/AIF1/CXCL12/PLA2G7/LGMN/SERPINE1/CCR1/CCR2/TNF/PDGFD
MF	GO:0023023	MHC protein complex binding	17	0.788435	2.01213	0.00202429	0.016923	0.0118023	525	tags=47%, list=4%, signal=45%	HLA-DOA/CD74/HLA-DRA/HLA-DMB/HLA-DMA/HLA-DRB1/HLA-DOB/KLRD1
BP	GO:2000484	positive regulation of interleukin-8 secretion	15	0.788329	1.94225	0.00206186	0.0169323	0.0118088	1246	tags=47%, list=9%, signal=43%	CD2/FCN1/CD14/LGALS9/TLR1/WNT5A/FFAR2
MF	GO:0042379	chemokine receptor binding	54	0.78795	2.58474	0.00177305	0.016923	0.0118023	1263	tags=52%, list=9%, signal=47%	CXCL9/CCL19/CXCL13/CCL5/CXCL10/CCL25/CCL21/CCL2/CCL3L3/CCL8/CXCL12/CXCL14/CCL4L1/CCL13/CCL22/CX3CL1/CXCL11/CCL3/CCL15/CCL11/CCL3L1/STAT1/DEFB103B/CCR2/CCL23/JAK1/CCL18/CXCL5
CC	GO:0042627	chylomicron	11	0.787342	1.77088	0.00642398	0.0339325	0.0236649	873	tags=55%, list=6%, signal=51%	APOA1/APOA4/APOB/APOE/APOC1/APOC3
MF	GO:0016175	superoxide-generating NADPH oxidase activity	11	0.786555	1.76911	0.00642398	0.0339325	0.0236649	2080	tags=64%, list=15%, signal=54%	CYBB/NCF1/NCF1C/NOX4/CYBA/NCF2/NCF1B
BP	GO:0045414	regulation of interleukin-8 biosynthetic process	10	0.78591	1.72823	0.00631579	0.0335518	0.0233994	2002	tags=70%, list=14%, signal=60%	TLR7/TLR8/TNF/BCL3/TLR4/KLF4/TLR9
BP	GO:0051024	positive regulation of immunoglobulin secretion	11	0.785614	1.76699	0.00642398	0.0339325	0.0236649	1072	tags=55%, list=8%, signal=50%	IL6/IL33/TNFRSF4/TNFSF4/XBP1/HLA-E
MF	GO:0060229	lipase activator activity	11	0.78508	1.76579	0.00642398	0.0339325	0.0236649	803	tags=36%, list=6%, signal=34%	CCL5/CCL8/CCL3/GM2A
BP	GO:0071675	regulation of mononuclear cell migration	37	0.784733	2.38899	0.00188324	0.016923	0.0118023	1380	tags=59%, list=10%, signal=54%	CCL5/CXCL10/AIF1/THBS1/CXCL12/RARRES2/PLA2G7/DUSP1/GREM1/SLIT2/C5AR1/LGMN/SERPINE1/CCR1/C3AR1/NBL1/LYN/CCR2/TNF/CMKLR1/PDGFD/NOV
BP	GO:0042228	interleukin-8 biosynthetic process	11	0.784441	1.76435	0.00642398	0.0339325	0.0236649	2002	tags=64%, list=14%, signal=55%	TLR7/TLR8/TNF/BCL3/TLR4/KLF4/TLR9
BP	GO:0042088	T-helper 1 type immune response	38	0.784176	2.41084	0.0018622	0.016923	0.0118023	1696	tags=55%, list=12%, signal=49%	CCL19/HAVCR2/IL1B/EBI3/IL18RAP/IL18BP/IL33/IL27RA/TNFSF4/IL18R1/CD80/CCR2/IL12RB1/RELB/ANXA1/IL1R1/SLC11A1/BCL3/TLR4/HLX/SEMA4A
BP	GO:0044130	negative regulation of growth of symbiont in host	10	0.784001	1.72403	0.00631579	0.0335518	0.0233994	1044	tags=50%, list=7%, signal=46%	CTSG/LTA/IRF8/CD36/TNF
BP	GO:0044146	negative regulation of growth of symbiont involved in interaction with host	10	0.784001	1.72403	0.00631579	0.0335518	0.0233994	1044	tags=50%, list=7%, signal=46%	CTSG/LTA/IRF8/CD36/TNF
BP	GO:1990868	response to chemokine	78	0.78294	2.72011	0.0017094	0.016923	0.0118023	1270	tags=46%, list=9%, signal=42%	CXCL9/CCL19/CXCL13/CCL5/CXCL10/CCL25/CCL21/CCR7/CCL2/CXCR6/CCL3L3/CCL8/CXCL12/CCL4L1/CCL13/CCL22/CX3CL1/CXCL11/DUSP1/CCL3/CXCR4/CXCR5/CCL15/CCL11/CCL3L1/SLIT2/CXCR3/SLIT3/CCR1/DOCK8/CX3CR1/CCR2/CCL23/CCL18/CXCL5/CMKLR1
BP	GO:1990869	cellular response to chemokine	78	0.78294	2.72011	0.0017094	0.016923	0.0118023	1270	tags=46%, list=9%, signal=42%	CXCL9/CCL19/CXCL13/CCL5/CXCL10/CCL25/CCL21/CCR7/CCL2/CXCR6/CCL3L3/CCL8/CXCL12/CCL4L1/CCL13/CCL22/CX3CL1/CXCL11/DUSP1/CCL3/CXCR4/CXCR5/CCL15/CCL11/CCL3L1/SLIT2/CXCR3/SLIT3/CCR1/DOCK8/CX3CR1/CCR2/CCL23/CCL18/CXCL5/CMKLR1
BP	GO:0050855	regulation of B cell receptor signaling pathway	18	0.782759	2.02494	0.00198807	0.016923	0.0118023	1716	tags=67%, list=12%, signal=59%	LPXN/BLK/PRKCH/FCRL3/CMTM3/CD300A/PLCL2/PTPN22/LYN/PTPN6/CD22/PTPRC
BP	GO:0051770	positive regulation of nitric-oxide synthase biosynthetic process	13	0.78155	1.84943	0.00412371	0.0243814	0.0170039	2122	tags=69%, list=15%, signal=59%	CCL2/FCER2/STAT1/JAK2/NAMPT/TLR4/LRRK2/TLR9/NOD2
BP	GO:0090280	positive regulation of calcium ion import	16	0.780963	1.97525	0.00201613	0.016923	0.0118023	1240	tags=44%, list=9%, signal=40%	CCL2/CXCL12/CCL3/RAMP3/PDGFRB/GCG/STC1
BP	GO:0002407	dendritic cell chemotaxis	19	0.780476	2.04908	0.00195312	0.016923	0.0118023	1021	tags=47%, list=7%, signal=44%	CCL19/CCL5/CCL21/CCR7/CXCR4/PIK3CG/CCR1/LGALS9/CCR2
BP	GO:0045123	cellular extravasation	45	0.780374	2.46158	0.00184843	0.016923	0.0118023	1482	tags=58%, list=10%, signal=52%	CCL25/CCL21/ITGB2/CCL2/VCAM1/CXCL12/SELL/PECAM1/CX3CL1/ITGB7/PIK3CG/THY1/PTGER4/SELP/PLVAP/ITGA4/CX3CR1/GCNT1/SELE/CCR2/TNF/PIK3CD/IL1R1/PDGFD/PTAFR/BST1
MF	GO:0008191	metalloendopeptidase inhibitor activity	14	0.779956	1.88747	0.00808081	0.0403069	0.0281104	1947	tags=57%, list=14%, signal=49%	TIMP3/LXN/RECK/TIMP2/SPOCK1/BST2/TIMP1/SPOCK2
BP	GO:0061082	myeloid leukocyte cytokine production	25	0.779832	2.14375	0.00199601	0.016923	0.0118023	1710	tags=56%, list=12%, signal=49%	FCER1G/CD74/CHGA/KIT/TGFB3/CD36/SPON2/IRAK3/HMOX1/WNT5A/BCL6/DDX58/TLR4/GAS6
BP	GO:0045063	T-helper 1 cell differentiation	15	0.778748	1.91864	0.00206186	0.0169323	0.0118088	1986	tags=60%, list=14%, signal=52%	CCL19/TNFSF4/IL18R1/CD80/RELB/ANXA1/HLX/SEMA4A/RIPK2
BP	GO:0010818	T cell chemotaxis	23	0.778226	2.12829	0.00196078	0.016923	0.0118023	1114	tags=48%, list=8%, signal=44%	CXCL13/CCL5/CXCL10/CCL21/CXCL11/CCL3/PIK3CG/CXCR3/CCR2/PIK3CD/WNT5A
MF	GO:0030021	extracellular matrix structural constituent conferring compression resistance	18	0.777332	2.0109	0.00198807	0.016923	0.0118023	1109	tags=39%, list=8%, signal=36%	DCN/OGN/LUM/PODN/FMOD/BGN/VCAN
BP	GO:0050869	negative regulation of B cell activation	28	0.776663	2.20914	0.0019685	0.016923	0.0118023	1425	tags=54%, list=10%, signal=48%	SFRP1/TBC1D10C/SAMSN1/TNFRSF13B/BANK1/BTK/TNFAIP3/MNDA/CD300A/LYN/FCGR2B/CTLA4/BCL6/ATM/SLA2
BP	GO:0090197	positive regulation of chemokine secretion	11	0.775837	1.745	0.00642398	0.0339325	0.0236649	2484	tags=64%, list=18%, signal=53%	CSF1R/POSTN/IL33/TNF/MBP/PYCARD/LPL
BP	GO:0097529	myeloid leukocyte migration	156	0.775825	2.96457	0.0015456	0.016923	0.0118023	1520	tags=52%, list=11%, signal=47%	CXCL9/CCL19/CXCL13/CCL5/CXCL10/CCL25/CCL21/CCR7/ITGB2/FCER1G/CD74/S100A8/AIF1/CCL2/THBS1/CHGA/CCL3L3/CCL8/IL6/CXCL12/THBS4/RAC2/CCL4L1/PECAM1/CCL13/RARRES2/PLA2G7/CCL22/CX3CL1/IL1B/CSF3R/CXCL11/DUSP1/CCL3/GREM1/PIK3CG/CCL15/PDE4B/EMILIN1/PTGER4/SAA1/CCL11/MCOLN2/CCL3L1/SLIT2/C5AR1/VEGFC/KIT/JAM3/S100A9/LGMN/SERPINE1/CCR1/C3AR1/MPP1/NBL1/CX3CR1/CD300A/NCKAP1L/PDE4D/ROR2/LYN/DYSF/CCR2/PIK3CD/SCG2/C…
BP	GO:0002830	positive regulation of type 2 immune response	13	0.775489	1.83509	0.00824742	0.0406464	0.0283473	1613	tags=69%, list=11%, signal=61%	CD74/IL6/CD86/IL33/RSAD2/TNFSF4/NLRP3/GATA3/RARA
BP	GO:0002827	positive regulation of T-helper 1 type immune response	19	0.774642	2.03377	0.00195312	0.016923	0.0118023	1986	tags=63%, list=14%, signal=54%	CCL19/IL1B/IL27RA/IL18R1/CD80/CCR2/IL12RB1/ANXA1/IL1R1/SLC11A1/HLX/RIPK2
BP	GO:0042976	activation of Janus kinase activity	14	0.774311	1.8738	0.00808081	0.0403069	0.0281104	1185	tags=43%, list=8%, signal=39%	CCL5/AGT/SOCS1/GHR/CD300A/JAK2
BP	GO:0042340	keratan sulfate catabolic process	12	0.773806	1.77702	0.0107066	0.048907	0.0341082	839	tags=33%, list=6%, signal=31%	OGN/LUM/OMD/FMOD
BP	GO:0043368	positive T cell selection	32	0.77149	2.27326	0.00194553	0.016923	0.0118023	1785	tags=53%, list=13%, signal=47%	CD3D/DOCK2/CD74/SLAMF6/IL6/CD3E/CD3G/BCL2/IRF4/LY9/IL12RB1/ZAP70/ITPKB/PTPRC/BATF/STAT3/BCL11B
CC	GO:0030669	clathrin-coated endocytic vesicle membrane	42	0.770942	2.40773	0.00185874	0.016923	0.0118023	1114	tags=48%, list=8%, signal=44%	HLA-DQA1/HLA-DPA1/HLA-DRB4/CD74/HLA-DRA/HLA-DPB1/HLA-DRB3/HLA-DRB5/HLA-DQB1/HLA-DQB2/APOB/APOE/HLA-DRB1/FCGR1B/HBEGF/FZD4/FCGR1A/TYRP1/ROR2/WNT5A
BP	GO:1903010	regulation of bone development	17	0.77079	1.9671	0.00404858	0.0240713	0.0167876	1217	tags=47%, list=9%, signal=43%	GHRL/TYROBP/TMEM119/GPR68/GREM1/LTF/FBN1/CLDN18
MF	GO:0001608	G protein-coupled nucleotide receptor activity	13	0.769789	1.8216	0.00824742	0.0406464	0.0283473	1666	tags=54%, list=12%, signal=48%	P2RY8/P2RY13/GPR34/P2RY10/PTAFR/P2RY14/P2RY12
BP	GO:0035589	G protein-coupled purinergic nucleotide receptor signaling pathway	13	0.769789	1.8216	0.00824742	0.0406464	0.0283473	1666	tags=54%, list=12%, signal=48%	P2RY8/P2RY13/GPR34/P2RY10/PTAFR/P2RY14/P2RY12
MF	GO:0045028	G protein-coupled purinergic nucleotide receptor activity	13	0.769789	1.8216	0.00824742	0.0406464	0.0283473	1666	tags=54%, list=12%, signal=48%	P2RY8/P2RY13/GPR34/P2RY10/PTAFR/P2RY14/P2RY12
BP	GO:0035458	cellular response to interferon-beta	15	0.769635	1.89619	0.00618557	0.0331922	0.0231486	1082	tags=47%, list=8%, signal=43%	IRF1/IFIT3/AIM2/TMEM173/STAT1/TLR3/IFIT1
BP	GO:0002691	regulation of cellular extravasation	19	0.769392	2.01998	0.00195312	0.016923	0.0118023	1482	tags=63%, list=10%, signal=57%	CCL25/CCL21/CXCL12/THY1/PTGER4/PLVAP/ITGA4/CCR2/IL1R1/PDGFD/PTAFR/BST1
BP	GO:1900017	positive regulation of cytokine production involved in inflammatory response	12	0.769001	1.76599	0.0107066	0.048907	0.0341082	1584	tags=42%, list=11%, signal=37%	GBP5/CD6/GPSM3/TLR6/TLR4
BP	GO:0036336	dendritic cell migration	22	0.768106	2.09174	0.00196464	0.016923	0.0118023	1021	tags=45%, list=7%, signal=42%	CCL19/CCL5/CCL21/CCR7/CXCR4/PIK3CG/CCR1/DOCK8/LGALS9/CCR2
BP	GO:1905523	positive regulation of macrophage migration	14	0.767771	1.85798	0.010101	0.0476337	0.0332203	1666	tags=50%, list=12%, signal=44%	CCL5/THBS1/RARRES2/C5AR1/C3AR1/CMKLR1/P2RY12
BP	GO:0046851	negative regulation of bone remodeling	11	0.767415	1.72606	0.0107066	0.048907	0.0341082	1217	tags=55%, list=9%, signal=50%	SFRP1/IL6/CD38/GREM1/TNFAIP3/CLDN18
BP	GO:0055119	relaxation of cardiac muscle	13	0.767365	1.81586	0.00824742	0.0406464	0.0283473	1489	tags=54%, list=11%, signal=48%	CHGA/RGS2/PDE4B/PDE4D/PDE5A/PLN/ATP1A2
BP	GO:0034138	toll-like receptor 3 signaling pathway	14	0.766709	1.85541	0.010101	0.0476337	0.0332203	1068	tags=50%, list=8%, signal=46%	CAV1/HAVCR2/COLEC12/RFTN1/TNFAIP3/PTPN22/TLR3
BP	GO:0032729	positive regulation of interferon-gamma production	57	0.766689	2.55963	0.00175747	0.016923	0.0118023	1584	tags=58%, list=11%, signal=52%	CD2/HLA-DPA1/HLA-DPB1/SLAMF6/SASH3/TLR7/HAVCR2/IL1B/EBI3/CD14/LTA/PDE4B/CD3E/TLR8/IRF8/RASGRP1/IL27RA/ISL1/TNFSF4/IL18R1/PDE4D/LGALS9/PTPN22/CCR2/TNF/IL12RB1/TLR3/CD226/WNT5A/IL1R1/SLC11A1/BCL3/TLR4
BP	GO:0002686	negative regulation of leukocyte migration	35	0.76609	2.30445	0.0019084	0.016923	0.0118023	1380	tags=49%, list=10%, signal=44%	CCL25/CCL21/CCL2/APOD/CXCL12/DUSP1/GPR18/GREM1/EMILIN1/PTGER4/IL33/SLIT2/NBL1/CD300A/HMOX1/ADA/NOV
BP	GO:0045086	positive regulation of interleukin-2 biosynthetic process	13	0.764363	1.80876	0.00824742	0.0406464	0.0283473	1716	tags=69%, list=12%, signal=61%	CD86/IL1B/CD4/CD3E/IL1A/IRF4/CD80/CD28/PTPRC
BP	GO:0045076	regulation of interleukin-2 biosynthetic process	18	0.764328	1.97726	0.00397614	0.0239549	0.0167064	1276	tags=56%, list=9%, signal=51%	LAG3/CD86/IL1B/CD4/CD3E/IL1A/IRF4/ZFP36/CD80/CD28
BP	GO:0010819	regulation of T cell chemotaxis	15	0.764244	1.88291	0.00824742	0.0406464	0.0283473	1114	tags=40%, list=8%, signal=37%	CXCL13/CCL5/CXCL10/CCL21/CCR2/WNT5A
BP	GO:0061081	positive regulation of myeloid leukocyte cytokine production involved in immune response	14	0.763252	1.84704	0.010101	0.0476337	0.0332203	1584	tags=50%, list=11%, signal=44%	FCER1G/CD74/CD36/SPON2/WNT5A/DDX58/TLR4
BP	GO:0002295	T-helper cell lineage commitment	14	0.762842	1.84605	0.010101	0.0476337	0.0332203	1760	tags=50%, list=12%, signal=44%	SLAMF6/IL6/IRF4/LY9/IL12RB1/BATF/STAT3
BP	GO:0001937	negative regulation of endothelial cell proliferation	29	0.762347	2.20416	0.00191939	0.016923	0.0118023	1307	tags=55%, list=9%, signal=50%	GHRL/CCL2/THBS1/CAV1/APOE/SPARC/SULF1/MEF2C/STAT1/CAV2/ACVRL1/TNF/NR2F2/SCG2/PTPRM/VASH1
BP	GO:0034695	response to prostaglandin E	19	0.76077	1.99735	0.00195312	0.016923	0.0118023	759	tags=42%, list=5%, signal=40%	CCL19/CCL21/CCR7/SFRP1/PTGER2/PTGER4/GNG2/TNFSF4
BP	GO:0043372	positive regulation of CD4-positive, alpha-beta T cell differentiation	25	0.760419	2.09038	0.00199601	0.016923	0.0118023	1667	tags=60%, list=12%, signal=53%	CCL19/IFNG/SASH3/CD86/CD83/SOCS1/TNFSF4/NCKAP1L/LGALS9/CD80/IL12RB1/ANXA1/NLRP3/RARA/HLX
BP	GO:0032753	positive regulation of interleukin-4 production	23	0.759873	2.0781	0.00196078	0.016923	0.0118023	1694	tags=65%, list=12%, signal=58%	FCER1G/SASH3/HAVCR2/CD86/CD3E/IL33/TNFSF4/IRF4/LGALS9/HLA-E/NLRP3/CD28/GATA3/RARA/CD40LG
MF	GO:0001968	fibronectin binding	22	0.759617	2.06862	0.00196464	0.016923	0.0118023	1346	tags=55%, list=10%, signal=49%	THBS1/FBLN1/CTSK/SFRP2/IGFBP6/IGFBP5/CTGF/ITGA4/CTSS/CCDC80/ITGAV/IGFBP3
BP	GO:0002455	humoral immune response mediated by circulating immunoglobulin	38	0.759292	2.33434	0.0018622	0.016923	0.0118023	1720	tags=55%, list=12%, signal=49%	IGLL1/CR2/C1QB/C1QC/C1R/C7/C1QA/HLA-DQB1/C1S/C3/SERPING1/LTA/FCER2/FCGR2B/C1RL/TNF/PTPN6/BCL3/CFI/PTPRC/C2
BP	GO:0033630	positive regulation of cell adhesion mediated by integrin	17	0.757902	1.9342	0.00404858	0.0240713	0.0167876	1691	tags=59%, list=12%, signal=52%	CXCL13/CCL5/CCL21/SFRP2/CD3E/NCKAP1L/PTPN6/SKAP1/P2RY12/PODXL
BP	GO:2000403	positive regulation of lymphocyte migration	31	0.757601	2.21539	0.00195312	0.016923	0.0118023	1114	tags=39%, list=8%, signal=36%	CXCL13/CCL5/CXCL10/CCL21/AIF1/CXCL12/CXCL14/CCL3/ITGA4/DOCK8/CCR2/WNT5A
BP	GO:0045730	respiratory burst	23	0.756257	2.06821	0.00196078	0.016923	0.0118023	2146	tags=70%, list=15%, signal=59%	CD52/CYBB/NCF1/RAC2/NCF1C/HCK/PIK3CG/NCF4/PGAM1/PIK3CD/SLC11A1/CAMK1D/CYBA/NCF2/NCF1B/NOXO1
MF	GO:0008329	signaling pattern recognition receptor activity	19	0.755617	1.98382	0.00390625	0.0239246	0.0166853	2234	tags=68%, list=16%, signal=58%	LY96/TLR7/FCN1/COLEC12/CD14/TLR8/CD36/DMBT1/PTAFR/TLR4/TLR9/TRIM5/CLEC7A
MF	GO:0038187	pattern recognition receptor activity	19	0.755617	1.98382	0.00390625	0.0239246	0.0166853	2234	tags=68%, list=16%, signal=58%	LY96/TLR7/FCN1/COLEC12/CD14/TLR8/CD36/DMBT1/PTAFR/TLR4/TLR9/TRIM5/CLEC7A
BP	GO:0001774	microglial cell activation	26	0.755436	2.08485	0.00202429	0.016923	0.0118023	1716	tags=50%, list=12%, signal=44%	ITGB2/AIF1/TLR7/CX3CL1/ITGAM/TLR8/IL33/TLR6/TNF/TLR3/ATM/NAMPT/PTPRC
BP	GO:0002269	leukocyte activation involved in inflammatory response	26	0.755436	2.08485	0.00202429	0.016923	0.0118023	1716	tags=50%, list=12%, signal=44%	ITGB2/AIF1/TLR7/CX3CL1/ITGAM/TLR8/IL33/TLR6/TNF/TLR3/ATM/NAMPT/PTPRC
BP	GO:0072676	lymphocyte migration	87	0.75543	2.65569	0.00171527	0.016923	0.0118023	1729	tags=51%, list=12%, signal=45%	CCL19/CXCL13/CCL5/CXCL10/CCL25/CCL21/CCR7/AIF1/CCL2/APOD/CCL3L3/CCL8/CXCL12/CXCL14/CCL4L1/CCL13/CH25H/CCL22/CX3CL1/MYO1G/CXCL11/ITGB7/CCL3/PIK3CG/CCL15/SAA1/CCL11/CCL3L1/CXCR3/ITGA4/DOCK8/CCR2/PIK3CD/WNT5A/CCL23/MSN/CCL18/ZAP70/STK10/CKLF/TNFRSF14/GATA3/GAS6/CCL26
MF	GO:0016641	oxidoreductase activity, acting on the CH-NH2 group of donors, oxygen as acceptor	14	0.755403	1.82805	0.010101	0.0476337	0.0332203	2563	tags=57%, list=18%, signal=47%	VCAM1/LOX/IL4I1/MAOA/LOXL4/AOC3/LOXL3/LOXL1
BP	GO:0042108	positive regulation of cytokine biosynthetic process	49	0.754641	2.42393	0.00181159	0.016923	0.0118023	1716	tags=55%, list=12%, signal=49%	CYBB/THBS1/LTB/TLR7/CD86/IL1B/EBI3/IRF1/CD4/CD3E/TLR8/IL1A/IRF4/TLR6/TLR1/CD80/CCR2/TNF/HMOX1/TLR3/EGR1/WNT5A/CD28/PTAFR/BCL3/TLR4/PTPRC
BP	GO:0030449	regulation of complement activation	39	0.754574	2.33366	0.00185874	0.016923	0.0118023	900	tags=38%, list=6%, signal=36%	CD19/CR2/C1QB/CFH/C1QC/C1R/C7/C1QA/C1S/C3/SERPING1/C5AR1/A2M/C3AR1/CFB
BP	GO:0140131	positive regulation of lymphocyte chemotaxis	18	0.754498	1.95183	0.00397614	0.0239549	0.0167064	1114	tags=39%, list=8%, signal=36%	CXCL13/CCL5/CCL21/CXCL14/CCL3/CCR2/WNT5A
BP	GO:0031579	membrane raft organization	15	0.753512	1.85647	0.0103093	0.0477374	0.0332926	884	tags=47%, list=6%, signal=44%	CD2/DOCK2/CAV1/RFTN1/MAL/GSN/CAV2
BP	GO:2000257	regulation of protein activation cascade	40	0.75347	2.34099	0.00184162	0.016923	0.0118023	900	tags=38%, list=6%, signal=35%	CD19/CR2/C1QB/CFH/C1QC/C1R/C7/C1QA/C1S/C3/SERPING1/C5AR1/A2M/C3AR1/CFB
BP	GO:0033194	response to hydroperoxide	16	0.753031	1.90461	0.00403226	0.0240705	0.016787	1390	tags=50%, list=10%, signal=45%	APOA4/AIF1/CD38/CD36/GPX3/JAK2/PRKD1/TP53INP1
BP	GO:0150077	regulation of neuroinflammatory response	21	0.752375	2.01783	0.00198807	0.016923	0.0118023	1977	tags=57%, list=14%, signal=49%	ITGB2/IL6/CX3CL1/IL1B/ITGAM/IL33/TNF/ATM/MMP9/PTPRC/MMP3/LRRK2
BP	GO:0034375	high-density lipoprotein particle remodeling	14	0.752297	1.82053	0.010101	0.0476337	0.0332203	1242	tags=50%, list=9%, signal=46%	APOA1/APOA4/APOE/APOC1/APOC3/CETP/PLTP
BP	GO:0002467	germinal center formation	14	0.751848	1.81945	0.010101	0.0476337	0.0332203	1506	tags=57%, list=11%, signal=51%	CXCL13/TNFSF13B/KLHL6/MEF2C/TNFAIP3/BCL6/ADA/BCL3
BP	GO:2000516	positive regulation of CD4-positive, alpha-beta T cell activation	28	0.751626	2.13792	0.0019685	0.016923	0.0118023	1667	tags=57%, list=12%, signal=51%	CCL19/IFNG/SASH3/CD86/CD83/SOCS1/TNFSF4/NCKAP1L/LGALS9/TGFBR2/CD80/IL12RB1/ANXA1/NLRP3/RARA/HLX
MF	GO:0003823	antigen binding	51	0.750937	2.43751	0.00179856	0.016923	0.0118023	1828	tags=67%, list=13%, signal=58%	HLA-DQA1/IGLL1/IL7R/HLA-DPA1/CD48/LAG3/HLA-DRA/HLA-DPB1/HLA-DRB3/HLA-DRB5/HLA-DQB1/CD209/HLA-DRB1/SLAMF1/CD1C/KLRD1/LILRB4/CD1A/KIR2DL3/TSPAN4/SPON2/ITGA4/CD1D/CD1E/CD1B/HLA-E/FCN3/LILRA2/CD40/TAP1/HLA-C/TAPBP/HLA-B/KLRC2
BP	GO:0034368	protein-lipid complex remodeling	23	0.750794	2.05327	0.00196078	0.016923	0.0118023	1394	tags=48%, list=10%, signal=43%	APOA1/APOA4/PLA2G7/APOB/AGT/APOE/APOC1/APOC3/CETP/PLTP/AGTR1
BP	GO:0034369	plasma lipoprotein particle remodeling	23	0.750794	2.05327	0.00196078	0.016923	0.0118023	1394	tags=48%, list=10%, signal=43%	APOA1/APOA4/PLA2G7/APOB/AGT/APOE/APOC1/APOC3/CETP/PLTP/AGTR1
BP	GO:0030595	leukocyte chemotaxis	172	0.750615	2.89474	0.00152207	0.016923	0.0118023	1520	tags=48%, list=11%, signal=44%	CXCL9/CCL19/CXCL13/CCL5/CXCL10/CCL25/CCL21/CCR7/ITGB2/FCER1G/CD74/S100A8/AIF1/CCL2/THBS1/CHGA/CORO1A/CCL3L3/CCL8/IL6/CXCL12/CXCL14/THBS4/RAC2/CCL4L1/CCL13/CH25H/RARRES2/PLA2G7/CCL22/CX3CL1/IL1B/CSF3R/CXCL11/DUSP1/GPR18/CCL3/GREM1/CXCR4/CXCR5/PIK3CG/CCL15/PDE4B/SAA1/CCL11/CCL3L1/GPSM3/SLIT2/C5AR1/VEGFC/CXCR3/KIT/JAM3/S100A9/LGMN/SERPINE1/CCR1/C3AR1/MPP1/NBL1/NCKAP1L/PDE4D/LGALS9/LYN/IL16/DYSF/CCR2…
MF	GO:0001637	G protein-coupled chemoattractant receptor activity	19	0.749667	1.9682	0.00390625	0.0239246	0.0166853	1270	tags=47%, list=9%, signal=43%	CCR7/CXCR6/CXCR4/CXCR5/CXCR3/CCR1/CX3CR1/CCR2/CMKLR1
MF	GO:0004950	chemokine receptor activity	19	0.749667	1.9682	0.00390625	0.0239246	0.0166853	1270	tags=47%, list=9%, signal=43%	CCR7/CXCR6/CXCR4/CXCR5/CXCR3/CCR1/CX3CR1/CCR2/CMKLR1
BP	GO:0043373	CD4-positive, alpha-beta T cell lineage commitment	15	0.749353	1.84622	0.0103093	0.0477374	0.0332926	1760	tags=47%, list=12%, signal=41%	SLAMF6/IL6/IRF4/LY9/IL12RB1/BATF/STAT3
BP	GO:0002313	mature B cell differentiation involved in immune response	17	0.748873	1.91116	0.00607287	0.032753	0.0228423	1506	tags=65%, list=11%, signal=58%	ITM2A/DOCK10/PLCG2/MFNG/DLL1/FCGR2B/XBP1/ADA/DOCK11/LGALS1/BCL3
BP	GO:2000406	positive regulation of T cell migration	26	0.748181	2.06483	0.00202429	0.016923	0.0118023	1114	tags=38%, list=8%, signal=36%	CXCL13/CCL5/CXCL10/CCL21/AIF1/CXCL12/ITGA4/DOCK8/CCR2/WNT5A
MF	GO:0030296	protein tyrosine kinase activator activity	15	0.747901	1.84264	0.0103093	0.0477374	0.0332926	399	tags=20%, list=3%, signal=19%	CCL5/GHRL/GREM1
MF	GO:0015026	coreceptor activity	33	0.747349	2.21301	0.00195312	0.016923	0.0118023	1276	tags=48%, list=9%, signal=44%	CD8A/CXCR6/LY96/CD86/RGMA/CXCR4/CD4/RAMP3/ITGA4/NRP1/ROR2/RAMP1/CD80/RAMP2/ITGAV/CD28
BP	GO:0002363	alpha-beta T cell lineage commitment	17	0.74666	1.90552	0.00607287	0.032753	0.0228423	1760	tags=47%, list=12%, signal=41%	SLAMF6/IL6/BCL2/IRF4/LY9/IL12RB1/BATF/STAT3
BP	GO:0045061	thymic T cell selection	21	0.745868	2.00038	0.00198807	0.016923	0.0118023	1804	tags=57%, list=13%, signal=50%	CD3D/DOCK2/CCR7/CD74/CD3E/CD3G/CD28/ZAP70/ITPKB/GATA3/PTPRC/GLI3
BP	GO:0032673	regulation of interleukin-4 production	27	0.745845	2.09219	0.00198807	0.016923	0.0118023	1694	tags=59%, list=12%, signal=52%	FCER1G/SASH3/HAVCR2/CD86/CD3E/CD83/IL33/TNFSF4/IRF4/LGALS9/HLA-E/NLRP3/CD28/GATA3/RARA/CD40LG
BP	GO:0001773	myeloid dendritic cell activation	25	0.744925	2.04779	0.00199601	0.016923	0.0118023	1130	tags=48%, list=8%, signal=44%	CD2/DOCK2/UBD/HAVCR2/SLAMF1/SPI1/FLT3LG/IRF4/TGFBR2/RBPJ/BATF3/RELB
BP	GO:0032604	granulocyte macrophage colony-stimulating factor production	14	0.744603	1.80191	0.010101	0.0476337	0.0332203	1319	tags=50%, list=9%, signal=45%	IL1B/RASGRP1/ISL1/CD84/CD80/DDX58/LILRA2
BP	GO:0043691	reverse cholesterol transport	15	0.743143	1.83092	0.0103093	0.0477374	0.0332926	1063	tags=40%, list=8%, signal=37%	APOA1/APOA4/APOE/ABCA1/APOC3/CETP
BP	GO:1901739	regulation of myoblast fusion	16	0.742583	1.87818	0.00806452	0.0403063	0.0281101	1812	tags=50%, list=13%, signal=44%	CXCL9/CXCL10/CD53/SCGB3A1/FLT3LG/CFLAR/EHD2/EHD1
BP	GO:0002690	positive regulation of leukocyte chemotaxis	71	0.742431	2.56412	0.00168919	0.016923	0.0118023	1114	tags=41%, list=8%, signal=38%	CCL19/CXCL13/CCL5/CXCL10/CCL21/CCR7/CD74/AIF1/THBS1/IL6/CXCL12/CXCL14/THBS4/RAC2/RARRES2/PLA2G7/CCL3/GPSM3/C5AR1/VEGFC/LGMN/SERPINE1/CCR1/C3AR1/NCKAP1L/LGALS9/DYSF/CCR2/WNT5A
BP	GO:0045940	positive regulation of steroid metabolic process	25	0.742298	2.04057	0.00199601	0.016923	0.0118023	1394	tags=44%, list=10%, signal=40%	APOA1/IFNG/APOA4/IL1B/AGT/APOE/APOC1/TNF/BMP6/WNT4/AGTR1
BP	GO:0006956	complement activation	55	0.742197	2.45046	0.00175131	0.016923	0.0118023	989	tags=36%, list=7%, signal=34%	IGLL1/CD19/CR2/C1QB/CFH/C1QC/CFD/C1R/C7/C1QA/C1S/C3/FCN1/SERPING1/C5AR1/A2M/C3AR1/VSIG4/CFB/C1RL
CC	GO:0001891	phagocytic cup	19	0.741948	1.94793	0.00390625	0.0239246	0.0166853	1161	tags=42%, list=8%, signal=39%	AIF1/CORO1A/LCP1/MYO1G/ARHGAP25/TNF/SYT11/ANXA1
BP	GO:0002755	MyD88-dependent toll-like receptor signaling pathway	30	0.741898	2.15756	0.00194553	0.016923	0.0118023	2017	tags=60%, list=14%, signal=52%	LY96/TLR7/BTK/IRF1/CD14/CD300LF/TLR8/TLR10/CD36/CD300A/IRAK3/TLR6/TLR1/IRF7/TLR4/TLR5/TLR9/IRAK2
BP	GO:0050858	negative regulation of antigen receptor-mediated signaling pathway	22	0.741189	2.01844	0.00196464	0.016923	0.0118023	1580	tags=59%, list=11%, signal=53%	GBP1/PVRIG/LPXN/THY1/FCRL3/LILRB4/CD300A/PLCL2/PTPN22/PRNP/PTPN6/CD22/UBASH3A
MF	GO:0050664	oxidoreductase activity, acting on NAD(P)H, oxygen as acceptor	16	0.740207	1.87217	0.00806452	0.0403063	0.0281101	2112	tags=56%, list=15%, signal=48%	CYBB/NCF1/NCF1C/NOX4/CYBA/NCF2/NCF1B/KMO/DUOX2
BP	GO:2000482	regulation of interleukin-8 secretion	21	0.739843	1.98422	0.00198807	0.016923	0.0118023	1246	tags=48%, list=9%, signal=43%	CD2/FCN1/CD14/LGALS9/PTPN22/TLR6/TLR1/WNT5A/ANXA1/FFAR2
BP	GO:0002688	regulation of leukocyte chemotaxis	91	0.738989	2.61802	0.00172117	0.016923	0.0118023	1590	tags=48%, list=11%, signal=43%	CCL19/CXCL13/CCL5/CXCL10/CCL21/CCR7/CD74/AIF1/CCL2/THBS1/IL6/CXCL12/CXCL14/THBS4/RAC2/RARRES2/PLA2G7/DUSP1/GPR18/CCL3/GREM1/GPSM3/SLIT2/C5AR1/VEGFC/JAM3/LGMN/SERPINE1/CCR1/C3AR1/MPP1/NBL1/NCKAP1L/LGALS9/LYN/DYSF/CCR2/WNT5A/CMKLR1/NOV/BST1/SWAP70/CAMK1D/MTUS1
BP	GO:0045058	T cell selection	45	0.738576	2.32974	0.00184843	0.016923	0.0118023	1804	tags=53%, list=13%, signal=47%	CD3D/DOCK2/CCR7/CD74/SLAMF6/IL6/CD4/CD3E/CD3G/BCL2/IRF4/CD1D/LY9/IL12RB1/CD28/ZAP70/IL15/ITPKB/GATA3/PTPRC/BATF/STAT3/BCL11B/GLI3
BP	GO:0035456	response to interferon-beta	22	0.73848	2.01106	0.00196464	0.016923	0.0118023	1792	tags=55%, list=13%, signal=48%	IRF1/IFIT3/AIM2/IFITM1/TMEM173/STAT1/BST2/TLR3/IFIT1/IFITM2/IFITM3/XAF1
BP	GO:0035455	response to interferon-alpha	18	0.73845	1.91032	0.00397614	0.0239549	0.0167064	1738	tags=67%, list=12%, signal=59%	IFIT2/PYHIN1/IFIT3/LAMP3/AXL/IFITM1/BST2/IFITM2/MX2/GATA3/GAS6/IFITM3
BP	GO:0034104	negative regulation of tissue remodeling	16	0.737337	1.86491	0.00806452	0.0403063	0.0281101	1217	tags=44%, list=9%, signal=40%	SFRP1/IL6/CD38/AGT/GREM1/TNFAIP3/CLDN18
CC	GO:0098636	protein complex involved in cell adhesion	33	0.736558	2.18106	0.00195312	0.016923	0.0118023	1784	tags=58%, list=13%, signal=50%	ITGB2/ITGAL/ITGB7/ITGAM/EMILIN1/ITGA4/ITGAX/ITGA5/ITGA8/LYN/ITGA11/CD80/CTLA4/ITGAV/CD28/ITGA9/BST1/ITGBL1/ITGAE
MF	GO:0043394	proteoglycan binding	25	0.736448	2.02448	0.00199601	0.016923	0.0118023	1716	tags=56%, list=12%, signal=49%	CFH/GPNMB/THBS1/CTSK/TNC/COMP/SLIT2/CHRD/COL5A1/SDCBP/CTSS/NID1/CTSB/PTPRC
BP	GO:0071346	cellular response to interferon-gamma	162	0.736414	2.82243	0.0015361	0.016923	0.0118023	1764	tags=47%, list=12%, signal=42%	HLA-DQA1/CCL19/CCL5/GBP5/CCL25/GBP4/HLA-DPA1/CCL21/WAS/HLA-DRB4/TRIM22/IFNG/AIF1/CCL2/HLA-DRA/VCAM1/CASP1/GBP1/HLA-DPB1/HLA-DRB3/CCL3L3/CCL8/HLA-DRB5/HLA-DQB1/CCL4L1/VIM/CCL13/HLA-DQB2/CCL22/EVL/MT2A/CX3CL1/HLA-DRB1/IRF1/HCK/CCL3/GBP2/FCGR1B/CCL15/SOCS1/IFI30/CCL11/CCL3L1/IRF8/CIITA/FCGR1A/STAT1/IRF4/GSN/OASL/TRIM21/LGALS9/IL12RB1/TLR3/HLA-E/SOCS3/WNT5A/CCL23/JAK1/JAK2/PARP9/ZYX/CCL18/OAS2/IRF9/C…
BP	GO:0033688	regulation of osteoblast proliferation	16	0.736361	1.86244	0.00806452	0.0403063	0.0281101	1139	tags=50%, list=8%, signal=46%	SFRP1/TMEM119/CYR61/GREM1/BCL2/CTHRC1/LTF/ITGAV
BP	GO:0060333	interferon-gamma-mediated signaling pathway	85	0.735391	2.5898	0.00170648	0.016923	0.0118023	1761	tags=51%, list=12%, signal=45%	HLA-DQA1/HLA-DPA1/HLA-DRB4/TRIM22/IFNG/HLA-DRA/VCAM1/GBP1/HLA-DPB1/HLA-DRB3/HLA-DRB5/HLA-DQB1/HLA-DQB2/MT2A/HLA-DRB1/IRF1/HCK/GBP2/FCGR1B/SOCS1/IFI30/IRF8/CIITA/FCGR1A/STAT1/IRF4/OASL/TRIM21/HLA-E/SOCS3/JAK1/JAK2/PARP9/OAS2/IRF9/CD44/PTAFR/IRF7/NR1H3/B2M/HLA-C/NMI/HLA-B
BP	GO:0090279	regulation of calcium ion import	30	0.734614	2.13638	0.00194553	0.016923	0.0118023	1240	tags=43%, list=9%, signal=40%	CCL2/CXCL12/CCL3/RAMP3/FCRL3/PDGFRB/GCG/SPINK1/PKD2/DYSF/PLN/PRNP/STC1
BP	GO:0034341	response to interferon-gamma	177	0.734216	2.84164	0.00149031	0.016923	0.0118023	1764	tags=47%, list=12%, signal=42%	HLA-DQA1/CCL19/CCL5/GBP5/CCL25/GBP4/HLA-DPA1/CCL21/WAS/HLA-DRB4/TRIM22/IFNG/AIF1/CCL2/HLA-DRA/VCAM1/CASP1/GBP1/HLA-DPB1/HLA-DRB3/UBD/CCL3L3/CCL8/HLA-DRB5/HLA-DQB1/CCL4L1/VIM/CCL13/HLA-DQB2/CCL22/EVL/MT2A/CX3CL1/HLA-DRB1/IRF1/HCK/CCL3/GBP2/FCGR1B/CCL15/SOCS1/IFI30/CCL11/CCL3L1/IRF8/CIITA/IFITM1/FCGR1A/STAT1/IRF4/GSN/OASL/TRIM21/LGALS9/BST2/IL12RB1/TLR3/HLA-E/SOCS3/WNT5A/CCL23/JAK1/JAK2/PARP9/IFITM…
BP	GO:0042533	tumor necrosis factor biosynthetic process	17	0.733334	1.87151	0.00809717	0.0403069	0.0281104	1647	tags=53%, list=12%, signal=47%	GHRL/CYBB/THBS1/CX3CR1/TLR1/CCR2/BCL3/TLR4/UBE2J1
BP	GO:0042534	regulation of tumor necrosis factor biosynthetic process	17	0.733334	1.87151	0.00809717	0.0403069	0.0281104	1647	tags=53%, list=12%, signal=47%	GHRL/CYBB/THBS1/CX3CR1/TLR1/CCR2/BCL3/TLR4/UBE2J1
BP	GO:0043011	myeloid dendritic cell differentiation	15	0.731088	1.80122	0.0103093	0.0477374	0.0332926	1757	tags=60%, list=12%, signal=53%	UBD/SPI1/IRF4/TGFBR2/RBPJ/BATF3/RELB/BATF2/BATF
BP	GO:0072378	blood coagulation, fibrin clot formation	20	0.730929	1.93683	0.00392157	0.0239246	0.0166853	1271	tags=35%, list=9%, signal=32%	FBLN1/F13A1/SERPING1/VWF/A2M/FGB/PRCP
BP	GO:0034367	protein-containing complex remodeling	25	0.730526	2.0082	0.00199601	0.016923	0.0118023	1394	tags=44%, list=10%, signal=40%	APOA1/APOA4/PLA2G7/APOB/AGT/APOE/APOC1/APOC3/CETP/PLTP/AGTR1
BP	GO:0036035	osteoclast development	15	0.730477	1.79971	0.0103093	0.0477374	0.0332926	1625	tags=47%, list=11%, signal=41%	TYROBP/GPR68/LTF/FAM20C/FBN1/CLDN18/PAFAH1B1
MF	GO:0019955	cytokine binding	104	0.730329	2.65955	0.00166389	0.016923	0.0118023	1440	tags=49%, list=10%, signal=44%	CCR7/IL2RB/CD74/THBS1/CXCR6/GBP1/CSF1R/IL10RA/CSF3R/EBI3/PDPN/GREM1/CXCR4/CXCR5/CD4/IL18BP/ENG/CXCR3/A2M/KIT/GHR/CHRD/TGFB3/GREM2/LRRC32/IL27RA/CCR1/NBL1/CD36/ITGA4/SOSTDC1/CX3CR1/FZD4/IL18R1/NRP1/VASN/IL2RG/ZFP36/TGFBR2/IL2RA/ACVRL1/CCR2/IL12RB1/TWSG1/ITGAV/IL1R1/TNFRSF1A/TNFRSF1B/LIFR/OSMR/LTBP4
BP	GO:0072678	T cell migration	50	0.730243	2.35413	0.00181488	0.016923	0.0118023	1305	tags=42%, list=9%, signal=38%	CXCL13/CCL5/CXCL10/CCL21/AIF1/CCL2/APOD/CXCL12/MYO1G/CXCL11/ITGB7/CCL3/PIK3CG/CXCR3/ITGA4/DOCK8/CCR2/PIK3CD/WNT5A/MSN/ZAP70
BP	GO:0072376	protein activation cascade	72	0.730064	2.52743	0.00168919	0.016923	0.0118023	1488	tags=39%, list=11%, signal=35%	IGLL1/CD19/CR2/C1QB/CFH/C1QC/CFD/C1R/C7/C1QA/C1S/FBLN1/C3/FCN1/F13A1/SERPING1/VWF/C5AR1/A2M/C3AR1/VSIG4/CFB/C1RL/FGB/FCN3/PRCP/SCARA3/VTN
CC	GO:0001772	immunological synapse	28	0.7293	2.07442	0.0019685	0.016923	0.0118023	467	tags=29%, list=3%, signal=28%	GZMA/CD37/GZMB/CD6/CORO1A/HAVCR2/CD53/CD3E
BP	GO:0002438	acute inflammatory response to antigenic stimulus	18	0.72679	1.88016	0.00795229	0.0400416	0.0279254	968	tags=33%, list=7%, signal=31%	CCR7/FCER1G/CD6/C3/BTK/FCGR2B
BP	GO:0032692	negative regulation of interleukin-1 production	19	0.72645	1.90724	0.00585938	0.0318791	0.0222328	1710	tags=53%, list=12%, signal=46%	GHRL/APOA1/CX3CL1/ACP5/TNFAIP3/CX3CR1/CARD8/NLRP3/NLRP7/GAS6
BP	GO:1905517	macrophage migration	38	0.726186	2.23256	0.0018622	0.016923	0.0118023	1666	tags=45%, list=12%, signal=40%	CCL5/CCL2/THBS1/RARRES2/CX3CL1/CCL3/EMILIN1/SAA1/MCOLN2/C5AR1/C3AR1/CX3CR1/ROR2/CMKLR1/CKLF/MTUS1/P2RY12
BP	GO:0050710	negative regulation of cytokine secretion	48	0.72591	2.32313	0.00182149	0.016923	0.0118023	1180	tags=42%, list=8%, signal=38%	GHRL/SRGN/APOA1/GBP1/BANK1/CX3CL1/TLR8/PTGER4/CD34/TNFAIP3/LRRC32/TNFRSF4/CARD8/PTPN22/TLR6/FCGR2B/TNF/SYT11/ANXA1/NLRP3
BP	GO:0042359	vitamin D metabolic process	16	0.724766	1.83312	0.0100806	0.0476337	0.0332203	1432	tags=50%, list=10%, signal=45%	IFNG/GC/IL1B/GFI1/SNAI2/LGMN/TNF/NFKB1
BP	GO:0046638	positive regulation of alpha-beta T cell differentiation	40	0.723862	2.249	0.00184162	0.016923	0.0118023	1804	tags=55%, list=13%, signal=48%	CCL19/IFNG/SASH3/CD86/CD83/SOCS1/TNFSF4/NCKAP1L/RUNX3/LGALS9/TGFBR2/CD80/IL12RB1/ANXA1/NLRP3/ADA/ZAP70/ZBTB16/ITPKB/RARA/HLX/GLI3
BP	GO:0036037	CD8-positive, alpha-beta T cell activation	19	0.723477	1.89944	0.00585938	0.0318791	0.0222328	1677	tags=58%, list=12%, signal=51%	CLEC4A/GPR18/IRF1/EOMES/SOCS1/BCL2/NCKAP1L/RUNX3/HLA-E/CD274/TNFSF8
BP	GO:0019883	antigen processing and presentation of endogenous antigen	20	0.722823	1.91535	0.00392157	0.0239246	0.0166853	1761	tags=65%, list=12%, signal=57%	CD74/ERAP2/CD1C/CD1A/CD1D/CD1E/CD1B/HLA-E/TAP1/B2M/HLA-C/TAPBP/HLA-B
BP	GO:0043552	positive regulation of phosphatidylinositol 3-kinase activity	29	0.722399	2.08866	0.00191939	0.016923	0.0118023	1666	tags=48%, list=12%, signal=43%	CCL19/CCL21/CCR7/PDGFRA/TEK/FGR/PDGFRB/KIT/TNFAIP8L3/LYN/PRKD1/FGF2/FLT3/P2RY12
CC	GO:0008305	integrin complex	30	0.721953	2.09956	0.00194553	0.016923	0.0118023	1784	tags=53%, list=13%, signal=47%	ITGB2/ITGAL/ITGB7/ITGAM/EMILIN1/ITGA4/ITGAX/ITGA5/ITGA8/LYN/ITGA11/ITGAV/ITGA9/BST1/ITGBL1/ITGAE
BP	GO:0060142	regulation of syncytium formation by plasma membrane fusion	19	0.721042	1.89304	0.00585938	0.0318791	0.0222328	1812	tags=42%, list=13%, signal=37%	CXCL9/CXCL10/CD53/SCGB3A1/FLT3LG/CFLAR/EHD2/EHD1
CC	GO:0045334	clathrin-coated endocytic vesicle	59	0.720968	2.41997	0.00176678	0.016923	0.0118023	1117	tags=36%, list=8%, signal=33%	HLA-DQA1/HLA-DPA1/HLA-DRB4/CD74/HLA-DRA/HLA-DPB1/HLA-DRB3/HLA-DRB5/HLA-DQB1/HLA-DQB2/APOB/APOE/HLA-DRB1/FCGR1B/HBEGF/FZD4/FCGR1A/TYRP1/ROR2/WNT5A/CTLA4
BP	GO:0002335	mature B cell differentiation	20	0.720879	1.9102	0.00392157	0.0239246	0.0166853	1506	tags=60%, list=11%, signal=54%	ITM2A/DOCK10/PLCG2/MFNG/DLL1/PLCL2/FCGR2B/XBP1/ADA/DOCK11/LGALS1/BCL3
BP	GO:0033622	integrin activation	19	0.719882	1.89	0.0078125	0.0396532	0.0276546	1666	tags=63%, list=12%, signal=56%	CXCL13/PLEK/CXCL12/FERMT3/CX3CL1/PTGER4/FERMT2/SELP/COL16A1/SKAP1/TLN1/P2RY12
BP	GO:0050857	positive regulation of antigen receptor-mediated signaling pathway	15	0.719435	1.77251	0.0103093	0.0477374	0.0332926	1716	tags=53%, list=12%, signal=47%	CCR7/PRKCH/CMTM3/LYN/CD226/TRAT1/ADA/PTPRC
BP	GO:0010863	positive regulation of phospholipase C activity	36	0.719328	2.18715	0.0018797	0.016923	0.0118023	1666	tags=47%, list=12%, signal=42%	ITK/PDGFRA/AGT/C5AR1/PDGFRB/KIT/PLCB2/SELE/ESR1/LPAR1/HTR2B/EDNRA/NTF3/PTAFR/FGF2/GNAQ/P2RY12
BP	GO:0032633	interleukin-4 production	33	0.719258	2.12983	0.00195312	0.016923	0.0118023	1694	tags=58%, list=12%, signal=51%	FCER1G/ITK/SASH3/CLECL1/HAVCR2/CD86/CD3E/CD83/IL33/TNFSF4/IRF4/LGALS9/RBPJ/HLA-E/NLRP3/CD28/GATA3/RARA/CD40LG
BP	GO:0002279	mast cell activation involved in immune response	36	0.719049	2.1863	0.0018797	0.016923	0.0118023	1077	tags=44%, list=8%, signal=41%	FCER1G/CHGA/RAC2/BTK/PIK3CG/FGR/RASGRP1/LAT2/KIT/FOXF1/CD84/CD300A/LGALS9/LYN/HMOX1/PIK3CD
BP	GO:0043303	mast cell degranulation	36	0.719049	2.1863	0.0018797	0.016923	0.0118023	1077	tags=44%, list=8%, signal=41%	FCER1G/CHGA/RAC2/BTK/PIK3CG/FGR/RASGRP1/LAT2/KIT/FOXF1/CD84/CD300A/LGALS9/LYN/HMOX1/PIK3CD
BP	GO:0002448	mast cell mediated immunity	38	0.718504	2.20894	0.0018622	0.016923	0.0118023	1077	tags=45%, list=8%, signal=41%	FCER1G/CHGA/RAC2/BTK/PIK3CG/FGR/RASGRP1/LAT2/KIT/FOXF1/SPON2/CD84/CD300A/LGALS9/LYN/HMOX1/PIK3CD
BP	GO:0060326	cell chemotaxis	231	0.718032	2.86058	0.00143062	0.016923	0.0118023	1590	tags=44%, list=11%, signal=40%	CXCL9/CCL19/CXCL13/CCL5/CXCL10/CCL25/CCL21/CCR7/ITGB2/FCER1G/CD74/S100A8/AIF1/CCL2/THBS1/CHGA/CXCR6/VCAM1/CORO1A/CCL3L3/CCL8/IL6/CXCL12/CXCL14/THBS4/RAC2/CCL4L1/CCL13/CH25H/RARRES2/PLA2G7/CCL22/CX3CL1/IL1B/CSF3R/PDGFRA/CXCL11/DUSP1/GPR18/CCL3/GREM1/CXCR4/CXCR5/PIK3CG/CCL15/PDE4B/SAA1/CCL11/CCL3L1/GPSM3/SLIT2/C5AR1/VEGFC/HBEGF/CXCR3/PDGFRB/KIT/JAM3/S100A9/LGMN/SERPINE1/CCR1/C3AR1/MPP1/NBL1/CX3CR1/…
BP	GO:0050729	positive regulation of inflammatory response	106	0.717869	2.62646	0.00164204	0.016923	0.0118023	1410	tags=43%, list=10%, signal=39%	GBP5/CCR7/ITGB2/FCER1G/CD6/S100A8/CCL3L3/IL6/TLR7/PLA2G7/C3/CX3CL1/IL1B/AGT/BTK/TGM2/LTA/CCL3/ITGAM/PIK3CG/PTGER4/TLR10/IL33/CCL3L1/GPSM3/ETS1/FABP4/S100A9/SERPINE1/TNFSF4/SUCNR1/TLR6/OSM/NFKBIA/CCR2/TNF/TLR3/WNT5A/CREB3L3/JAK2/CCL18/FFAR2/TNFRSF1A/CD28/AGTR1/OSMR
BP	GO:0150076	neuroinflammatory response	38	0.717788	2.20674	0.0018622	0.016923	0.0118023	1977	tags=50%, list=14%, signal=43%	ITGB2/AIF1/IL6/TLR7/CX3CL1/IL1B/ITGAM/TLR8/IL33/ADORA2A/TLR6/TNF/TLR3/ATM/NAMPT/MMP9/PTPRC/MMP3/LRRK2
BP	GO:0051023	regulation of immunoglobulin secretion	17	0.717749	1.83173	0.0101215	0.0476696	0.0332453	1694	tags=59%, list=12%, signal=52%	IL6/IL33/TNFRSF4/TNFSF4/XBP1/TNF/HLA-E/CD22/CD40/CD40LG
BP	GO:0090218	positive regulation of lipid kinase activity	32	0.717317	2.11364	0.00194553	0.016923	0.0118023	1666	tags=47%, list=12%, signal=41%	CCL19/CCL21/CCR7/PDGFRA/TEK/FGR/EEF1A2/PDGFRB/KIT/TNFAIP8L3/LYN/PRKD1/FGF2/FLT3/P2RY12
BP	GO:1900274	regulation of phospholipase C activity	37	0.71729	2.18367	0.00188324	0.016923	0.0118023	1666	tags=46%, list=12%, signal=41%	ITK/PDGFRA/AGT/C5AR1/PDGFRB/KIT/PLCB2/SELE/ESR1/LPAR1/HTR2B/EDNRA/NTF3/PTAFR/FGF2/GNAQ/P2RY12
CC	GO:0005771	multivesicular body	36	0.715333	2.175	0.0018797	0.016923	0.0118023	1038	tags=22%, list=7%, signal=21%	PGA5/PGA3/PGA4/CD79A/CD74/NAPSA/BST2/RAB27A
BP	GO:0002920	regulation of humoral immune response	55	0.715207	2.36135	0.00175131	0.016923	0.0118023	1723	tags=51%, list=12%, signal=45%	CXCL13/CD19/CR2/C1QB/CCR7/CFH/C1QC/C1R/C7/C1QA/C1S/C3/SERPING1/LTA/PGC/C5AR1/FCER2/A2M/C3AR1/CFB/FCGR2B/TNF/PTPN6/VTN/CFI/PTPRC/C2/PPP2R3C
BP	GO:0048246	macrophage chemotaxis	30	0.715061	2.07952	0.00194553	0.016923	0.0118023	1590	tags=40%, list=11%, signal=36%	CCL5/CCL2/THBS1/RARRES2/CX3CL1/CCL3/SAA1/C5AR1/C3AR1/CMKLR1/CKLF/MTUS1
BP	GO:0044342	type B pancreatic cell proliferation	16	0.71455	1.80728	0.0100806	0.0476337	0.0332203	1380	tags=38%, list=10%, signal=34%	SFRP1/IGFBP4/IGFBP5/SIDT2/IGFBP3/NOV
BP	GO:0001779	natural killer cell differentiation	21	0.714268	1.91563	0.00198807	0.016923	0.0118023	1914	tags=52%, list=14%, signal=45%	ZNF683/AXL/RASGRP1/PRDM1/TOX/FLT3LG/PIK3CD/IL15/GAS6/PTPRC/MERTK
BP	GO:0061900	glial cell activation	31	0.713792	2.08728	0.00195312	0.016923	0.0118023	1716	tags=45%, list=12%, signal=40%	ITGB2/AIF1/TLR7/CX3CL1/ITGAM/TLR8/IL33/ADORA2A/TLR6/TNF/TLR3/ATM/NAMPT/PTPRC
BP	GO:0050851	antigen receptor-mediated signaling pathway	158	0.713516	2.73015	0.00154321	0.016923	0.0118023	1495	tags=43%, list=11%, signal=39%	HLA-DQA1/IGLL1/CD79A/CD19/HLA-DPA1/CD3D/CCR7/WAS/HLA-DRB4/CD79B/CD247/HLA-DRA/ITK/GBP1/HLA-DPB1/HLA-DRB3/PVRIG/HLA-DRB5/HLA-DQB1/CD38/LPXN/HLA-DQB2/BTK/BLK/RFTN1/PRKCH/HLA-DRB1/KLHL6/PLCG2/CD4/PDE4B/CD3E/THY1/FCRL3/CD3G/BCL2/MEF2C/LAT2/LILRB4/BTN3A2/MNDA/CMTM3/PAG1/CD300A/NCKAP1L/PLCL2/PDE4D/BTN3A3/PTPN22/LYN/CD226/PIK3CD/TRAT1/PRNP/CTLA4/ADA/LIME1/CD28/PRAM1/PTPN6/LCP2/ZAP70/CD22/SLA2/BTN3A1/NFK…
BP	GO:0043369	CD4-positive or CD8-positive, alpha-beta T cell lineage commitment	19	0.712733	1.87123	0.0078125	0.0396532	0.0276546	2265	tags=53%, list=16%, signal=44%	SLAMF6/IL6/BCL2/IRF4/LY9/IL12RB1/BATF/STAT3/LOXL3/CYLD
BP	GO:0032715	negative regulation of interleukin-6 production	33	0.711919	2.1081	0.00195312	0.016923	0.0118023	2012	tags=52%, list=14%, signal=44%	GHRL/HAVCR2/BANK1/CX3CL1/SLAMF1/TNFAIP3/NCKAP1L/IRAK3/PTPN22/KLF2/TNF/SYT11/PTPN6/TLR4/GAS6/TLR9/SIRPA
MF	GO:0005540	hyaluronic acid binding	19	0.711887	1.86901	0.0078125	0.0396532	0.0276546	2360	tags=53%, list=17%, signal=44%	HAPLN3/LYVE1/STAB1/LAYN/TNFAIP6/VCAN/CD44/HAPLN1/HAPLN4/STAB2
BP	GO:0034377	plasma lipoprotein particle assembly	25	0.710697	1.95369	0.00199601	0.016923	0.0118023	873	tags=32%, list=6%, signal=30%	APOA1/APOA4/APOB/APOE/APOC1/ABCA1/MTTP/APOC3
BP	GO:0043950	positive regulation of cAMP-mediated signaling	20	0.710461	1.88259	0.00784314	0.0396532	0.0276546	314	tags=15%, list=2%, signal=15%	CXCL9/CXCL10/CXCL11
BP	GO:0050854	regulation of antigen receptor-mediated signaling pathway	43	0.70974	2.21419	0.00189394	0.016923	0.0118023	1716	tags=51%, list=12%, signal=45%	CCR7/GBP1/PVRIG/LPXN/BLK/PRKCH/THY1/FCRL3/LILRB4/CMTM3/CD300A/PLCL2/PTPN22/LYN/CD226/TRAT1/PRNP/ADA/PTPN6/CD22/UBASH3A/PTPRC
BP	GO:0031664	regulation of lipopolysaccharide-mediated signaling pathway	19	0.709338	1.86232	0.00976562	0.0467341	0.0325929	2322	tags=58%, list=16%, signal=48%	LY96/LY86/CX3CL1/TNFAIP3/LTF/CARD8/BMP6/LILRA2/SASH1/TRIM5/SCARB2
BP	GO:0032609	interferon-gamma production	96	0.709018	2.53739	0.00168634	0.016923	0.0118023	1613	tags=48%, list=11%, signal=43%	CD2/HLA-DPA1/CCR7/ITK/HLA-DPB1/SLAMF6/SASH3/TLR7/HAVCR2/CD96/IL1B/EBI3/IL18RAP/CD14/LTA/EOMES/PDE4B/CD3E/TLR8/AXL/IL33/IRF8/RASGRP1/BTN3A2/IL27RA/ISL1/TNFSF4/IL18R1/PDE4D/LGALS9/PTPN22/CCR2/TNF/IL12RB1/TLR3/CD226/PRNP/WNT5A/IL1R1/CD274/SLC11A1/BTN3A1/BCL3/TLR4/GATA3/RARA
BP	GO:0002687	positive regulation of leukocyte migration	103	0.708645	2.5714	0.00168067	0.016923	0.0118023	1728	tags=45%, list=12%, signal=39%	CCL19/CXCL13/CCL5/CXCL10/CCL21/CCR7/CD74/AIF1/THBS1/CCL8/IL6/CXCL12/CXCL14/THBS4/RAC2/RARRES2/PLA2G7/CCL3/THY1/GPSM3/C5AR1/VEGFC/LGMN/SELP/SERPINE1/CCR1/C3AR1/PLVAP/ITGA4/DOCK8/NCKAP1L/LGALS9/DYSF/CCR2/TNF/WNT5A/IL1R1/CMKLR1/PDGFD/PTAFR/SWAP70/CAMK1D/TNFRSF14/P2RY12/GAS6/KITLG
BP	GO:0032649	regulation of interferon-gamma production	86	0.708037	2.49856	0.00169205	0.016923	0.0118023	1613	tags=48%, list=11%, signal=43%	CD2/HLA-DPA1/CCR7/HLA-DPB1/SLAMF6/SASH3/TLR7/HAVCR2/CD96/IL1B/EBI3/CD14/LTA/PDE4B/CD3E/TLR8/AXL/IL33/IRF8/RASGRP1/IL27RA/ISL1/TNFSF4/IL18R1/PDE4D/LGALS9/PTPN22/CCR2/TNF/IL12RB1/TLR3/CD226/PRNP/WNT5A/IL1R1/CD274/SLC11A1/BCL3/TLR4/GATA3/RARA
BP	GO:0031663	lipopolysaccharide-mediated signaling pathway	45	0.707903	2.23298	0.00184843	0.016923	0.0118023	1365	tags=44%, list=10%, signal=40%	CCL5/CD6/CCL2/LY96/LY86/CX3CL1/IL1B/HCK/CD14/CCL3/TNFAIP3/LTF/CARD8/PTPN22/LYN/NFKBIA/TNF/BMP6/LILRA2/PTAFR
BP	GO:0002828	regulation of type 2 immune response	27	0.707508	1.98465	0.00198807	0.016923	0.0118023	1667	tags=52%, list=12%, signal=46%	CD74/IL6/CD86/IL33/IL27RA/RSAD2/TNFSF4/CCR2/ANXA1/BCL6/NLRP3/GATA3/RARA/HLX
BP	GO:0002673	regulation of acute inflammatory response	71	0.707375	2.44305	0.00168919	0.016923	0.0118023	1246	tags=39%, list=9%, signal=36%	CD19/CR2/C1QB/CCR7/CFH/C1QC/FCER1G/C1R/C7/C1QA/DNASE1L3/IL6/C1S/C3/SERPING1/IL1B/BTK/PIK3CG/C5AR1/A2M/C3AR1/CFB/OSM/FCGR2B/TNF/CREB3L3/NLRP3/FFAR2
BP	GO:0033628	regulation of cell adhesion mediated by integrin	39	0.707362	2.18765	0.00185874	0.016923	0.0118023	1691	tags=51%, list=12%, signal=45%	CXCL13/CCL5/CCL21/CYP1B1/LPXN/FERMT3/SFRP2/PIK3CG/CD3E/PLAU/SNAI2/SERPINE1/NCKAP1L/LYN/ADA/PTPN6/SKAP1/SWAP70/P2RY12/PODXL
BP	GO:0010517	regulation of phospholipase activity	55	0.706907	2.33395	0.00175131	0.016923	0.0118023	1973	tags=47%, list=14%, signal=41%	CCL5/ITK/PDGFRA/AGT/RGS2/CYR61/C5AR1/PDGFRB/KIT/NMUR2/PLCB2/SELE/ESR1/LPAR1/ANXA1/HTR2B/EDNRA/NTF3/PTAFR/AGTR1/FGF2/GNAQ/P2RY12/APOC2/PLA2G1B/ARL1
BP	GO:0030318	melanocyte differentiation	20	0.706877	1.87309	0.00784314	0.0396532	0.0276546	1804	tags=45%, list=13%, signal=39%	ZEB2/BCL2/MEF2C/KIT/MYO5A/TYRP1/RAB27A/KITLG/GLI3
BP	GO:0035743	CD4-positive, alpha-beta T cell cytokine production	20	0.706861	1.87305	0.00784314	0.0396532	0.0276546	1612	tags=40%, list=11%, signal=35%	IL6/IL1B/IL18RAP/RSAD2/IL18R1/NLRP3/IL1R1/GATA3
BP	GO:0002507	tolerance induction	21	0.706709	1.89536	0.00198807	0.016923	0.0118023	1389	tags=62%, list=10%, signal=56%	HAVCR2/ICOS/CD3E/PDCD1/TNFAIP3/IRAK3/CLC/LGALS9/LYN/LILRB2/TGFBR2/IL2RA/CD274
BP	GO:0042094	interleukin-2 biosynthetic process	21	0.706358	1.89442	0.00198807	0.016923	0.0118023	1276	tags=48%, list=9%, signal=43%	LAG3/CD86/IL1B/CD4/CD3E/IL1A/IRF4/ZFP36/CD80/CD28
BP	GO:0002685	regulation of leukocyte migration	150	0.706344	2.68151	0.00154799	0.016923	0.0118023	1807	tags=49%, list=13%, signal=43%	CCL19/CXCL13/CCL5/CXCL10/CCL25/CCL21/CCR7/CD74/AIF1/CCL2/THBS1/APOD/CCL8/IL6/CXCL12/CXCL14/THBS4/RAC2/RARRES2/PLA2G7/DUSP1/GPR18/CCL3/GREM1/EMILIN1/THY1/PTGER4/IL33/GPSM3/SLIT2/C5AR1/VEGFC/CXCR3/JAM3/LGMN/SELP/SERPINE1/CCR1/C3AR1/MPP1/NBL1/PLVAP/ITGA4/DOCK8/CX3CR1/CD300A/NCKAP1L/LGALS9/LYN/DYSF/CCR2/TNF/HMOX1/WNT5A/MSN/ANXA1/IL1R1/ADA/CMKLR1/PDGFD/PTAFR/NOV/STK10/BST1/SWAP70/CAMK1D/TNFRSF14/MTUS1…
BP	GO:0033687	osteoblast proliferation	19	0.706164	1.85398	0.00976562	0.0467341	0.0325929	1139	tags=47%, list=8%, signal=44%	SFRP1/TMEM119/CYR61/GREM1/BCL2/CTHRC1/JUNB/LTF/ITGAV
BP	GO:0032743	positive regulation of interleukin-2 production	26	0.703861	1.94251	0.00202429	0.016923	0.0118023	1276	tags=54%, list=9%, signal=49%	SASH3/CD86/IL1B/CD4/PDE4B/CD3E/CD83/IL1A/PDE4D/IRF4/CD80/CCR2/ANXA1/CD28
BP	GO:0034121	regulation of toll-like receptor signaling pathway	53	0.703703	2.30857	0.00177936	0.016923	0.0118023	2009	tags=58%, list=14%, signal=50%	CAV1/LY96/IRF1/CD14/CD300LF/FCRL3/GFI1/TNFAIP3/RSAD2/CD36/LTF/CD300A/IRAK3/IRF4/BIRC3/PTPN22/LYN/TLR6/TLR1/ESR1/TLR3/LILRA2/TICAM2/IRF7/NR1H3/TLR4/PJA2/CYBA/TLR5/TLR9/RAB7B
BP	GO:0010518	positive regulation of phospholipase activity	50	0.703446	2.26774	0.00181488	0.016923	0.0118023	1973	tags=48%, list=14%, signal=41%	CCL5/ITK/PDGFRA/AGT/CYR61/C5AR1/PDGFRB/KIT/NMUR2/PLCB2/SELE/ESR1/LPAR1/HTR2B/EDNRA/NTF3/PTAFR/AGTR1/FGF2/GNAQ/P2RY12/APOC2/PLA2G1B/ARL1
BP	GO:0051482	positive regulation of cytosolic calcium ion concentration involved in phospholipase C-activating G protein-coupled signaling pathway	23	0.703154	1.92299	0.00196078	0.016923	0.0118023	1826	tags=48%, list=13%, signal=42%	P2RY8/TGM2/GPR18/GPR65/C3AR1/P2RY10/LPAR1/AGTR1/F2RL3/GPR4/F2RL2
BP	GO:0033627	cell adhesion mediated by integrin	58	0.702904	2.35676	0.00175439	0.016923	0.0118023	1691	tags=52%, list=12%, signal=46%	CXCL13/CCL5/CCL21/ITGB2/CYP1B1/LPXN/FERMT3/SFRP2/ITGB7/PIK3CG/CD3E/PLAU/SNAI2/SERPINE1/NCKAP1L/ITGA5/LYN/ITGA11/ITGAV/FBN1/ADA/PTPN6/NOV/COL16A1/VTN/SKAP1/SWAP70/ITGBL1/P2RY12/PODXL
BP	GO:2000401	regulation of lymphocyte migration	47	0.702526	2.23198	0.0018622	0.016923	0.0118023	1134	tags=32%, list=8%, signal=29%	CXCL13/CCL5/CXCL10/CCL21/AIF1/CCL2/APOD/CXCL12/CXCL14/CCL3/ITGA4/DOCK8/CCR2/WNT5A/MSN
BP	GO:0002719	negative regulation of cytokine production involved in immune response	22	0.702241	1.91237	0.00196464	0.016923	0.0118023	1404	tags=41%, list=10%, signal=37%	APOA1/CD96/TGFB3/IRAK3/BST2/TNF/HMOX1/BCL6/SMAD7
MF	GO:0042605	peptide antigen binding	23	0.701917	1.9196	0.00196078	0.016923	0.0118023	351	tags=39%, list=2%, signal=38%	HLA-DQA1/HLA-DPA1/HLA-DRA/HLA-DPB1/HLA-DRB3/HLA-DRB5/HLA-DQB1/CD209/HLA-DRB1
BP	GO:0048305	immunoglobulin secretion	20	0.701432	1.85866	0.00784314	0.0396532	0.0276546	1694	tags=55%, list=12%, signal=48%	IL6/TNFSF13B/IL33/TNFRSF4/TNFSF4/XBP1/TNF/HLA-E/CD22/CD40/CD40LG
BP	GO:0032611	interleukin-1 beta production	58	0.700707	2.34939	0.00175439	0.016923	0.0118023	1185	tags=43%, list=8%, signal=40%	CCL19/GHRL/GBP5/CCR7/APOA1/CASP1/CX3CL1/IFI16/CCL3/ACP5/TLR8/AIM2/TNFAIP3/ABCA1/ISL1/CD36/CX3CR1/SUCNR1/CARD8/LGALS9/TLR6/EGR1/WNT5A/NLRP3/JAK2
BP	GO:0042730	fibrinolysis	21	0.700383	1.87839	0.00397614	0.0239549	0.0167064	1121	tags=38%, list=8%, signal=35%	THBS1/SERPING1/FAP/PLAU/SERPINE1/PLAT/PLAUR/FGB
BP	GO:0006911	phagocytosis, engulfment	38	0.698977	2.14891	0.0018622	0.016923	0.0118023	1216	tags=42%, list=9%, signal=39%	IGLL1/ITGB2/FCER1G/AIF1/THBS1/C3/ITGAM/ARHGAP25/ABCA1/CD36/CD300A/FCGR1A/NCKAP1L/GSN/FCGR2B/MSR1
BP	GO:0002886	regulation of myeloid leukocyte mediated immunity	42	0.698898	2.18272	0.00185874	0.016923	0.0118023	1758	tags=50%, list=12%, signal=44%	ITGB2/FCER1G/DNASE1L3/RAC2/C3/BTK/ITGAM/FGR/FOXF1/CD84/CD300A/LGALS9/LYN/FCGR2B/CCR2/HMOX1/DDX58/PRAM1/PTAFR/FES/C12orf4
BP	GO:2000107	negative regulation of leukocyte apoptotic process	43	0.698606	2.17946	0.00189394	0.016923	0.0118023	1728	tags=49%, list=12%, signal=43%	CCL19/CCL5/IL7R/HCLS1/CCL21/CCR7/FCER1G/CD74/CD27/CXCL12/TSC22D3/AXL/TNFRSF4/DOCK8/BCL6/ADA/IRF7/ITPKB/HIF1A/GAS6/KITLG
BP	GO:0032620	interleukin-17 production	24	0.69854	1.9149	0.002	0.016923	0.0118023	1584	tags=46%, list=11%, signal=41%	IFNG/SLAMF6/RFTN1/TNFSF4/NCKAP1L/OSM/LY9/PRNP/MR1/IL15/TLR4
BP	GO:0043032	positive regulation of macrophage activation	21	0.698474	1.87327	0.00596422	0.0322841	0.0225153	1114	tags=33%, list=8%, signal=31%	ITGB2/THBS1/HAVCR2/ITGAM/IL33/TLR6/WNT5A
BP	GO:0002287	alpha-beta T cell activation involved in immune response	52	0.698399	2.2837	0.00179211	0.016923	0.0118023	1760	tags=50%, list=12%, signal=44%	CCL19/IFNG/SLAMF6/IL6/CD86/EOMES/PTGER4/TNFSF4/IL18R1/IRF4/LGALS9/LY9/CD80/IL12RB1/RELB/ANXA1/BCL6/NLRP3/SMAD7/BCL3/GATA3/RARA/HLX/SEMA4A/BATF/STAT3
BP	GO:0002293	alpha-beta T cell differentiation involved in immune response	52	0.698399	2.2837	0.00179211	0.016923	0.0118023	1760	tags=50%, list=12%, signal=44%	CCL19/IFNG/SLAMF6/IL6/CD86/EOMES/PTGER4/TNFSF4/IL18R1/IRF4/LGALS9/LY9/CD80/IL12RB1/RELB/ANXA1/BCL6/NLRP3/SMAD7/BCL3/GATA3/RARA/HLX/SEMA4A/BATF/STAT3
BP	GO:0032663	regulation of interleukin-2 production	43	0.698174	2.17811	0.00189394	0.016923	0.0118023	1276	tags=49%, list=9%, signal=45%	LAG3/GBP1/SASH3/HAVCR2/CD86/IL1B/CD4/PDE4B/CD3E/CD83/CD34/TNFAIP3/IL1A/PDE4D/IRF4/ZFP36/CD80/CCR2/PRNP/ANXA1/CD28
BP	GO:0001782	B cell homeostasis	26	0.697513	1.92499	0.00202429	0.016923	0.0118023	1723	tags=50%, list=12%, signal=44%	CD74/TNFSF13B/TNFRSF13B/DOCK10/BCL2/MEF2C/TNFAIP3/NCKAP1L/LYN/ADA/DOCK11/HIF1A/PPP2R3C
BP	GO:0010524	positive regulation of calcium ion transport into cytosol	41	0.697349	2.1724	0.00185185	0.016923	0.0118023	475	tags=22%, list=3%, signal=21%	CXCL9/CXCL10/CD19/CAV1/CX3CL1/CXCL11/CD4/RAMP3/THY1
BP	GO:0045576	mast cell activation	45	0.696659	2.19752	0.00184843	0.016923	0.0118023	1300	tags=42%, list=9%, signal=38%	FCER1G/CHGA/RAC2/BTK/CD300LF/PIK3CG/FGR/RASGRP1/LAT2/KIT/FOXF1/CD84/CD300A/LGALS9/LYN/HMOX1/CD226/PIK3CD/LCP2
BP	GO:0048662	negative regulation of smooth muscle cell proliferation	37	0.696597	2.12067	0.00188324	0.016923	0.0118023	1567	tags=51%, list=11%, signal=46%	IFNG/AIF1/OGN/APOD/CNN1/VIP/MEF2C/TPM1/IGFBP5/TNFAIP3/TGFB3/VIPR2/SOD2/HMOX1/NDRG2/IGFBP3/CDKN1A/CDKN1B/IL15
BP	GO:0042116	macrophage activation	64	0.695961	2.35184	0.00177305	0.016923	0.0118023	1716	tags=45%, list=12%, signal=40%	ITGB2/TYROBP/CD74/AIF1/THBS1/TLR7/HAVCR2/CX3CL1/CD93/ITGAM/TLR8/IL33/SUCNR1/TLR6/FCGR2B/DYSF/TLR1/TNF/TLR3/WNT5A/ATM/SHPK/SLC11A1/NR1H3/NAMPT/SBNO2/TLR4/PJA2/PTPRC
BP	GO:0002526	acute inflammatory response	120	0.695626	2.57788	0.00162602	0.016923	0.0118023	1816	tags=44%, list=13%, signal=39%	CD19/CR2/C1QB/CCR7/CFH/C1QC/FCER1G/C1R/C7/CD163/CD6/S100A8/C1QA/VCAM1/DNASE1L3/IL6/C1S/C3/SERPINA1/SERPING1/IL1B/BTK/VNN1/PIK3CG/SAA1/SERPINA3/C5AR1/A2M/IL1A/C3AR1/TNFSF4/CFB/NUPR1/OSM/FCGR2B/TNF/REG3A/CREB3L3/NLRP3/FFAR2/HAMP/PRCP/SAA4/SAA2/OSMR/VTN/GATA3/CFI/APOL2/C2/STAT3/ADORA1/HP
CC	GO:0009897	external side of plasma membrane	241	0.69534	2.78771	0.00141243	0.016923	0.0118023	1719	tags=46%, list=12%, signal=41%	CXCL9/IGLL1/CXCL10/CD2/CD79A/ANPEP/IL7R/CD19/CD8A/CD3D/CCR7/CD69/IL2RB/CD79B/ITGB2/FCER1G/CD74/CD163/CD6/LAG3/THBS1/CD27/CXCR6/VCAM1/CXCL12/SELL/PECAM1/ICOS/FCN1/CD86/CSF3R/PDGFRA/EBI3/CD209/CD14/CXCR4/CLEC14A/CXCR5/CD4/ITGAM/MS4A2/CD3E/THY1/CD83/FOLR2/TLR8/CD3G/KLRD1/HEG1/CD248/CD34/ENG/FCER2/CXCR3/PDCD1/KIT/GHR/BTN3A2/SERPINE2/ABCA1/IL27RA/SELP/CCR1/TNFRSF4/CD36/ANTXR2/FLT3LG/CX3CR1/BTN3A3/ITGA…
MF	GO:0005518	collagen binding	56	0.694815	2.29733	0.00176991	0.016923	0.0118023	1552	tags=50%, list=11%, signal=45%	ABI3BP/DCN/THBS1/LUM/PODN/SPARCL1/CTSK/COL14A1/PCOLCE/VWF/MMP12/SPARC/COMP/ECM2/AEBP1/SPOCK1/DDR2/CTSS/ITGA11/SMAD4/CD44/ITGA9/NID1/SMAD7/CTSB/VTN/ANTXR1/MMP9
BP	GO:0035025	positive regulation of Rho protein signal transduction	23	0.693181	1.89571	0.00392157	0.0239246	0.0166853	1826	tags=48%, list=13%, signal=42%	APOA1/P2RY8/GPR18/GPR65/PDGFRB/P2RY10/COL3A1/LPAR1/F2RL3/GPR4/F2RL2
BP	GO:0002861	regulation of inflammatory response to antigenic stimulus	20	0.693039	1.83642	0.00784314	0.0396532	0.0276546	1276	tags=40%, list=9%, signal=36%	CCR7/FCER1G/C3/BTK/LTA/FCGR2B/TNF/CD28
BP	GO:0046632	alpha-beta T cell differentiation	89	0.692324	2.44097	0.00171821	0.016923	0.0118023	1804	tags=52%, list=13%, signal=45%	CCL19/IFNG/ITK/SLAMF6/IL6/SASH3/ZNF683/CD86/GPR18/IRF1/EOMES/CD83/PTGER4/SOCS1/BCL2/PRDM1/RSAD2/TNFSF4/NCKAP1L/IL18R1/IRF4/RUNX3/LGALS9/TGFBR2/LY9/CD80/IL12RB1/RELB/ANXA1/BCL6/NLRP3/ADA/ZAP70/SMAD7/BCL3/ZBTB16/ITPKB/GATA3/RARA/HLX/TNFSF8/SEMA4A/BATF/STAT3/BCL11B/GLI3
BP	GO:0045621	positive regulation of lymphocyte differentiation	80	0.692005	2.41377	0.00171527	0.016923	0.0118023	2013	tags=56%, list=14%, signal=49%	CCL19/IL7R/CD74/IFNG/CD27/SASH3/CD86/BTK/VNN1/CD83/SOCS1/AXL/RASGRP1/LILRB4/TOX/TNFSF4/FLT3LG/NCKAP1L/RUNX3/LGALS9/LILRB2/TGFBR2/XBP1/IL2RA/CD80/IL12RB1/ANXA1/BCL6/NLRP3/ADA/ZAP70/IL15/ZBTB16/ITPKB/GATA3/RARA/ZMIZ1/HLX/GAS6/PTPRC/PPP2R3C/GLI3/IL7/RIPK2/GLI2
BP	GO:0002250	adaptive immune response	332	0.691712	2.86015	0.00136054	0.016923	0.0118023	1761	tags=45%, list=12%, signal=41%	IGLL1/CCL19/CXCL13/CD79A/IL7R/CD8A/CR2/C1QB/CD3D/TNFRSF17/WAS/CD48/CD79B/C1QC/FCER1G/CD74/CD247/C1R/ERAP2/IFNG/C7/CD6/C1QA/SIGLEC10/LAX1/CD27/ITK/SLAMF6/IL6/SAMSN1/SASH3/TNFSF13B/HLA-DQB1/C1S/HAVCR2/ZNF683/TNFRSF13B/CLEC4A/C3/CD86/SERPING1/IL1B/BTK/MYO1G/PRF1/RFTN1/EBI3/CD7/CD209/IL18RAP/IRF1/SH2D1A/SLAMF1/LTA/CD1C/KLHL6/CD4/IL18BP/EOMES/FCGR1B/PIK3CG/CD3E/TLR8/LAMP3/CD3G/IL33/MCOLN2/FCER2/MEF2C/…
BP	GO:0050702	interleukin-1 beta secretion	39	0.69146	2.13847	0.00185874	0.016923	0.0118023	1180	tags=41%, list=8%, signal=38%	CCL19/GBP5/CCR7/APOA1/CASP1/CCL3/TLR8/AIM2/TNFAIP3/ABCA1/CD36/CARD8/LGALS9/TLR6/WNT5A/NLRP3
BP	GO:2000404	regulation of T cell migration	35	0.691296	2.07947	0.0019084	0.016923	0.0118023	1114	tags=31%, list=8%, signal=29%	CXCL13/CCL5/CXCL10/CCL21/AIF1/APOD/CXCL12/ITGA4/DOCK8/CCR2/WNT5A
BP	GO:0045582	positive regulation of T cell differentiation	69	0.691222	2.37288	0.00168919	0.016923	0.0118023	2013	tags=55%, list=14%, signal=47%	CCL19/IL7R/CD74/IFNG/CD27/SASH3/CD86/VNN1/CD83/SOCS1/RASGRP1/LILRB4/TNFSF4/NCKAP1L/RUNX3/LGALS9/LILRB2/TGFBR2/XBP1/IL2RA/CD80/IL12RB1/ANXA1/BCL6/NLRP3/ADA/ZAP70/ZBTB16/ITPKB/GATA3/RARA/ZMIZ1/HLX/PTPRC/GLI3/IL7/RIPK2/GLI2
BP	GO:0043370	regulation of CD4-positive, alpha-beta T cell differentiation	40	0.690485	2.1453	0.00184162	0.016923	0.0118023	1667	tags=50%, list=12%, signal=44%	CCL19/IFNG/SASH3/CD86/CD83/SOCS1/TNFSF4/NCKAP1L/IRF4/RUNX3/LGALS9/CD80/IL12RB1/ANXA1/BCL6/NLRP3/SMAD7/GATA3/RARA/HLX
BP	GO:0042102	positive regulation of T cell proliferation	82	0.690361	2.41915	0.0017094	0.016923	0.0118023	1778	tags=50%, list=13%, signal=44%	CCL19/CCL5/HLA-DPA1/CD6/AIF1/VCAM1/CORO1A/HLA-DPB1/IL6/SASH3/TNFSF13B/CLECL1/HLA-DMB/HAVCR2/CD86/IL1B/EBI3/CD209/CD4/CD3E/IGF1/TNFSF4/NCKAP1L/CD1D/LGALS9/LILRB2/TGFBR2/IL2RA/CD80/CCR2/IL12RB1/HLA-E/ANXA1/CD28/ZAP70/CD274/IL15/NCK1/CD40LG/PTPRC/CCDC88B
BP	GO:0002294	CD4-positive, alpha-beta T cell differentiation involved in immune response	51	0.690312	2.24073	0.00179856	0.016923	0.0118023	1760	tags=49%, list=12%, signal=43%	CCL19/IFNG/SLAMF6/IL6/CD86/PTGER4/TNFSF4/IL18R1/IRF4/LGALS9/LY9/CD80/IL12RB1/RELB/ANXA1/BCL6/NLRP3/SMAD7/BCL3/GATA3/RARA/HLX/SEMA4A/BATF/STAT3
BP	GO:0010743	regulation of macrophage derived foam cell differentiation	26	0.689798	1.9037	0.00202429	0.016923	0.0118023	1460	tags=46%, list=10%, signal=41%	APOB/AGT/PRKCH/ABCA1/CD36/NFKBIA/CETP/ITGAV/MSR1/AGTR1/NFKB1/NR1H3
MF	GO:0005201	extracellular matrix structural constituent	129	0.689696	2.57349	0.00162075	0.016923	0.0118023	1683	tags=49%, list=12%, signal=43%	ABI3BP/MGP/EFEMP1/DCN/CILP/THBS1/MFAP4/OGN/SPON1/LUM/PODN/FBLN1/MMRN1/COL15A1/COL14A1/DPT/PCOLCE/IGFBP7/VWF/FBLN2/MFAP5/TNC/COL10A1/CD4/COMP/POSTN/COL6A2/FBLN5/COL1A2/EMILIN1/AEBP1/COL6A1/COL6A3/CTHRC1/COL5A1/ELN/COL12A1/COL3A1/COL8A1/FMOD/BGN/COL1A1/LAMA2/THBS2/MUC5AC/LAMA4/COL5A2/TFPI2/EFEMP2/VCAN/FGB/COL8A2/FBN1/MATN2/NID1/LTBP4/COL16A1/COL4A2/VTN/MXRA5/COL4A1/PXDN/MFGE8
BP	GO:0051281	positive regulation of release of sequestered calcium ion into cytosol	29	0.689688	1.99408	0.00191939	0.016923	0.0118023	932	tags=24%, list=7%, signal=23%	CXCL9/CXCL10/CD19/CX3CL1/CXCL11/THY1/PKD2
BP	GO:0002701	negative regulation of production of molecular mediator of immune response	30	0.689066	2.00392	0.00194553	0.016923	0.0118023	1404	tags=43%, list=10%, signal=39%	APOA1/CD96/FCRL3/IL33/TGFB3/IRAK3/BST2/FCGR2B/TNF/HMOX1/BCL6/CD22/SMAD7
BP	GO:1903556	negative regulation of tumor necrosis factor superfamily cytokine production	44	0.688488	2.1626	0.00185529	0.016923	0.0118023	1710	tags=52%, list=12%, signal=46%	GHRL/GPNMB/HAVCR2/CLEC4A/CX3CL1/GPR18/SLAMF1/ACP5/AXL/CD34/TNFAIP3/LTF/IRAK3/LGALS9/PTPN22/SYT11/PTPN6/CD274/TWIST1/BCL3/TLR4/RARA/GAS6
BP	GO:0046637	regulation of alpha-beta T cell differentiation	55	0.688317	2.27257	0.00175131	0.016923	0.0118023	1804	tags=51%, list=13%, signal=45%	CCL19/IFNG/SASH3/ZNF683/CD86/CD83/SOCS1/PRDM1/TNFSF4/NCKAP1L/IRF4/RUNX3/LGALS9/TGFBR2/CD80/IL12RB1/ANXA1/BCL6/NLRP3/ADA/ZAP70/SMAD7/ZBTB16/ITPKB/GATA3/RARA/HLX/GLI3
BP	GO:0010742	macrophage derived foam cell differentiation	30	0.688222	2.00146	0.00194553	0.016923	0.0118023	1460	tags=43%, list=10%, signal=39%	APOB/AGT/PRKCH/ABCA1/CD36/STAT1/NFKBIA/CETP/ITGAV/MSR1/AGTR1/NFKB1/NR1H3
BP	GO:0090077	foam cell differentiation	30	0.688222	2.00146	0.00194553	0.016923	0.0118023	1460	tags=43%, list=10%, signal=39%	APOB/AGT/PRKCH/ABCA1/CD36/STAT1/NFKBIA/CETP/ITGAV/MSR1/AGTR1/NFKB1/NR1H3
BP	GO:0098751	bone cell development	23	0.687514	1.88021	0.00392157	0.0239246	0.0166853	1625	tags=48%, list=11%, signal=42%	TYROBP/GPR68/KIT/LTF/MEIS1/FAM20C/FBN1/FLI1/CLDN18/PTPN6/PAFAH1B1
BP	GO:0032722	positive regulation of chemokine production	44	0.687508	2.15952	0.00185529	0.016923	0.0118023	2002	tags=52%, list=14%, signal=45%	CD74/IL6/CSF1R/TLR7/HAVCR2/IL1B/POSTN/IL33/MCOLN2/LGALS9/TNF/HMOX1/TLR3/EGR1/WNT5A/FFAR2/TWIST1/TLR4/HIF1A/MBP/IL7/RIPK2/TLR9
BP	GO:0003176	aortic valve development	21	0.687452	1.84371	0.00795229	0.0400416	0.0279254	1612	tags=52%, list=11%, signal=46%	GATA5/EMILIN1/SLIT2/SLIT3/SNAI2/ELN/RBPJ/TNFRSF1A/TNFRSF1B/TWIST1/GATA3
BP	GO:0010543	regulation of platelet activation	24	0.68735	1.88423	0.004	0.0239549	0.0167064	936	tags=33%, list=7%, signal=31%	PLEK/FCER1G/PDGFRA/APOE/PDPN/SERPINE2/SELP/LYN
BP	GO:0050921	positive regulation of chemotaxis	110	0.686636	2.52111	0.00162602	0.016923	0.0118023	1729	tags=43%, list=12%, signal=38%	CCL19/CXCL13/CCL5/CXCL10/CCL21/CCR7/CD74/AIF1/THBS1/IL6/CXCL12/CXCL14/THBS4/RAC2/RARRES2/PLA2G7/CCL3/GPSM3/SLIT2/C5AR1/VEGFC/PDGFRB/LGMN/SERPINE1/CCR1/C3AR1/NCKAP1L/NRP1/SUCNR1/LGALS9/IL16/DYSF/CCR2/SMOC2/LPAR1/SCG2/WNT5A/CMKLR1/PDGFD/NTF3/PRKD1/SWAP70/CAMK1D/FGF2/P2RY12/GAS6/CCL26
BP	GO:0032735	positive regulation of interleukin-12 production	30	0.686201	1.99559	0.00194553	0.016923	0.0118023	2002	tags=53%, list=14%, signal=46%	CCL19/CCR7/IFNG/LTB/IRF1/IRF8/ISL1/CD36/TNFSF4/LGALS9/TLR3/CD40/TLR4/CD40LG/RIPK2/TLR9
BP	GO:0070232	regulation of T cell apoptotic process	29	0.685754	1.98271	0.00191939	0.016923	0.0118023	1389	tags=41%, list=10%, signal=37%	CCL5/IL7R/CD27/GIMAP8/TSC22D3/PDCD1/TNFRSF4/DOCK8/LGALS9/WNT5A/ADA/CD274
BP	GO:0070665	positive regulation of leukocyte proliferation	116	0.684329	2.52406	0.00162602	0.016923	0.0118023	1778	tags=47%, list=13%, signal=42%	CCL19/CCL5/HLA-DPA1/CD74/CD6/AIF1/VCAM1/CORO1A/HLA-DPB1/IL6/SASH3/TNFSF13B/CD38/CLECL1/HLA-DMB/HAVCR2/CD86/IL1B/EBI3/CD209/CD4/CD3E/FCRL3/BCL2/MEF2C/IGF1/TNFRSF4/TNFSF4/FLT3LG/NCKAP1L/CD1D/LGALS9/LYN/LILRB2/TGFBR2/IL2RA/CD80/CCR2/IL12RB1/HLA-E/ANXA1/BCL6/ADA/CD28/ZAP70/CD274/CD40/BST1/IL15/TLR4/NCK1/CD40LG/PTPRC/KITLG/CCDC88B
BP	GO:0046635	positive regulation of alpha-beta T cell activation	52	0.68399	2.23659	0.00179211	0.016923	0.0118023	1804	tags=54%, list=13%, signal=47%	CCL19/IFNG/SASH3/CD86/EBI3/CD3E/CD83/SOCS1/TNFSF4/NCKAP1L/RUNX3/LGALS9/TGFBR2/CD80/CCR2/IL12RB1/HLA-E/ANXA1/NLRP3/ADA/CD28/ZAP70/ZBTB16/ITPKB/RARA/HLX/PTPRC/GLI3
BP	GO:0032651	regulation of interleukin-1 beta production	50	0.683932	2.20484	0.00181488	0.016923	0.0118023	1185	tags=40%, list=8%, signal=37%	CCL19/GHRL/CCR7/APOA1/CASP1/CX3CL1/IFI16/CCL3/ACP5/TLR8/AIM2/TNFAIP3/ISL1/CX3CR1/CARD8/LGALS9/EGR1/WNT5A/NLRP3/JAK2
BP	GO:0030199	collagen fibril organization	40	0.683184	2.12262	0.00184162	0.016923	0.0118023	1337	tags=50%, list=9%, signal=45%	CYP1B1/LUM/SFRP2/COL14A1/DPT/GREM1/COL1A2/EMILIN1/AEBP1/LOX/DDR2/COL5A1/COL12A1/COL3A1/FMOD/COL1A1/COL5A2/LOXL4/MMP11/PLOD2
BP	GO:0050671	positive regulation of lymphocyte proliferation	112	0.682658	2.50012	0.00163132	0.016923	0.0118023	1778	tags=47%, list=13%, signal=42%	CCL19/CCL5/HLA-DPA1/CD74/CD6/AIF1/VCAM1/CORO1A/HLA-DPB1/IL6/SASH3/TNFSF13B/CD38/CLECL1/HLA-DMB/HAVCR2/CD86/IL1B/EBI3/CD209/CD4/CD3E/FCRL3/BCL2/MEF2C/IGF1/TNFRSF4/TNFSF4/FLT3LG/NCKAP1L/CD1D/LGALS9/LILRB2/TGFBR2/IL2RA/CD80/CCR2/IL12RB1/HLA-E/ANXA1/BCL6/ADA/CD28/ZAP70/CD274/CD40/BST1/IL15/TLR4/NCK1/CD40LG/PTPRC/CCDC88B
BP	GO:0050701	interleukin-1 secretion	45	0.682093	2.15157	0.00184843	0.016923	0.0118023	1180	tags=38%, list=8%, signal=35%	CCL19/GBP5/CCR7/APOA1/CASP1/CCL3/TLR8/AIM2/SAA1/TNFAIP3/ABCA1/CD36/CARD8/LGALS9/TLR6/WNT5A/NLRP3
BP	GO:0032946	positive regulation of mononuclear cell proliferation	113	0.681989	2.50042	0.00163399	0.016923	0.0118023	1778	tags=47%, list=13%, signal=41%	CCL19/CCL5/HLA-DPA1/CD74/CD6/AIF1/VCAM1/CORO1A/HLA-DPB1/IL6/SASH3/TNFSF13B/CD38/CLECL1/HLA-DMB/HAVCR2/CD86/IL1B/EBI3/CD209/CD4/CD3E/FCRL3/BCL2/MEF2C/IGF1/TNFRSF4/TNFSF4/FLT3LG/NCKAP1L/CD1D/LGALS9/LILRB2/TGFBR2/IL2RA/CD80/CCR2/IL12RB1/HLA-E/ANXA1/BCL6/ADA/CD28/ZAP70/CD274/CD40/BST1/IL15/TLR4/NCK1/CD40LG/PTPRC/CCDC88B
BP	GO:0002888	positive regulation of myeloid leukocyte mediated immunity	22	0.680249	1.85248	0.00785855	0.0397041	0.0276901	1365	tags=36%, list=10%, signal=33%	ITGB2/FCER1G/C3/BTK/ITGAM/FGR/DDX58/PTAFR
BP	GO:0046631	alpha-beta T cell activation	117	0.679692	2.51956	0.00160772	0.016923	0.0118023	1804	tags=51%, list=13%, signal=45%	CCL19/DOCK2/IFNG/ITK/SLAMF6/IL6/SASH3/ZNF683/CLEC4A/CD86/EBI3/GPR18/IRF1/EOMES/CD3E/CD83/PTGER4/SOCS1/BCL2/PRDM1/RSAD2/TNFSF4/CD300A/NCKAP1L/IL18R1/ADORA2A/IRF4/RUNX3/LGALS9/TGFBR2/LY9/CD80/CCR2/IL12RB1/TWSG1/HLA-E/RELB/ANXA1/BCL6/NLRP3/ADA/CD28/ZAP70/CD274/SMAD7/BCL3/TNFRSF14/IL15/ZBTB16/ITPKB/GATA3/RARA/HLX/TNFSF8/SEMA4A/PTPRC/BATF/STAT3/BCL11B/GLI3
BP	GO:0032720	negative regulation of tumor necrosis factor production	42	0.679465	2.12203	0.00185874	0.016923	0.0118023	1710	tags=50%, list=12%, signal=44%	GHRL/GPNMB/HAVCR2/CLEC4A/CX3CL1/GPR18/SLAMF1/ACP5/AXL/CD34/TNFAIP3/IRAK3/LGALS9/PTPN22/SYT11/PTPN6/TWIST1/BCL3/TLR4/RARA/GAS6
BP	GO:0032623	interleukin-2 production	51	0.679163	2.20454	0.00179856	0.016923	0.0118023	1401	tags=47%, list=10%, signal=43%	FCER1G/CD247/LAG3/GBP1/SASH3/HAVCR2/CD86/IL1B/CD4/PDE4B/CD3E/CD83/CD34/TNFAIP3/IL1A/PDE4D/IRF4/ZFP36/CD80/CCR2/PRNP/ANXA1/CD28/SLC11A1
BP	GO:0034694	response to prostaglandin	26	0.678255	1.87185	0.00202429	0.016923	0.0118023	759	tags=38%, list=5%, signal=36%	CCL19/CCL21/CCR7/SFRP1/APOB/TNC/PTGER2/PTGER4/GNG2/TNFSF4
BP	GO:0060193	positive regulation of lipase activity	60	0.677622	2.27207	0.0017762	0.016923	0.0118023	1973	tags=43%, list=14%, signal=37%	CCL5/APOA4/ITK/PDGFRA/AGT/CYR61/C5AR1/PDGFRB/KIT/NMUR2/PLCB2/SELE/ESR1/LPAR1/HTR2B/EDNRA/NTF3/PTAFR/AGTR1/NR1H3/FGF2/GNAQ/P2RY12/APOC2/PLA2G1B/ARL1
BP	GO:0032612	interleukin-1 production	69	0.676026	2.32071	0.00168919	0.016923	0.0118023	1185	tags=41%, list=8%, signal=37%	CCL19/GHRL/GBP5/CCR7/APOA1/CASP1/HAVCR2/CX3CL1/IFI16/CCL3/ACP5/TLR8/AIM2/SAA1/TNFAIP3/ABCA1/ISL1/CD36/CX3CR1/SUCNR1/CARD8/LGALS9/TLR6/EGR1/WNT5A/ANXA1/NLRP3/JAK2
BP	GO:0002292	T cell differentiation involved in immune response	57	0.675999	2.25686	0.00175747	0.016923	0.0118023	1760	tags=47%, list=12%, signal=42%	CCL19/FCER1G/IFNG/SLAMF6/IL6/CD86/EOMES/PTGER4/TNFSF4/IL18R1/IRF4/LGALS9/LY9/CD80/IL12RB1/RELB/ANXA1/BCL6/NLRP3/SMAD7/BCL3/GATA3/RARA/HLX/SEMA4A/BATF/STAT3
BP	GO:0007202	activation of phospholipase C activity	24	0.675704	1.8523	0.004	0.0239549	0.0167064	1666	tags=42%, list=12%, signal=37%	ITK/AGT/C5AR1/PLCB2/SELE/LPAR1/HTR2B/EDNRA/GNAQ/P2RY12
BP	GO:1903557	positive regulation of tumor necrosis factor superfamily cytokine production	65	0.675653	2.29554	0.00175439	0.016923	0.0118023	2002	tags=51%, list=14%, signal=44%	CCL19/CD2/FCER1G/IFNG/CYBB/THBS1/LY96/SASH3/HAVCR2/CD86/CD14/CCL3/RASGRP1/ISL1/CD36/SPON2/LGALS9/TLR1/CCR2/TLR3/HLA-E/WNT5A/JAK2/DDX58/IFIH1/PTAFR/TWIST1/TLR4/PTPRC/CYBA/LRRK2/RIPK2/TLR9
BP	GO:1903555	regulation of tumor necrosis factor superfamily cytokine production	111	0.675093	2.46876	0.00163666	0.016923	0.0118023	1762	tags=47%, list=12%, signal=41%	CCL19/GHRL/CD2/FCER1G/IFNG/GPNMB/CYBB/THBS1/LY96/SASH3/HAVCR2/CLEC4A/CD86/CX3CL1/GPR18/CD14/SLAMF1/CCL3/ACP5/AXL/CD34/RASGRP1/TNFAIP3/ISL1/CD36/SPON2/LTF/CX3CR1/IRAK3/LGALS9/PTPN22/ZFP36/TLR1/CCR2/TLR3/HLA-E/SYT11/WNT5A/JAK2/DDX58/IFIH1/PTPN6/PTAFR/CD274/TWIST1/BCL3/TLR4/RARA/UBE2J1/GAS6/PTPRC/CYBA
BP	GO:0002718	regulation of cytokine production involved in immune response	69	0.674927	2.31694	0.00168919	0.016923	0.0118023	1612	tags=46%, list=11%, signal=41%	APOA1/FCER1G/CD74/IL6/SASH3/CD96/IL1B/BTK/TGFB3/RSAD2/CD36/SPON2/TNFSF4/IRAK3/IL18R1/CLC/BST2/TNF/HMOX1/TLR3/CD226/WNT5A/BCL6/NLRP3/DDX58/IL1R1/FFAR2/SMAD7/B2M/TNFRSF14/TLR4/GATA3
BP	GO:2000514	regulation of CD4-positive, alpha-beta T cell activation	47	0.674627	2.14334	0.0018622	0.016923	0.0118023	1667	tags=49%, list=12%, signal=43%	CCL19/IFNG/SASH3/CD86/CD83/SOCS1/TNFSF4/NCKAP1L/IRF4/RUNX3/LGALS9/TGFBR2/CD80/IL12RB1/TWSG1/ANXA1/BCL6/NLRP3/CD274/SMAD7/GATA3/RARA/HLX
BP	GO:0050849	negative regulation of calcium-mediated signaling	24	0.674468	1.84891	0.004	0.0239549	0.0167064	1766	tags=54%, list=12%, signal=47%	PLEK/TBC1D10C/CASQ2/ITPR1/PKD2/CLIC2/RCAN1/PRNP/CD22/SLA2/FHL2/ATP2B4/CALM1
BP	GO:0050852	T cell receptor signaling pathway	123	0.674199	2.50402	0.00162075	0.016923	0.0118023	1716	tags=41%, list=12%, signal=37%	HLA-DQA1/HLA-DPA1/CD3D/CCR7/WAS/HLA-DRB4/CD247/HLA-DRA/ITK/GBP1/HLA-DPB1/HLA-DRB3/PVRIG/HLA-DRB5/HLA-DQB1/HLA-DQB2/BTK/RFTN1/HLA-DRB1/PLCG2/CD4/PDE4B/CD3E/THY1/CD3G/LILRB4/BTN3A2/PAG1/CD300A/PDE4D/BTN3A3/PTPN22/CD226/PIK3CD/TRAT1/PRNP/ADA/LIME1/CD28/PRAM1/PTPN6/LCP2/ZAP70/BTN3A1/NFKB1/BTNL8/SKAP1/UBASH3A/GATA3/NCK1/PTPRC
BP	GO:0043367	CD4-positive, alpha-beta T cell differentiation	64	0.674137	2.27809	0.00177305	0.016923	0.0118023	1760	tags=48%, list=12%, signal=43%	CCL19/IFNG/SLAMF6/IL6/SASH3/CD86/CD83/PTGER4/SOCS1/RSAD2/TNFSF4/NCKAP1L/IL18R1/IRF4/RUNX3/LGALS9/LY9/CD80/IL12RB1/RELB/ANXA1/BCL6/NLRP3/SMAD7/BCL3/GATA3/RARA/HLX/SEMA4A/BATF/STAT3
BP	GO:1905521	regulation of macrophage migration	26	0.673955	1.85998	0.00202429	0.016923	0.0118023	1666	tags=38%, list=12%, signal=34%	CCL5/THBS1/RARRES2/EMILIN1/C5AR1/C3AR1/CX3CR1/CMKLR1/MTUS1/P2RY12
BP	GO:0072606	interleukin-8 secretion	24	0.673916	1.8474	0.004	0.0239549	0.0167064	1246	tags=42%, list=9%, signal=38%	CD2/FCN1/CD14/LGALS9/PTPN22/TLR6/TLR1/WNT5A/ANXA1/FFAR2
BP	GO:0019882	antigen processing and presentation	155	0.673651	2.56926	0.00155039	0.016923	0.0118023	1764	tags=41%, list=12%, signal=37%	HLA-DQA1/CCL19/CD8A/HLA-DPA1/CCL21/CCR7/WAS/HLA-DOA/HLA-DRB4/FCER1G/CD74/ERAP2/LAG3/HLA-DRA/THBS1/HLA-DPB1/HLA-DRB3/HLA-DRB5/HLA-DQB1/HLA-DMB/HLA-DQB2/CLEC4A/RFTN1/CD209/HLA-DMA/HLA-DRB1/HLA-DOB/CD1C/AP1S2/FCGR1B/IFI30/CD1A/LGMN/CD36/RAB32/TAPBPL/FCGR1A/CTSD/CTSS/CD1D/CD1E/RAB8B/LILRB2/FCGR2B/RAB27A/PSME1/CD1B/HLA-E/CANX/RELB/ITGAV/RAB33A/MR1/ACTR10/SLC11A1/OSBPL1A/TAP1/B2M/HLA-C/DCTN6/TAPBP/TREM…
BP	GO:0032655	regulation of interleukin-12 production	44	0.673078	2.1142	0.00185529	0.016923	0.0118023	1694	tags=48%, list=12%, signal=42%	CCL19/CCR7/IFNG/THBS1/LTB/IRF1/SLAMF1/ACP5/TLR8/IRF8/ISL1/CD36/TNFSF4/IRAK3/LGALS9/TLR3/CMKLR1/NFKB1/CD40/TLR4/CD40LG
BP	GO:0065005	protein-lipid complex assembly	29	0.672764	1.94515	0.00191939	0.016923	0.0118023	873	tags=28%, list=6%, signal=26%	APOA1/APOA4/APOB/APOE/APOC1/ABCA1/MTTP/APOC3
BP	GO:0010712	regulation of collagen metabolic process	30	0.6725	1.95574	0.00194553	0.016923	0.0118023	684	tags=37%, list=5%, signal=35%	MFAP4/IL6/VIM/FAP/CYGB/EMILIN1/ENG/CIITA/PDGFRB/TGFB3/CTGF
BP	GO:0050900	leukocyte migration	347	0.672343	2.79193	0.00134953	0.016923	0.0118023	1554	tags=41%, list=11%, signal=37%	CXCL9/IGLL1/CCL19/CXCL13/CCL5/CXCL10/CCL25/CD2/VPREB3/CCL21/CCR7/CD48/ITGB2/FCER1G/CD74/S100A8/AIF1/CCL2/THBS1/CHGA/VCAM1/CORO1A/CAV1/APOD/CCL3L3/CCL8/IL6/CXCL12/CXCL14/THBS4/RAC2/CCL4L1/SELL/ITGAL/PECAM1/CCL13/CH25H/GYPC/RARRES2/PLA2G7/JAM2/CCL22/CX3CL1/APOB/IL1B/CSF3R/MYO1G/CXCL11/DUSP1/TEK/OLR1/ITGB7/GPR18/HCK/CCL3/GREM1/CXCR4/CXCR5/ITGAM/PIK3CG/CCL15/PDE4B/COL1A2/EMILIN1/THY1/PTGER4/SAA1/CCL1…
BP	GO:0045671	negative regulation of osteoclast differentiation	23	0.672158	1.83822	0.00784314	0.0396532	0.0276546	1584	tags=43%, list=11%, signal=39%	SFRP1/MAFB/CCL3/LILRB4/LTF/TLR3/FBN1/CLDN18/LRRC17/TLR4
CC	GO:0005581	collagen trimer	74	0.67163	2.34504	0.00167224	0.016923	0.0118023	1565	tags=43%, list=11%, signal=39%	C1QB/C1QC/DCN/C1QA/LUM/FCN1/COLEC12/COL15A1/COL14A1/COL10A1/COL6A2/COL1A2/EMILIN1/COL6A1/COL6A3/CTHRC1/LOX/C1QTNF5/COL5A1/COL12A1/COL3A1/COL8A1/COL1A1/COL5A2/C1QTNF7/COL8A2/MSR1/FCN3/SCARA3/COL16A1/COL4A2/COL4A1
BP	GO:0090303	positive regulation of wound healing	39	0.671591	2.07702	0.00185874	0.016923	0.0118023	1584	tags=44%, list=11%, signal=39%	PLEK/THBS1/PDPN/MYLK/HBEGF/SELP/SERPINE1/CD36/TGFBR2/XBP1/SMOC2/REG3A/ANXA1/ADRA2A/VTN/SOX15/TLR4
CC	GO:0012507	ER to Golgi transport vesicle membrane	53	0.67131	2.2023	0.00177936	0.016923	0.0118023	351	tags=21%, list=2%, signal=20%	HLA-DQA1/HLA-DPA1/HLA-DRB4/CD74/HLA-DRA/HLA-DPB1/HLA-DRB3/HLA-DRB5/HLA-DQB1/HLA-DQB2/HLA-DRB1
BP	GO:0002224	toll-like receptor signaling pathway	102	0.671105	2.43393	0.00167785	0.016923	0.0118023	2017	tags=48%, list=14%, signal=41%	ITGB2/S100A8/CAV1/LY96/TLR7/HAVCR2/APOB/COLEC12/BTK/RFTN1/IRF1/CD14/CD300LF/ITGAM/FCRL3/TLR8/GFI1/TLR10/TNFAIP3/S100A9/RSAD2/CD36/LTF/CD300A/IRAK3/IRF4/CTSS/BIRC3/PTPN22/LYN/TLR6/TLR1/NFKBIA/ESR1/TLR3/FGB/LILRA2/TICAM2/IRF7/NR1H3/TLR4/PJA2/TNIP3/CYBA/TLR5/RIPK2/TLR9/RAB7B/IRAK2
BP	GO:0014911	positive regulation of smooth muscle cell migration	32	0.670846	1.97671	0.00194553	0.016923	0.0118023	1488	tags=44%, list=11%, signal=39%	CCL5/AIF1/AGT/ADAMTS1/POSTN/BCL2/IGFBP5/PDGFRB/IGF1/NRP1/LPAR1/PDGFD/NOX4/VTN
BP	GO:0071875	adrenergic receptor signaling pathway	25	0.670752	1.84389	0.00399202	0.0239549	0.0167064	1877	tags=36%, list=13%, signal=31%	CHGA/RGS2/ADRB2/PDE4D/PLN/ADRA2A/GNAI2/ATP2B4/ARRDC3
CC	GO:0034364	high-density lipoprotein particle	23	0.670617	1.834	0.00784314	0.0396532	0.0276546	1408	tags=43%, list=10%, signal=39%	APOA1/APOA4/APOE/SAA1/APOC1/APOC3/CETP/PLTP/SAA4/SAA2
BP	GO:0097028	dendritic cell differentiation	36	0.67008	2.03741	0.0018797	0.016923	0.0118023	1757	tags=56%, list=12%, signal=49%	CCL19/CCR7/UBD/SPI1/AXL/IRF4/LGALS9/LYN/LILRB2/ZBTB46/TGFBR2/RBPJ/FCGR2B/BATF3/RELB/FLT3/BATF2/GAS6/TREM2/BATF
MF	GO:0035586	purinergic receptor activity	22	0.669687	1.82372	0.00982318	0.0468587	0.0326798	2345	tags=55%, list=17%, signal=46%	P2RY8/P2RY13/GPR34/P2RY10/ADORA2A/PTAFR/P2RY14/P2RY12/ADORA1/ADORA3/P2RX1/P2RX7
BP	GO:0050856	regulation of T cell receptor signaling pathway	29	0.669321	1.93519	0.00191939	0.016923	0.0118023	1580	tags=45%, list=11%, signal=40%	CCR7/GBP1/PVRIG/THY1/LILRB4/CD300A/PTPN22/CD226/TRAT1/PRNP/ADA/PTPN6/UBASH3A
BP	GO:0042093	T-helper cell differentiation	49	0.669016	2.1489	0.00181159	0.016923	0.0118023	1760	tags=47%, list=12%, signal=41%	CCL19/SLAMF6/IL6/CD86/PTGER4/TNFSF4/IL18R1/IRF4/LY9/CD80/IL12RB1/RELB/ANXA1/BCL6/NLRP3/SMAD7/BCL3/GATA3/RARA/HLX/SEMA4A/BATF/STAT3
BP	GO:0071706	tumor necrosis factor superfamily cytokine production	115	0.667996	2.46269	0.00161551	0.016923	0.0118023	1762	tags=45%, list=12%, signal=40%	CCL19/GHRL/CD2/FCER1G/IFNG/GPNMB/CYBB/THBS1/LY96/SASH3/HAVCR2/CLEC4A/CD86/CX3CL1/GPR18/CD14/SLAMF1/CCL3/ACP5/AXL/CD34/RASGRP1/TNFAIP3/ISL1/CD36/SPON2/LTF/CX3CR1/IRAK3/LGALS9/PTPN22/ZFP36/TLR1/CCR2/TLR3/HLA-E/SYT11/WNT5A/JAK2/DDX58/IFIH1/PTPN6/PTAFR/CD274/TWIST1/BCL3/TLR4/RARA/UBE2J1/GAS6/PTPRC/CYBA
BP	GO:1902107	positive regulation of leukocyte differentiation	117	0.667409	2.47402	0.00160772	0.016923	0.0118023	2013	tags=50%, list=14%, signal=43%	CCL19/IL7R/HCLS1/CD74/IFNG/EVI2B/CD27/SASH3/GPR68/CD86/BTK/CA2/VNN1/CD4/CD83/SOCS1/AXL/RASGRP1/LILRB4/TOX/CCR1/TNFSF4/FLT3LG/NCKAP1L/RUNX3/LGALS9/ROR2/LILRB2/ZBTB46/TGFBR2/XBP1/IL2RA/CD80/TNF/IL12RB1/ANXA1/BCL6/NLRP3/FOS/ADA/ZAP70/IL15/ZBTB16/ITPKB/GATA3/RARA/ZMIZ1/HLX/GAS6/PTPRC/PPP2R3C/KITLG/GLI3/ZFP36L1/POU4F1/IL7/RIPK2/GLI2
BP	GO:0042100	B cell proliferation	78	0.667326	2.31844	0.0017094	0.016923	0.0118023	1716	tags=38%, list=12%, signal=34%	CD79A/IL7R/CR2/CD74/SASH3/TNFSF13B/CD38/TNFRSF13B/BTK/FCRL3/BCL2/MEF2C/TNFRSF4/MNDA/CD300A/NCKAP1L/PLCL2/LYN/FCGR2B/CTLA4/BCL6/MS4A1/ADA/ATM/CD22/CD40/BST1/TLR4/CD40LG/PTPRC
BP	GO:0043277	apoptotic cell clearance	35	0.666964	2.00627	0.0019084	0.016923	0.0118023	1914	tags=49%, list=14%, signal=42%	CCL2/THBS1/C3/FCN1/TGM2/CD300LF/AXL/CD36/ITGAV/FCN3/NR1H3/TXNDC5/RARA/MFGE8/GAS6/C2/MERTK
BP	GO:0070206	protein trimerization	45	0.666875	2.10356	0.00184843	0.016923	0.0118023	902	tags=31%, list=6%, signal=29%	ALOX5AP/CD74/CD247/TRIM22/OTC/TCL1A/COL6A2/COL1A2/EMILIN1/COL6A1/C1QTNF5/COL1A1/SCARA5/TRIM21
MF	GO:0042056	chemoattractant activity	31	0.666765	1.94977	0.00195312	0.016923	0.0118023	1807	tags=52%, list=13%, signal=45%	CCL5/GPNMB/CX3CL1/CCL3/CCL15/SAA1/VEGFC/DEFB103B/SCG2/WNT5A/SAA4/NTF3/FGF7/SAA2/FGF2/VEGFB
BP	GO:0002367	cytokine production involved in immune response	85	0.666589	2.34751	0.00170648	0.016923	0.0118023	1710	tags=45%, list=12%, signal=40%	APOA1/FCER1G/CD74/CHGA/IL6/SASH3/CD96/IL1B/BTK/IL18RAP/KIT/TGFB3/RSAD2/CD36/SPON2/TNFSF4/IRAK3/IL18R1/CLC/BST2/TNF/HMOX1/TLR3/CD226/WNT5A/BCL6/NLRP3/DDX58/IL1R1/FFAR2/MR1/SLC11A1/SMAD7/B2M/TNFRSF14/TLR4/GATA3/GAS6
BP	GO:0030890	positive regulation of B cell proliferation	35	0.665743	2.0026	0.0019084	0.016923	0.0118023	2002	tags=49%, list=14%, signal=42%	CD74/SASH3/TNFSF13B/CD38/FCRL3/BCL2/MEF2C/TNFRSF4/NCKAP1L/BCL6/ADA/CD40/BST1/TLR4/PTPRC/IL7/TLR9
BP	GO:0006959	humoral immune response	192	0.665114	2.60223	0.00145138	0.016923	0.0118023	1506	tags=39%, list=11%, signal=35%	REG1B/CXCL9/IGLL1/CXCL13/CXCL10/CD19/CR2/C1QB/CCR7/CFH/C1QC/CTSG/CFD/C1R/IFNG/C7/S100A8/C1QA/CCL2/CHGA/RNASE6/POU2AF1/IL6/LY86/HLA-DQB1/C1S/GNLY/CCL13/RARRES2/C3/FCN1/SERPING1/EBI3/CXCL11/SH2D1A/LTA/CD83/PGC/BCL2/C5AR1/FCER2/MEF2C/MMP7/A2M/PDCD1/S100A9/C3AR1/SPON2/LTF/VSIG4/DEFB103B/ST6GAL1/CFB/BST2/RBPJ/FCGR2B/C1RL/CCR2/TNF/REG3A/DMBT1/HLA-E/FGB/PSMB10/MS4A1/FCN3/CXCL5/CD28/PTPN6/LYZ/SLC11A1/SCA…
BP	GO:0042092	type 2 immune response	33	0.66478	1.96851	0.00195312	0.016923	0.0118023	1757	tags=48%, list=12%, signal=43%	CD74/IL6/CD86/IL33/IL27RA/RSAD2/TNFSF4/CCR2/ANXA1/BCL6/NLRP3/BCL3/GATA3/RARA/HLX/BATF
BP	GO:0034405	response to fluid shear stress	27	0.664723	1.86464	0.00198807	0.016923	0.0118023	1404	tags=41%, list=10%, signal=37%	CA2/MEF2C/ETS1/PDGFRB/TGFB3/ABCA1/CITED2/PKD2/KLF2/TFPI2/SMAD7
BP	GO:0002286	T cell activation involved in immune response	87	0.664641	2.33653	0.00171527	0.016923	0.0118023	1760	tags=41%, list=12%, signal=36%	CCL19/FCER1G/IFNG/SLAMF6/LCP1/IL6/HLA-DMB/HAVCR2/ITGAL/CD86/CD1C/EOMES/PTGER4/TNFSF4/IL18R1/IRF4/LGALS9/FCGR2B/LY9/CD80/RAB27A/IL12RB1/RELB/ANXA1/BCL6/NLRP3/APBB1IP/SLC11A1/SMAD7/BCL3/GATA3/RARA/HLX/SEMA4A/BATF/STAT3
BP	GO:0035588	G protein-coupled purinergic receptor signaling pathway	23	0.664489	1.81725	0.00784314	0.0396532	0.0276546	1961	tags=52%, list=14%, signal=45%	P2RY8/P2RY13/GPR34/P2RY10/ADORA2A/ADA/PTAFR/GNAI2/P2RY14/P2RY12/ADORA1/ADORA3
BP	GO:0050766	positive regulation of phagocytosis	47	0.664125	2.10998	0.0018622	0.016923	0.0118023	2400	tags=55%, list=17%, signal=46%	DOCK2/FCER1G/CCL2/C3/IL1B/CD300LF/ITGAM/CD36/NCKAP1L/FCGR2B/RAB27A/TNF/ITGAV/SLC11A1/CAMK1D/MFGE8/GAS6/PTPRC/C2/CYBA/MERTK/SIRPA/RAPGEF1/GATA2/CD47/PYCARD
BP	GO:0034142	toll-like receptor 4 signaling pathway	26	0.664055	1.83265	0.00404858	0.0240713	0.0167876	2009	tags=62%, list=14%, signal=53%	ITGB2/LY96/CD14/ITGAM/TNFAIP3/LTF/PTPN22/LYN/NFKBIA/LILRA2/TICAM2/NR1H3/TLR4/TNIP3/RIPK2/RAB7B
BP	GO:0032647	regulation of interferon-alpha production	24	0.663937	1.82004	0.008	0.0401721	0.0280164	2002	tags=54%, list=14%, signal=47%	TLR7/HAVCR2/MMP12/TLR8/STAT1/TLR3/DDX58/IFIH1/IRF7/TLR4/NMI/RIPK2/TLR9
BP	GO:0007520	myoblast fusion	29	0.663579	1.91859	0.00191939	0.016923	0.0118023	1812	tags=34%, list=13%, signal=30%	CXCL9/CXCL10/CD53/SCGB3A1/PLEKHO1/FLT3LG/CACNA1H/CFLAR/EHD2/EHD1
BP	GO:0045670	regulation of osteoclast differentiation	52	0.66326	2.1688	0.00179211	0.016923	0.0118023	1251	tags=33%, list=9%, signal=30%	SFRP1/TYROBP/IFNG/MAFB/GPR68/CA2/RASSF2/CCL3/LILRB4/CCR1/LTF/TNF/TLR3/FOS/FBN1/CLDN18/LRRC17
BP	GO:0032680	regulation of tumor necrosis factor production	108	0.662786	2.42007	0.00166113	0.016923	0.0118023	1762	tags=45%, list=12%, signal=40%	CCL19/GHRL/CD2/FCER1G/GPNMB/CYBB/THBS1/LY96/SASH3/HAVCR2/CLEC4A/CX3CL1/GPR18/CD14/SLAMF1/CCL3/ACP5/AXL/CD34/RASGRP1/TNFAIP3/ISL1/CD36/SPON2/LTF/CX3CR1/IRAK3/LGALS9/PTPN22/ZFP36/TLR1/CCR2/TLR3/HLA-E/SYT11/WNT5A/JAK2/DDX58/IFIH1/PTPN6/PTAFR/TWIST1/BCL3/TLR4/RARA/UBE2J1/GAS6/PTPRC/CYBA
MF	GO:0001530	lipopolysaccharide binding	23	0.662533	1.81189	0.00784314	0.0396532	0.0276546	1741	tags=39%, list=12%, signal=34%	CD6/LY96/CD14/SELP/SPON2/LTF/PTAFR/TLR4/TREM2
CC	GO:0062023	collagen-containing extracellular matrix	280	0.662391	2.68855	0.00140252	0.016923	0.0118023	1570	tags=43%, list=11%, signal=39%	TPSAB1/CPA3/C1QB/SFRP1/ABI3BP/C1QC/CTSG/MGP/EFEMP1/APOA1/DCN/APOA4/S100A8/C1QA/CILP/THBS1/MFAP4/OGN/SPON1/LUM/THBS4/PODN/FBLN1/SPARCL1/SERPINF1/FCN1/MMRN1/SERPINA1/F13A1/SFRP2/SERPING1/OMD/COL15A1/COL14A1/DPT/ANGPTL2/TGM2/APOE/PCOLCE/IGFBP7/TIMP3/SOD3/ADAMTS1/VWF/FBLN2/MFAP5/CLEC14A/TNC/SPARC/COL10A1/COMP/POSTN/COL6A2/FBLN5/COL1A2/EMILIN1/HTRA1/CLEC3B/ECM2/AEBP1/COL6A1/COL6A3/SERPINA3/A2M/CTHRC1/…
BP	GO:0002763	positive regulation of myeloid leukocyte differentiation	39	0.662277	2.04822	0.00185874	0.016923	0.0118023	1841	tags=36%, list=13%, signal=31%	HCLS1/CD74/IFNG/EVI2B/GPR68/CA2/CD4/CCR1/ROR2/TNF/FOS/KITLG/ZFP36L1/POU4F1
BP	GO:0019433	triglyceride catabolic process	25	0.661963	1.81973	0.00598802	0.0323658	0.0225723	873	tags=32%, list=6%, signal=30%	APOA1/APOA4/APOB/APOE/PIK3CG/FABP2/FABP4/APOC3
BP	GO:0032103	positive regulation of response to external stimulus	244	0.661906	2.65595	0.00140449	0.016923	0.0118023	1762	tags=40%, list=12%, signal=36%	CCL19/CXCL13/CCL5/CXCL10/GHRL/GBP5/CCL21/CCR7/ITGB2/FCER1G/CD74/CD6/S100A8/AIF1/THBS1/CCL3L3/LY96/IL6/CXCL12/CXCL14/THBS4/LY86/RAC2/TLR7/HAVCR2/DDX60/RARRES2/PLA2G7/C3/CX3CL1/IL1B/AGT/BTK/TGM2/LTA/CCL3/ITGAM/PIK3CG/PGC/PTGER4/TLR10/IL33/CCL3L1/GPSM3/SLIT2/C5AR1/ETS1/VEGFC/PDGFRB/FABP4/S100A9/LGMN/SERPINE1/CCR1/C3AR1/TNFSF4/NCKAP1L/NRP1/SUCNR1/LGALS9/NPY/TLR6/OSM/IL16/DYSF/NFKBIA/CCR2/SMOC2/LPAR1/…
BP	GO:0002532	production of molecular mediator involved in inflammatory response	42	0.66185	2.06702	0.00185874	0.016923	0.0118023	942	tags=26%, list=7%, signal=25%	GBP5/FCER1G/CD6/APOD/CD96/BTK/ALOX5/GPSM3/SERPINE1/LYN/TLR6
BP	GO:0002429	immune response-activating cell surface receptor signaling pathway	249	0.661126	2.65674	0.0013986	0.016923	0.0118023	1495	tags=38%, list=11%, signal=34%	HLA-DQA1/IGLL1/CD79A/CD19/HLA-DPA1/CR2/CD3D/CCR7/WAS/HLA-DRB4/CD79B/FCER1G/CD247/HLA-DRA/ITK/GBP1/HLA-DPB1/HLA-DRB3/PVRIG/HLA-DRB5/HLA-DQB1/CD38/LPXN/FPR1/HLA-DQB2/CLEC4A/FCN1/FPR3/BTK/MYO1G/BLK/RFTN1/CD209/PRKCH/HLA-DRB1/HCK/KLHL6/FCGR2A/PLCG2/CD4/PDE4B/CD3E/FGR/THY1/FCRL3/CD3G/BCL2/ICAM3/C5AR1/MEF2C/LAT2/LILRB4/BTN3A2/C3AR1/MNDA/CMTM3/PAG1/CD300A/FCGR1A/NCKAP1L/PLCL2/PDE4D/BTN3A3/WIPF1/PTPN22/L…
BP	GO:0034122	negative regulation of toll-like receptor signaling pathway	30	0.660813	1.92175	0.00194553	0.016923	0.0118023	2009	tags=50%, list=14%, signal=43%	LY96/CD14/CD300LF/TNFAIP3/CD300A/IRAK3/IRF4/LYN/TLR6/TLR3/LILRA2/TICAM2/TLR4/TLR9/RAB7B
CC	GO:0043202	lysosomal lumen	77	0.660695	2.29955	0.00170068	0.016923	0.0118023	2408	tags=53%, list=17%, signal=44%	GIF/DCN/CD74/OGN/LUM/GC/CTSK/APOB/OMD/IFI30/LIPA/TCN2/PDGFRB/LGMN/TPP1/CTSD/GM2A/FMOD/CTSS/BGN/CD1E/VCAN/FASLG/GPC3/ACP2/CTSB/NPC2/ASAH1/TXNDC5/SGSH/FUCA1/CTSF/SDC2/HSPA8/GPC6/ARSB/GYG1/MAN2B2/SCARB2/HEXB/MAN2B1
BP	GO:0002437	inflammatory response to antigenic stimulus	38	0.660504	2.03063	0.0018622	0.016923	0.0118023	1276	tags=34%, list=9%, signal=31%	CCR7/FCER1G/CD6/C3/BTK/LTA/CYSLTR1/RASGRP1/RBPJ/FCGR2B/IL2RA/TNF/CD28
BP	GO:0050663	cytokine secretion	173	0.660099	2.54547	0.00151286	0.016923	0.0118023	1617	tags=39%, list=11%, signal=35%	CCL19/GHRL/GBP5/SRGN/CD2/CCR7/APOA1/CASP1/GBP1/CSF1R/CLECL1/HAVCR2/BANK1/FCN1/CX3CL1/AGT/CD14/CCL3/MMP12/POSTN/FGR/TLR8/PTGER4/SOCS1/AIM2/SAA1/TLR10/IL33/MCOLN2/CD34/RASGRP1/TNFAIP3/BTN3A2/ABCA1/IL1A/LRRC32/TNFRSF4/CD36/CARD8/LGALS9/PTPN22/LYN/TLR6/OSM/RBPJ/FCGR2B/DYSF/XBP1/TLR1/TNF/SYT11/WNT5A/ITGAV/ANXA1/HTR2B/NLRP3/DDX58/FFAR2/IFIH1/LCP2/CD274/BTN3A1/TWIST1/TNFRSF14/TLR4/GATA3/NLRP7
BP	GO:0060191	regulation of lipase activity	74	0.659879	2.30401	0.00167224	0.016923	0.0118023	1973	tags=42%, list=14%, signal=36%	CCL5/APOA1/APOA4/ITK/PDGFRA/AGT/RGS2/CYR61/APOC1/C5AR1/PDGFRB/KIT/NMUR2/PLCB2/APOC3/SELE/ESR1/LPAR1/ANXA1/HTR2B/EDNRA/NTF3/PTAFR/AGTR1/NR1H3/FGF2/GNAQ/P2RY12/APOC2/PLA2G1B/ARL1
BP	GO:0046633	alpha-beta T cell proliferation	27	0.659828	1.85091	0.00198807	0.016923	0.0118023	1716	tags=59%, list=12%, signal=52%	DOCK2/EBI3/IRF1/CD3E/TNFSF4/LGALS9/TGFBR2/CCR2/TWSG1/HLA-E/CD28/ZAP70/CD274/TNFRSF14/IL15/PTPRC
BP	GO:0032640	tumor necrosis factor production	110	0.659587	2.42179	0.00162602	0.016923	0.0118023	1762	tags=45%, list=12%, signal=39%	CCL19/GHRL/CD2/FCER1G/GPNMB/CYBB/THBS1/LY96/SASH3/HAVCR2/CLEC4A/CX3CL1/GPR18/CD14/SLAMF1/CCL3/ACP5/AXL/CD34/RASGRP1/TNFAIP3/ISL1/CD36/SPON2/LTF/CX3CR1/IRAK3/LGALS9/PTPN22/ZFP36/TLR1/CCR2/TLR3/HLA-E/SYT11/WNT5A/JAK2/DDX58/IFIH1/PTPN6/PTAFR/TWIST1/BCL3/TLR4/RARA/UBE2J1/GAS6/PTPRC/CYBA
BP	GO:0032615	interleukin-12 production	46	0.659287	2.09402	0.00185529	0.016923	0.0118023	1694	tags=46%, list=12%, signal=40%	CCL19/CCR7/IFNG/THBS1/LTB/IRF1/SLAMF1/ACP5/TLR8/IRF8/ISL1/CD36/TNFSF4/IRAK3/LGALS9/TLR3/CMKLR1/NFKB1/CD40/TLR4/CD40LG
BP	GO:0032760	positive regulation of tumor necrosis factor production	63	0.659237	2.22319	0.00176991	0.016923	0.0118023	2002	tags=49%, list=14%, signal=42%	CCL19/CD2/FCER1G/CYBB/THBS1/LY96/SASH3/HAVCR2/CD14/CCL3/RASGRP1/ISL1/CD36/SPON2/LGALS9/TLR1/CCR2/TLR3/HLA-E/WNT5A/JAK2/DDX58/IFIH1/PTAFR/TWIST1/TLR4/PTPRC/CYBA/LRRK2/RIPK2/TLR9
BP	GO:0043030	regulation of macrophage activation	41	0.658917	2.05268	0.00185185	0.016923	0.0118023	1716	tags=41%, list=12%, signal=37%	ITGB2/CD74/THBS1/HAVCR2/CX3CL1/ITGAM/IL33/TLR6/FCGR2B/TNF/WNT5A/ATM/SHPK/NR1H3/TLR4/PJA2/PTPRC
BP	GO:0032607	interferon-alpha production	25	0.658911	1.81134	0.00598802	0.0323658	0.0225723	2002	tags=52%, list=14%, signal=45%	TLR7/HAVCR2/MMP12/TLR8/STAT1/TLR3/DDX58/IFIH1/IRF7/TLR4/NMI/RIPK2/TLR9
BP	GO:0019724	B cell mediated immunity	90	0.658229	2.33059	0.00170648	0.016923	0.0118023	1757	tags=42%, list=12%, signal=37%	IGLL1/CR2/C1QB/C1QC/FCER1G/CD74/C1R/C7/C1QA/CD27/HLA-DQB1/C1S/C3/SERPING1/BTK/LTA/TLR8/FCER2/IL27RA/TNFSF4/FCGR2B/C1RL/TNF/CD226/BCL6/CD28/PTPN6/IRF7/SLA2/CD40/NBN/BCL3/SWAP70/CFI/CD40LG/PTPRC/C2/BATF
MF	GO:0004896	cytokine receptor activity	81	0.65815	2.30302	0.00170358	0.016923	0.0118023	1719	tags=37%, list=12%, signal=33%	IL7R/CCR7/IL2RB/CD74/CXCR6/IL10RA/CSF3R/EBI3/IL18RAP/CXCR4/CXCR5/CD4/CXCR3/GHR/IL27RA/CCR1/CX3CR1/IL18R1/IL2RG/IL2RA/CCR2/IL12RB1/IL1R1/CMKLR1/CD44/LIFR/OSMR/IL21R/FLT3/GFRA2
BP	GO:0050706	regulation of interleukin-1 beta secretion	33	0.65794	1.94826	0.00195312	0.016923	0.0118023	1617	tags=42%, list=11%, signal=38%	CCL19/CCR7/APOA1/CASP1/CCL3/TLR8/AIM2/TNFAIP3/CARD8/LGALS9/WNT5A/NLRP3/TLR4/NLRP7
BP	GO:0045429	positive regulation of nitric oxide biosynthetic process	31	0.657658	1.92313	0.00195312	0.016923	0.0118023	1185	tags=39%, list=8%, signal=36%	ITGB2/IFNG/AIF1/IL1B/AGT/HBB/CD36/PKD2/TLR6/KLF2/TNF/JAK2
BP	GO:1904407	positive regulation of nitric oxide metabolic process	31	0.657658	1.92313	0.00195312	0.016923	0.0118023	1185	tags=39%, list=8%, signal=36%	ITGB2/IFNG/AIF1/IL1B/AGT/HBB/CD36/PKD2/TLR6/KLF2/TNF/JAK2
BP	GO:0002474	antigen processing and presentation of peptide antigen via MHC class I	39	0.657618	2.03381	0.00185874	0.016923	0.0118023	1764	tags=46%, list=12%, signal=41%	FCER1G/ERAP2/CLEC4A/FCGR1B/IFI30/CD36/TAPBPL/FCGR1A/HLA-E/CANX/ITGAV/MR1/TAP1/B2M/HLA-C/TAPBP/HLA-B/VAMP3
BP	GO:0060536	cartilage morphogenesis	26	0.65749	1.81454	0.00404858	0.0240713	0.0167876	1767	tags=50%, list=12%, signal=44%	COL14A1/COL6A2/COL6A1/COL6A3/MEF2C/SNAI2/COL12A1/STC1/MATN2/HAND2/SCARA3/RSPO2/MATN3
BP	GO:0032652	regulation of interleukin-1 production	60	0.657242	2.20373	0.0017762	0.016923	0.0118023	1185	tags=38%, list=8%, signal=35%	CCL19/GHRL/CCR7/APOA1/CASP1/HAVCR2/CX3CL1/IFI16/CCL3/ACP5/TLR8/AIM2/SAA1/TNFAIP3/ISL1/CX3CR1/CARD8/LGALS9/EGR1/WNT5A/ANXA1/NLRP3/JAK2
BP	GO:0002720	positive regulation of cytokine production involved in immune response	43	0.657127	2.05006	0.00189394	0.016923	0.0118023	1612	tags=47%, list=11%, signal=41%	FCER1G/CD74/IL6/SASH3/IL1B/RSAD2/CD36/SPON2/TNFSF4/IL18R1/CD226/WNT5A/NLRP3/DDX58/IL1R1/FFAR2/B2M/TNFRSF14/TLR4/GATA3
BP	GO:0042590	antigen processing and presentation of exogenous peptide antigen via MHC class I	27	0.656494	1.84155	0.00198807	0.016923	0.0118023	1764	tags=52%, list=12%, signal=45%	FCER1G/CLEC4A/FCGR1B/IFI30/CD36/FCGR1A/HLA-E/ITGAV/TAP1/B2M/HLA-C/TAPBP/HLA-B/VAMP3
BP	GO:0016064	immunoglobulin mediated immune response	89	0.656403	2.31433	0.00171821	0.016923	0.0118023	1757	tags=42%, list=12%, signal=37%	IGLL1/CR2/C1QB/C1QC/FCER1G/CD74/C1R/C7/C1QA/CD27/HLA-DQB1/C1S/C3/SERPING1/BTK/LTA/TLR8/FCER2/IL27RA/TNFSF4/FCGR2B/C1RL/TNF/CD226/BCL6/CD28/PTPN6/IRF7/CD40/NBN/BCL3/SWAP70/CFI/CD40LG/PTPRC/C2/BATF
BP	GO:0050931	pigment cell differentiation	28	0.656081	1.86616	0.0019685	0.016923	0.0118023	1804	tags=39%, list=13%, signal=34%	ZEB2/BCL2/MEF2C/KIT/RAB32/MYO5A/TYRP1/RAB27A/RAB38/KITLG/GLI3
BP	GO:0046596	regulation of viral entry into host cell	28	0.655983	1.86588	0.0019685	0.016923	0.0118023	1282	tags=39%, list=9%, signal=36%	CD74/FCN1/CD4/IFITM1/TMPRSS2/GSN/TRIM21/LGALS9/IFITM2/FCN3/LGALS1
CC	GO:0070821	tertiary granule membrane	51	0.65588	2.12896	0.00179856	0.016923	0.0118023	1401	tags=37%, list=10%, signal=34%	ITGB2/FCER1G/CYBB/CD53/ATP8B4/SLC2A3/OLR1/CD93/ITGAM/PLAU/STOM/ITGAX/CD300A/LILRB2/CD33/CLEC12A/GPR84/PTAFR/SLC11A1
BP	GO:0010575	positive regulation of vascular endothelial growth factor production	23	0.655789	1.79345	0.00980392	0.0467969	0.0326367	711	tags=35%, list=5%, signal=33%	CYP1B1/C3/IL1B/SULF1/C5AR1/IL1A/ISL1/C3AR1
BP	GO:0030888	regulation of B cell proliferation	52	0.655155	2.1423	0.00179211	0.016923	0.0118023	1716	tags=46%, list=12%, signal=41%	CD74/SASH3/TNFSF13B/CD38/TNFRSF13B/BTK/FCRL3/BCL2/MEF2C/TNFRSF4/MNDA/CD300A/NCKAP1L/LYN/FCGR2B/CTLA4/BCL6/ADA/ATM/CD22/CD40/BST1/TLR4/PTPRC
BP	GO:0071827	plasma lipoprotein particle organization	38	0.655026	2.01379	0.0018622	0.016923	0.0118023	1394	tags=34%, list=10%, signal=31%	APOA1/APOA4/PLA2G7/APOB/AGT/APOE/APOC1/ABCA1/MTTP/APOC3/CETP/PLTP/AGTR1
BP	GO:0071222	cellular response to lipopolysaccharide	161	0.654846	2.51043	0.00153374	0.016923	0.0118023	1718	tags=42%, list=12%, signal=38%	CXCL9/CXCL13/CCL5/CXCL10/CTSG/CD6/CCL2/CASP1/LY96/IL6/LY86/HAVCR2/VIM/CD86/CX3CL1/IL1B/CXCL11/HCK/CD14/CCL3/PDE4B/GFI1/AXL/MEF2C/IRF8/LITAF/TNFAIP3/ABCA1/PLSCR4/SERPINE1/CD36/SPON2/TNFSF4/LTF/CX3CR1/PDE4D/LDOC1/CARD8/PTPN22/LYN/LILRB2/ZFP36/XBP1/NFKBIA/CD80/TNF/WNT5A/NLRP3/HAMP/CXCL5/CHMP5/BMP6/LILRA2/TNFRSF1B/PTAFR/SHPK/TICAM2/CD274/NFKB1/CD40/NR1H3/SBNO2/PLSCR3/TLR4/RARA/NLRP7/TNIP3/SASH1
BP	GO:0050704	regulation of interleukin-1 secretion	38	0.654714	2.01283	0.0018622	0.016923	0.0118023	1710	tags=42%, list=12%, signal=37%	CCL19/CCR7/APOA1/CASP1/CCL3/TLR8/AIM2/SAA1/TNFAIP3/CARD8/LGALS9/WNT5A/NLRP3/TLR4/NLRP7/GAS6
BP	GO:0045577	regulation of B cell differentiation	25	0.654392	1.79891	0.00798403	0.0401466	0.0279987	2617	tags=60%, list=18%, signal=49%	SFRP1/CD27/BTK/FCRL3/NCKAP1L/XBP1/PTPN6/PTPRC/PPP2R3C/ZFP36L1/TLR9/ZFP36L2/CYLD/MMP14/ATP11C
BP	GO:0002768	immune response-regulating cell surface receptor signaling pathway	275	0.654324	2.65974	0.0013986	0.016923	0.0118023	1495	tags=37%, list=11%, signal=34%	HLA-DQA1/IGLL1/CD79A/CD19/HLA-DPA1/CR2/CD3D/CCR7/WAS/FCER1A/HLA-DRB4/CD79B/FCER1G/CD247/HLA-DRA/ITK/GBP1/HLA-DPB1/HLA-DRB3/PVRIG/HLA-DRB5/HLA-DQB1/CD38/LPXN/FPR1/HLA-DQB2/CLEC4A/FCN1/FPR3/BTK/MYO1G/BLK/RFTN1/CD209/PRKCH/HLA-DRB1/HCK/KLHL6/FCGR2A/PLCG2/CD4/FCGR1B/MS4A2/PDE4B/CD3E/FGR/THY1/FCRL3/CD3G/BCL2/ICAM3/C5AR1/MEF2C/LAT2/LILRB4/KIT/BTN3A2/C3AR1/MNDA/CMTM3/PAG1/BTLA/CD300A/FCGR1A/NCKAP1L/PLCL…
BP	GO:0046634	regulation of alpha-beta T cell activation	79	0.653834	2.28347	0.00170358	0.016923	0.0118023	1804	tags=51%, list=13%, signal=44%	CCL19/IFNG/SASH3/ZNF683/CD86/EBI3/IRF1/CD3E/CD83/SOCS1/PRDM1/TNFSF4/CD300A/NCKAP1L/ADORA2A/IRF4/RUNX3/LGALS9/TGFBR2/CD80/CCR2/IL12RB1/TWSG1/HLA-E/ANXA1/BCL6/NLRP3/ADA/CD28/ZAP70/CD274/SMAD7/TNFRSF14/ZBTB16/ITPKB/GATA3/RARA/HLX/PTPRC/GLI3
BP	GO:0035710	CD4-positive, alpha-beta T cell activation	74	0.653331	2.28115	0.00167224	0.016923	0.0118023	1760	tags=46%, list=12%, signal=40%	CCL19/IFNG/SLAMF6/IL6/SASH3/CD86/CD83/PTGER4/SOCS1/RSAD2/TNFSF4/NCKAP1L/IL18R1/IRF4/RUNX3/LGALS9/TGFBR2/LY9/CD80/IL12RB1/TWSG1/RELB/ANXA1/BCL6/NLRP3/CD274/SMAD7/BCL3/GATA3/RARA/HLX/SEMA4A/BATF/STAT3
BP	GO:0043551	regulation of phosphatidylinositol 3-kinase activity	45	0.65309	2.06008	0.00184843	0.016923	0.0118023	1666	tags=42%, list=12%, signal=37%	CCL19/CCL21/CCR7/PDGFRA/TEK/FGR/SOCS1/SOCS2/PIK3IP1/PDGFRB/KIT/TNFAIP8L3/LYN/SOCS3/PRKD1/SLA2/FGF2/FLT3/P2RY12
BP	GO:0002460	adaptive immune response based on somatic recombination of immune receptors built from immunoglobulin superfamily domains	220	0.653067	2.59014	0.00144928	0.016923	0.0118023	1761	tags=44%, list=12%, signal=39%	IGLL1/CCL19/CXCL13/IL7R/CD8A/CR2/C1QB/WAS/C1QC/FCER1G/CD74/C1R/C7/C1QA/CD27/SLAMF6/IL6/SASH3/TNFSF13B/HLA-DQB1/C1S/HAVCR2/C3/SERPING1/IL1B/BTK/MYO1G/PRF1/RFTN1/EBI3/IL18RAP/LTA/CD1C/KLHL6/CD4/IL18BP/TLR8/IL33/FCER2/MEF2C/TNFAIP3/CD1A/BTN3A2/IL27RA/RSAD2/TNFSF4/IL18R1/CLC/IRF4/BTN3A3/CD1D/CD1E/CTSC/FCGR2B/C1RL/LY9/CD80/CCR2/RAB27A/TNF/IL12RB1/CD1B/HLA-E/CD226/RELB/ANXA1/BCL6/NLRP3/IL1R1/GZMM/ADA/C…
BP	GO:0033344	cholesterol efflux	35	0.652752	1.96352	0.0019084	0.016923	0.0118023	1535	tags=34%, list=11%, signal=31%	APOA1/APOA4/APOB/APOE/APOC1/ABCA1/APOC3/NFKBIA/CETP/PLTP/NR1H3/NPC2
BP	GO:0006968	cellular defense response	51	0.652303	2.11735	0.00179856	0.016923	0.0118023	1090	tags=37%, list=8%, signal=35%	CXCL9/CD19/TYROBP/ITK/NCF1/LY96/GNLY/PRF1/SH2D1A/C5AR1/TNFRSF4/MNDA/KLRG1/KIR2DL4/CX3CR1/ADORA2A/LILRB2/CCR2/TRAT1
BP	GO:0032570	response to progesterone	33	0.652015	1.93072	0.00195312	0.016923	0.0118023	1460	tags=30%, list=10%, signal=27%	THBS1/CAV1/CD38/PTGER2/FOSB/TXNIP/TGFB3/RAMP2/FOS/NR1H3
BP	GO:1903039	positive regulation of leukocyte cell-cell adhesion	180	0.651987	2.53261	0.00147493	0.016923	0.0118023	2013	tags=49%, list=14%, signal=42%	CCL19/CCL5/IL7R/HLA-DPA1/CCL21/CCR7/CD74/IFNG/CD6/AIF1/CCL2/CD27/VCAM1/CORO1A/CAV1/HLA-DPB1/IL6/SASH3/TNFSF13B/CLECL1/HLA-DMB/HAVCR2/ICOS/CD86/IL1B/EBI3/CD209/VNN1/CD4/CD3E/THY1/CD83/SOCS1/ETS1/RASGRP1/PDCD1/LILRB4/IGF1/ITGA4/TNFSF4/BTLA/DOCK8/NCKAP1L/RUNX3/CD1D/LGALS9/LYN/LILRB2/TGFBR2/XBP1/IL2RA/CD80/CCR2/TNF/IL12RB1/HLA-E/CTLA4/ANXA1/BCL6/NLRP3/ADA/CD28/LGALS1/PTPN6/ZAP70/CD44/PTAFR/CD274/SKAP…
BP	GO:0071219	cellular response to molecule of bacterial origin	168	0.650949	2.50327	0.00152439	0.016923	0.0118023	1781	tags=43%, list=13%, signal=38%	CXCL9/CXCL13/CCL5/CXCL10/CTSG/CD6/CCL2/CASP1/LY96/IL6/LY86/HAVCR2/VIM/CD86/CX3CL1/IL1B/CXCL11/HCK/CD14/CCL3/PDE4B/GFI1/AXL/MEF2C/IRF8/LITAF/TNFAIP3/ABCA1/PLSCR4/SERPINE1/CD36/SPON2/TNFSF4/LTF/CX3CR1/PDE4D/LDOC1/CARD8/PTPN22/LYN/TLR6/LILRB2/ZFP36/FCGR2B/XBP1/TLR1/NFKBIA/CD80/TNF/WNT5A/NLRP3/HAMP/CXCL5/CHMP5/BMP6/LILRA2/TNFRSF1B/PTAFR/SHPK/TICAM2/CD274/NFKB1/CD40/NR1H3/SBNO2/PLSCR3/TLR4/RARA/NLRP7/…
BP	GO:0006953	acute-phase response	36	0.650866	1.97899	0.0018797	0.016923	0.0118023	1816	tags=42%, list=13%, signal=36%	CD163/IL6/SERPINA1/IL1B/SAA1/SERPINA3/IL1A/TNF/REG3A/HAMP/SAA4/SAA2/APOL2/STAT3/HP
BP	GO:0050707	regulation of cytokine secretion	151	0.649875	2.46619	0.0015625	0.016923	0.0118023	1796	tags=38%, list=13%, signal=34%	CCL19/GHRL/SRGN/CD2/CCR7/APOA1/CASP1/GBP1/CSF1R/HAVCR2/BANK1/FCN1/CX3CL1/CD14/CCL3/MMP12/POSTN/FGR/TLR8/PTGER4/SOCS1/AIM2/SAA1/TLR10/IL33/CD34/RASGRP1/TNFAIP3/IL1A/LRRC32/TNFRSF4/CARD8/LGALS9/PTPN22/LYN/TLR6/OSM/FCGR2B/XBP1/TLR1/TNF/SYT11/WNT5A/ANXA1/HTR2B/NLRP3/DDX58/FFAR2/IFIH1/CD274/TWIST1/TNFRSF14/TLR4/GATA3/NLRP7/GAS6/MBP/TLR5
MF	GO:0005125	cytokine activity	177	0.649659	2.51438	0.00149031	0.016923	0.0118023	1729	tags=36%, list=12%, signal=32%	CXCL9/CCL19/CXCL13/CCL5/CXCL10/CCL25/CCL21/IFNG/CCL2/LTB/CCL3L3/CCL8/IL6/CXCL12/CXCL14/TNFSF13B/CCL4L1/LEFTY1/CCL13/CCL22/CX3CL1/IL1B/EBI3/CXCL11/LTA/CCL3/GREM1/SCGB3A1/CCL15/CCL11/TNFSF10/IL33/CCL3L1/TGFB3/GREM2/IL32/IL1A/CMTM3/TNFSF4/FLT3LG/OSM/IL16/CMTM2/TNF/TNFSF12/SCG2/WNT5A/CCL23/FASLG/CCL18/CXCL5/BMP6/WNT2/CKLF/NAMPT/FAM3D/TIMP1/IL15/FGF2/TNFSF8/CD40LG/KITLG/CCL26
BP	GO:0045428	regulation of nitric oxide biosynthetic process	46	0.648988	2.06131	0.00185529	0.016923	0.0118023	1185	tags=37%, list=8%, signal=34%	ITGB2/IFNG/AIF1/CAV1/PTGIS/IL1B/AGT/HBB/ACP5/CD34/CD36/CX3CR1/PKD2/TLR6/KLF2/TNF/JAK2
BP	GO:0050727	regulation of inflammatory response	290	0.648595	2.64905	0.00139276	0.016923	0.0118023	1617	tags=38%, list=11%, signal=34%	CCL5/GHRL/GBP5/CD19/CR2/C1QB/CCR7/CFH/C1QC/ITGB2/APOA1/FCER1G/C1R/C7/CD6/S100A8/C1QA/SIGLEC10/APOD/DNASE1L3/CCL3L3/IL6/TLR7/C1S/SERPINF1/PTGIS/PLA2G7/C3/CX3CL1/SERPING1/IL1B/AGT/BTK/TGM2/APOE/TEK/HCK/LTA/CCL3/ITGAM/PIK3CG/CDH5/WFDC1/ACP5/PTGER4/SAA1/TLR10/IL33/CCL3L1/GPSM3/C5AR1/ETS1/A2M/FABP4/CALCRL/TNFAIP3/FOXF1/S100A9/ISL1/SERPINE1/C3AR1/TNFSF4/SUCNR1/ADORA2A/TNFAIP6/CFB/BIRC3/SELE/LYN/TLR6/OS…
BP	GO:0001776	leukocyte homeostasis	73	0.648263	2.26453	0.00165563	0.016923	0.0118023	1728	tags=44%, list=12%, signal=39%	TNFRSF17/FCER1G/CD74/CORO1A/IL6/TNFSF13B/TNFRSF13B/DOCK10/TSC22D3/PDE4B/AXL/BCL2/MEF2C/TNFAIP3/JAM3/TNFRSF4/NCKAP1L/LGALS9/LYN/IL2RA/CCR2/PIK3CD/SLC40A1/ANXA1/ADA/DOCK11/PPP3CB/ITPKB/FLT3/HIF1A/PPP2R3C/KITLG
BP	GO:0045744	negative regulation of G protein-coupled receptor signaling pathway	36	0.648066	1.97048	0.0018797	0.016923	0.0118023	1980	tags=36%, list=14%, signal=31%	CCL5/PLEK/RGS2/ADRB2/ADM/RGS4/HTR2B/ADA/GNAI2/ATP2B4/RGS13/ARRDC3/PALM
CC	GO:0044420	extracellular matrix component	43	0.647989	2.02154	0.00189394	0.016923	0.0118023	1565	tags=47%, list=11%, signal=41%	MFAP4/LUM/FBLN1/COL15A1/COL14A1/MFAP5/TNC/FBLN5/COL1A2/EMILIN1/COL5A1/ELN/COL12A1/COL3A1/COL8A1/COL1A1/COL5A2/FBN1/COL4A2/COL4A1
BP	GO:0031295	T cell costimulation	50	0.647962	2.08888	0.00181488	0.016923	0.0118023	2214	tags=50%, list=16%, signal=42%	CCL19/CCL21/CCR7/CAV1/TNFSF13B/ICOS/CD86/CD3E/PDCD1/TNFSF4/BTLA/LYN/CD80/CTLA4/CD28/LGALS1/PTPN6/CD274/TNFRSF14/CD40LG/GRAP2/VAV1/GRB2/CD5/PDCD1LG2
BP	GO:0072538	T-helper 17 type immune response	24	0.64722	1.77422	0.01	0.0475496	0.0331616	1760	tags=38%, list=12%, signal=33%	SLAMF6/IL6/IRF4/LY9/IL12RB1/NLRP3/SMAD7/BATF/STAT3
MF	GO:0005044	scavenger receptor activity	36	0.646592	1.96599	0.0018797	0.016923	0.0118023	1665	tags=42%, list=12%, signal=37%	CD163/CD6/ENPP2/COLEC12/STAB1/SUSD2/CD36/TMPRSS2/SCARA5/DMBT1/MSR1/LOXL4/SCARA3/VTN/CFI
BP	GO:0033003	regulation of mast cell activation	29	0.646491	1.86919	0.00191939	0.016923	0.0118023	1076	tags=38%, list=8%, signal=35%	FCER1G/RAC2/CD300LF/FGR/FOXF1/CD84/CD300A/LGALS9/LYN/HMOX1/CD226
BP	GO:0050870	positive regulation of T cell activation	171	0.646326	2.48853	0.00152439	0.016923	0.0118023	2013	tags=48%, list=14%, signal=42%	CCL19/CCL5/IL7R/HLA-DPA1/CCL21/CCR7/CD74/IFNG/CD6/AIF1/CCL2/CD27/VCAM1/CORO1A/CAV1/HLA-DPB1/IL6/SASH3/TNFSF13B/CLECL1/HLA-DMB/HAVCR2/ICOS/CD86/IL1B/EBI3/CD209/VNN1/CD4/CD3E/THY1/CD83/SOCS1/RASGRP1/PDCD1/LILRB4/IGF1/TNFSF4/BTLA/DOCK8/NCKAP1L/RUNX3/CD1D/LGALS9/LYN/LILRB2/TGFBR2/XBP1/IL2RA/CD80/CCR2/IL12RB1/HLA-E/CTLA4/ANXA1/BCL6/NLRP3/ADA/CD28/LGALS1/PTPN6/ZAP70/CD274/TNFRSF14/IL15/ZBTB16/ITPKB/GAT…
BP	GO:0031294	lymphocyte costimulation	51	0.6456	2.09559	0.00179856	0.016923	0.0118023	2214	tags=49%, list=16%, signal=42%	CCL19/CCL21/CCR7/CAV1/TNFSF13B/ICOS/CD86/CD3E/PDCD1/TNFSF4/BTLA/LYN/CD80/CTLA4/CD28/LGALS1/PTPN6/CD274/TNFRSF14/CD40LG/GRAP2/VAV1/GRB2/CD5/PDCD1LG2
BP	GO:0002504	antigen processing and presentation of peptide or polysaccharide antigen via MHC class II	88	0.645539	2.2733	0.00171527	0.016923	0.0118023	1093	tags=28%, list=8%, signal=26%	HLA-DQA1/HLA-DPA1/HLA-DOA/HLA-DRB4/FCER1G/CD74/LAG3/HLA-DRA/THBS1/HLA-DPB1/HLA-DRB3/HLA-DRB5/HLA-DQB1/HLA-DMB/HLA-DQB2/HLA-DMA/HLA-DRB1/HLA-DOB/AP1S2/IFI30/LGMN/CTSD/CTSS/FCGR2B/CANX
BP	GO:0019835	cytolysis	30	0.644777	1.87512	0.00194553	0.016923	0.0118023	1563	tags=27%, list=11%, signal=24%	GZMA/GZMB/GZMH/C7/PRF1/GZMM/LYZ/RRAGA
BP	GO:1904894	positive regulation of STAT cascade	74	0.644499	2.25031	0.00167224	0.016923	0.0118023	1760	tags=35%, list=12%, signal=31%	CCL5/IL7R/HCLS1/IFNG/CYP1B1/IL6/CSF1R/PECAM1/AGT/SOCS1/KIT/GHR/IGF1/ISL1/CD300A/LYN/OSM/SOCS3/JAK2/PARP9/TNFRSF1A/AKR1B1/CD40/IL15/FLT3/STAT3
MF	GO:0005504	fatty acid binding	27	0.644423	1.80769	0.00198807	0.016923	0.0118023	664	tags=26%, list=5%, signal=25%	PTGDS/ALOX5AP/S100A8/FABP2/APOC1/FABP4/S100A9
BP	GO:2000106	regulation of leukocyte apoptotic process	74	0.644389	2.24993	0.00167224	0.016923	0.0118023	1728	tags=43%, list=12%, signal=38%	CCL19/CCL5/IL7R/HCLS1/CCL21/CCR7/FCER1G/CD74/CD27/CXCL12/GIMAP8/BTK/TSC22D3/CD3G/AXL/MEF2C/PDCD1/TNFRSF4/DOCK8/LGALS9/LYN/PIK3CD/WNT5A/ANXA1/BCL6/ADA/CD274/IRF7/ITPKB/HIF1A/GAS6/KITLG
BP	GO:0051928	positive regulation of calcium ion transport	87	0.643688	2.26287	0.00171527	0.016923	0.0118023	1240	tags=25%, list=9%, signal=23%	CXCL9/CCL5/CXCL10/CD19/CCL2/CAV1/CXCL12/CX3CL1/CXCL11/KCNE2/CCL3/PLCG2/CD4/MYLK/RAMP3/THY1/PDGFRB/CCR1/GCG/PKD2/ANK2/STC1
BP	GO:0019886	antigen processing and presentation of exogenous peptide antigen via MHC class II	85	0.642897	2.26407	0.00170648	0.016923	0.0118023	1093	tags=28%, list=8%, signal=26%	HLA-DQA1/HLA-DPA1/HLA-DOA/HLA-DRB4/FCER1G/CD74/LAG3/HLA-DRA/HLA-DPB1/HLA-DRB3/HLA-DRB5/HLA-DQB1/HLA-DMB/HLA-DQB2/HLA-DMA/HLA-DRB1/HLA-DOB/AP1S2/IFI30/LGMN/CTSD/CTSS/FCGR2B/CANX
BP	GO:0032757	positive regulation of interleukin-8 production	40	0.641995	1.99465	0.00184162	0.016923	0.0118023	1246	tags=35%, list=9%, signal=32%	CD2/TLR7/FCN1/IL1B/CD14/TLR8/SERPINE1/LGALS9/TLR1/TNF/TLR3/WNT5A/DDX58/FFAR2
BP	GO:0030193	regulation of blood coagulation	60	0.641803	2.15196	0.0017762	0.016923	0.0118023	1584	tags=37%, list=11%, signal=33%	PLEK/FCER1G/THBS1/CAV1/SERPING1/PDGFRA/APOE/FAP/PDPN/PLAU/CD34/SERPINE2/SELP/SERPINE1/CD36/LYN/PLAT/PLAUR/FGB/ANXA5/VTN/TLR4
BP	GO:1900046	regulation of hemostasis	60	0.641803	2.15196	0.0017762	0.016923	0.0118023	1584	tags=37%, list=11%, signal=33%	PLEK/FCER1G/THBS1/CAV1/SERPING1/PDGFRA/APOE/FAP/PDPN/PLAU/CD34/SERPINE2/SELP/SERPINE1/CD36/LYN/PLAT/PLAUR/FGB/ANXA5/VTN/TLR4
BP	GO:0010574	regulation of vascular endothelial growth factor production	28	0.641697	1.82524	0.0019685	0.016923	0.0118023	1182	tags=39%, list=8%, signal=36%	CYP1B1/IL6/C3/IL1B/SULF1/C5AR1/IL1A/ISL1/C3AR1/CCR2/NDRG2
CC	GO:0031093	platelet alpha granule lumen	56	0.641503	2.12106	0.00176991	0.016923	0.0118023	707	tags=29%, list=5%, signal=27%	SRGN/CFD/THBS1/FERMT3/MMRN1/SERPINA1/F13A1/SERPING1/VWF/SPARC/SERPINA3/VEGFC/A2M/TGFB3/IGF1/SERPINE1
BP	GO:0050867	positive regulation of cell activation	263	0.641501	2.595	0.0013986	0.016923	0.0118023	1723	tags=41%, list=12%, signal=36%	IGLL1/CCL19/CCL5/CD2/IL7R/HLA-DPA1/CCL21/CCR7/PLEK/ITGB2/FCER1G/CD74/IFNG/CD6/AIF1/CCL2/THBS1/CD27/VCAM1/CORO1A/CAV1/HLA-DPB1/IL6/SASH3/TNFSF13B/CD38/CLECL1/HLA-DMB/HAVCR2/ICOS/CD86/IL1B/BTK/EBI3/CD209/PDPN/VNN1/CD4/ITGAM/CD3E/FGR/THY1/CD83/FCRL3/SOCS1/AXL/IL33/BCL2/MEF2C/RASGRP1/PDGFRB/PDCD1/LILRB4/IGF1/CTGF/TOX/SELP/TNFRSF4/TNFSF4/BTLA/FLT3LG/DOCK8/NCKAP1L/RUNX3/CD1D/LGALS9/LYN/TLR6/LILRB2/TGFB…
BP	GO:0010522	regulation of calcium ion transport into cytosol	74	0.641303	2.23915	0.00167224	0.016923	0.0118023	1865	tags=38%, list=13%, signal=33%	CXCL9/CXCL10/CD19/CORO1A/CAV1/CX3CL1/CXCL11/CASQ2/CD4/RAMP3/THY1/BCL2/JSRP1/MYO5A/PDE4D/PKD2/LYN/CLIC2/PLN/PRNP/ANK2/LIME1/PTPN6/ATP1A2/F2RL3/CYBA/CALM1/PLA2G1B
BP	GO:0002253	activation of immune response	434	0.641159	2.70519	0.00131062	0.016923	0.0118023	1722	tags=38%, list=12%, signal=34%	HLA-DQA1/IGLL1/CD79A/CD19/HLA-DPA1/CR2/C1QB/CD3D/CCR7/WAS/HLA-DRB4/CFH/CD79B/C1QC/ITGB2/CFD/FCER1G/CD247/C1R/C7/S100A8/C1QA/HLA-DRA/CAV1/ITK/GBP1/HLA-DPB1/HLA-DRB3/PVRIG/LY96/HLA-DRB5/HLA-DQB1/CD38/TLR7/C1S/HAVCR2/LPXN/FPR1/HLA-DQB2/CLEC4A/DDX60/C3/FCN1/SERPING1/APOB/COLEC12/FPR3/BTK/MYO1G/BLK/RFTN1/CD209/PRKCH/IFI16/HLA-DRB1/IRF1/HCK/CD14/CD300LF/KLHL6/FCGR2A/PLCG2/CD4/ITGAM/PDE4B/CD3E/FGR/THY1/…
BP	GO:0043949	regulation of cAMP-mediated signaling	40	0.641062	1.99175	0.00184162	0.016923	0.0118023	1969	tags=30%, list=14%, signal=26%	CXCL9/CXCL10/RGS2/CXCL11/PDE4D/RASD2/LPAR1/GNAI2/ATP2B4/CALM1/ARRDC3/PDE2A
BP	GO:0002757	immune response-activating signal transduction	370	0.640801	2.67748	0.0013369	0.016923	0.0118023	1722	tags=38%, list=12%, signal=34%	HLA-DQA1/IGLL1/CD79A/CD19/HLA-DPA1/CR2/CD3D/CCR7/WAS/HLA-DRB4/CD79B/ITGB2/FCER1G/CD247/S100A8/HLA-DRA/CAV1/ITK/GBP1/HLA-DPB1/HLA-DRB3/PVRIG/LY96/HLA-DRB5/HLA-DQB1/CD38/TLR7/HAVCR2/LPXN/FPR1/HLA-DQB2/CLEC4A/DDX60/FCN1/APOB/COLEC12/FPR3/BTK/MYO1G/BLK/RFTN1/CD209/PRKCH/HLA-DRB1/IRF1/HCK/CD14/CD300LF/KLHL6/FCGR2A/PLCG2/CD4/ITGAM/PDE4B/CD3E/FGR/THY1/FCRL3/TLR8/CD3G/GFI1/TLR10/BCL2/ICAM3/C5AR1/MEF2C/LA…
MF	GO:0005539	glycosaminoglycan binding	182	0.640727	2.49081	0.00148148	0.016923	0.0118023	1753	tags=42%, list=12%, signal=37%	REG1B/CXCL13/CXCL10/SFRP1/ABI3BP/CFH/CTSG/DCN/GPNMB/THBS1/CCL8/THBS4/CRISPLD2/SELL/RSPO3/APOB/CXCL11/CYR61/APOE/PCOLCE/SOD3/ADAMTS1/COMP/POSTN/FSTL1/CCL15/CLEC3B/ECM2/HAPLN3/SULF1/SAA1/REG4/LXN/LYVE1/SLIT2/ENG/HBEGF/STAB1/MMP7/CHRD/SERPINE2/LAYN/GREM2/CTGF/SELP/DPYSL3/COL5A1/LTF/NRP1/TNFAIP6/BGN/CCDC80/THBS2/TGFBR2/SMOC2/REG3A/PRNP/VCAN/CCL23/NLRP3/FBN1/CD44/ANXA5/NOV/FGF7/WISP1/LTBP4/VTN/ADAMTS8…
BP	GO:0002260	lymphocyte homeostasis	52	0.640164	2.09328	0.00179211	0.016923	0.0118023	1723	tags=40%, list=12%, signal=36%	TNFRSF17/CD74/CORO1A/TNFSF13B/TNFRSF13B/DOCK10/TSC22D3/BCL2/MEF2C/TNFAIP3/TNFRSF4/NCKAP1L/LGALS9/LYN/IL2RA/SLC40A1/ADA/DOCK11/PPP3CB/HIF1A/PPP2R3C
CC	GO:0034358	plasma lipoprotein particle	33	0.639789	1.89451	0.00195312	0.016923	0.0118023	1408	tags=39%, list=10%, signal=36%	APOA1/APOA4/PLA2G7/APOB/APOE/SAA1/APOC1/APOC3/CETP/MSR1/PLTP/SAA4/SAA2
CC	GO:1990777	lipoprotein particle	33	0.639789	1.89451	0.00195312	0.016923	0.0118023	1408	tags=39%, list=10%, signal=36%	APOA1/APOA4/PLA2G7/APOB/APOE/SAA1/APOC1/APOC3/CETP/MSR1/PLTP/SAA4/SAA2
CC	GO:0031091	platelet alpha granule	73	0.639225	2.23295	0.00165563	0.016923	0.0118023	1122	tags=33%, list=8%, signal=30%	SRGN/CFD/THBS1/PECAM1/FERMT3/MMRN1/SERPINA1/F13A1/SERPING1/VWF/SPARC/SERPINA3/VEGFC/A2M/SERPINE2/TGFB3/IGF1/SELP/SERPINE1/CD36/LHFPL2/THBS2/FGB/PCDH7
BP	GO:0032675	regulation of interleukin-6 production	97	0.639075	2.28858	0.00170068	0.016923	0.0118023	2012	tags=43%, list=14%, signal=37%	GHRL/FCER1G/IL6/TLR7/HAVCR2/BANK1/CX3CL1/IL1B/SLAMF1/TLR8/IL33/TNFAIP3/ISL1/CD36/SPON2/TNFSF4/NCKAP1L/IRAK3/LGALS9/PTPN22/TLR6/LILRB2/KLF2/XBP1/TLR1/TNF/TLR3/SYT11/WNT5A/DDX58/IFIH1/PTPN6/PTAFR/TWIST1/TLR4/GAS6/CYBA/MBP/RIPK2/TLR9/RAB7B/SIRPA
BP	GO:0050864	regulation of B cell activation	98	0.638645	2.29476	0.00169779	0.016923	0.0118023	1723	tags=40%, list=12%, signal=35%	IGLL1/SFRP1/TBC1D10C/CD74/CD27/IL6/SAMSN1/SASH3/TNFSF13B/CD38/TNFRSF13B/BANK1/BTK/FCRL3/BCL2/MEF2C/TNFAIP3/IL27RA/TNFRSF4/MNDA/TNFSF4/CD300A/NCKAP1L/LYN/FCGR2B/XBP1/CTLA4/BCL6/ADA/ATM/CD28/PTPN6/CD22/SLA2/CD40/BST1/TLR4/PTPRC/PPP2R3C
BP	GO:0032732	positive regulation of interleukin-1 production	38	0.638634	1.9634	0.0018622	0.016923	0.0118023	1617	tags=45%, list=11%, signal=40%	CCL19/CASP1/HAVCR2/IFI16/CCL3/TLR8/AIM2/SAA1/ISL1/CARD8/LGALS9/EGR1/WNT5A/NLRP3/JAK2/TLR4/NLRP7
BP	GO:0010573	vascular endothelial growth factor production	29	0.638508	1.84611	0.00191939	0.016923	0.0118023	1182	tags=38%, list=8%, signal=35%	CYP1B1/IL6/C3/IL1B/SULF1/C5AR1/IL1A/ISL1/C3AR1/CCR2/NDRG2
BP	GO:0042531	positive regulation of tyrosine phosphorylation of STAT protein	58	0.638323	2.14023	0.00175439	0.016923	0.0118023	1760	tags=34%, list=12%, signal=30%	CCL5/HCLS1/IFNG/IL6/CSF1R/PECAM1/KIT/GHR/IGF1/ISL1/LYN/OSM/SOCS3/JAK2/PARP9/TNFRSF1A/CD40/IL15/FLT3/STAT3
BP	GO:0046427	positive regulation of JAK-STAT cascade	71	0.636852	2.19949	0.00168919	0.016923	0.0118023	1760	tags=35%, list=12%, signal=31%	CCL5/HCLS1/IFNG/CYP1B1/IL6/CSF1R/PECAM1/AGT/SOCS1/KIT/GHR/IGF1/ISL1/CD300A/LYN/OSM/SOCS3/JAK2/PARP9/TNFRSF1A/AKR1B1/CD40/IL15/FLT3/STAT3
BP	GO:0043330	response to exogenous dsRNA	36	0.636331	1.93479	0.0018797	0.016923	0.0118023	1262	tags=33%, list=9%, signal=30%	CAV1/COLEC12/RFTN1/TMEM173/KCNJ8/IRAK3/RFTN2/NFKBIA/TLR3/IFIT1/DDX58/IFIH1
BP	GO:0045622	regulation of T-helper cell differentiation	29	0.636152	1.83929	0.00191939	0.016923	0.0118023	1667	tags=41%, list=12%, signal=37%	CCL19/CD86/TNFSF4/IRF4/CD80/IL12RB1/ANXA1/BCL6/NLRP3/SMAD7/RARA/HLX
BP	GO:0032731	positive regulation of interleukin-1 beta production	33	0.635718	1.88246	0.00195312	0.016923	0.0118023	1617	tags=45%, list=11%, signal=40%	CCL19/CASP1/IFI16/CCL3/TLR8/AIM2/ISL1/CARD8/LGALS9/EGR1/WNT5A/NLRP3/JAK2/TLR4/NLRP7
BP	GO:0002495	antigen processing and presentation of peptide antigen via MHC class II	87	0.635704	2.2348	0.00171527	0.016923	0.0118023	1093	tags=28%, list=8%, signal=26%	HLA-DQA1/HLA-DPA1/HLA-DOA/HLA-DRB4/FCER1G/CD74/LAG3/HLA-DRA/HLA-DPB1/HLA-DRB3/HLA-DRB5/HLA-DQB1/HLA-DMB/HLA-DQB2/HLA-DMA/HLA-DRB1/HLA-DOB/AP1S2/IFI30/LGMN/CTSD/CTSS/FCGR2B/CANX
BP	GO:0043550	regulation of lipid kinase activity	51	0.635138	2.06164	0.00179856	0.016923	0.0118023	1666	tags=39%, list=12%, signal=35%	CCL19/CCL21/CCR7/PDGFRA/TEK/FGR/SOCS1/SOCS2/EEF1A2/PIK3IP1/PDGFRB/KIT/TNFAIP8L3/LYN/SOCS3/PRKD1/SLA2/FGF2/FLT3/P2RY12
BP	GO:0002764	immune response-regulating signaling pathway	398	0.634482	2.66192	0.00132979	0.016923	0.0118023	1495	tags=35%, list=11%, signal=33%	HLA-DQA1/IGLL1/CD79A/CD19/HLA-DPA1/CR2/CD3D/CCR7/WAS/FCER1A/HLA-DRB4/CD79B/ITGB2/FCER1G/CD247/S100A8/HLA-DRA/CAV1/ITK/GBP1/HLA-DPB1/HLA-DRB3/PVRIG/LY96/HLA-DRB5/HLA-DQB1/CD38/TLR7/HAVCR2/LPXN/FPR1/HLA-DQB2/CLEC4A/DDX60/FCN1/APOB/COLEC12/FPR3/BTK/MYO1G/BLK/RFTN1/CD209/PRKCH/HLA-DRB1/IRF1/HCK/CD14/CD300LF/KLHL6/FCGR2A/PLCG2/CD4/ITGAM/FCGR1B/MS4A2/PDE4B/CD3E/FGR/THY1/FCRL3/TLR8/CD3G/GFI1/TLR10/BCL2/…
BP	GO:0042509	regulation of tyrosine phosphorylation of STAT protein	68	0.633965	2.18324	0.00167504	0.016923	0.0118023	1760	tags=32%, list=12%, signal=28%	CCL5/HCLS1/IFNG/CAV1/IL6/CSF1R/PECAM1/SOCS1/KIT/GHR/IGF1/ISL1/LYN/OSM/SOCS3/JAK2/PARP9/TNFRSF1A/CD40/IL15/FLT3/STAT3
BP	GO:0007260	tyrosine phosphorylation of STAT protein	69	0.633952	2.17628	0.00168919	0.016923	0.0118023	1760	tags=32%, list=12%, signal=28%	CCL5/HCLS1/IFNG/CAV1/IL6/CSF1R/PECAM1/SOCS1/KIT/GHR/IGF1/ISL1/LYN/OSM/SOCS3/JAK2/PARP9/TNFRSF1A/CD40/IL15/FLT3/STAT3
BP	GO:0032964	collagen biosynthetic process	33	0.633924	1.87714	0.00195312	0.016923	0.0118023	1413	tags=42%, list=10%, signal=38%	IL6/VIM/CYGB/EMILIN1/ENG/CIITA/PDGFRB/TGFB3/CTGF/COL5A1/COL1A1/RCN3/WNT4/TRAM2
BP	GO:1903727	positive regulation of phospholipid metabolic process	42	0.633772	1.97933	0.00185874	0.016923	0.0118023	1830	tags=40%, list=13%, signal=35%	CCL19/CCL21/CCR7/PDGFRA/TEK/FGR/PDGFRB/KIT/TNFAIP8L3/LYN/HTR2B/RAB38/PRKD1/FGF2/FLT3/P2RY12/APOC2
BP	GO:0071347	cellular response to interleukin-1	110	0.633438	2.32578	0.00162602	0.016923	0.0118023	2176	tags=42%, list=15%, signal=36%	CCL19/CCL5/CCL25/CCL21/SFRP1/CCL2/GBP1/CCL3L3/CCL8/IL6/CCL4L1/PTGIS/CCL13/CCL22/CX3CL1/IL1B/CCL3/GBP2/CCL15/CCL11/CCL3L1/IL1A/IRAK3/KLF2/NFKBIA/EGR1/CCL23/FGB/RPS6KA5/IL1R1/CCL18/NFKB1/CD40/NLRP7/HIF1A/CCL26/RIPK2/CCL20/SIRPA/IRAK2/KMO/NOD2/FBXW11/LCN2/TANK/MAP3K3
BP	GO:0032496	response to lipopolysaccharide	262	0.633341	2.56405	0.00138889	0.016923	0.0118023	1617	tags=37%, list=11%, signal=33%	CXCL9/CXCL13/CCL5/CXCL10/CCR7/CTSG/DCN/CD6/S100A8/CCL2/ATP4B/VCAM1/CASP1/LY96/IL6/LY86/HAVCR2/CD96/VIM/IL10RA/HPGD/PTGER1/CD86/CX3CL1/APOB/IL1B/CXCL11/HCK/CD14/LTA/CCL3/SPARC/PLCG2/PTGER2/IL18BP/PDE4B/ACP5/PTGER4/GFI1/AXL/FMO1/C5AR1/MEF2C/IRF8/LITAF/ADM/TNFAIP3/ABCA1/PLSCR4/SELP/SERPINE1/KCNJ8/CD36/SPON2/JUNB/TNFSF4/LTF/CX3CR1/IRAK3/PDE4D/LDOC1/CARD8/SELE/LGALS9/PTPN22/LYN/LILRB2/ZFP36/XBP1/NFKBI…
BP	GO:0043300	regulation of leukocyte degranulation	36	0.633292	1.92555	0.0018797	0.016923	0.0118023	1758	tags=47%, list=12%, signal=41%	ITGB2/FCER1G/RAC2/ITGAM/FGR/FOXF1/CD84/CD300A/LGALS9/LYN/FCGR2B/CCR2/HMOX1/PRAM1/PTAFR/FES/C12orf4
BP	GO:0007159	leukocyte cell-cell adhesion	275	0.632711	2.57188	0.0013986	0.016923	0.0118023	1716	tags=42%, list=12%, signal=38%	CCL19/CCL5/CCL25/IL7R/HLA-DPA1/CCL21/CCR7/ITGB2/CD74/IFNG/APOA4/CD6/LAG3/S100A8/AIF1/CCL2/GPNMB/LAX1/CD27/VCAM1/CORO1A/CAV1/HLA-DPB1/IL6/CXCL12/RAC2/SASH3/TNFSF13B/CLECL1/HLA-DMB/SELL/HAVCR2/ITGAL/PECAM1/FERMT3/ICOS/CD86/IL1B/EBI3/CD209/ITGB7/IRF1/VNN1/CD4/CD3E/THY1/CD83/SOCS1/ETS1/RASGRP1/PDCD1/LILRB4/S100A9/IGF1/LRRC32/SELP/PAG1/ITGA4/TNFSF4/BTLA/DOCK8/CX3CR1/CD300A/NCKAP1L/ADORA2A/RUNX3/PDE5A/…
BP	GO:0007204	positive regulation of cytosolic calcium ion concentration	237	0.632528	2.53062	0.0014245	0.016923	0.0118023	1890	tags=36%, list=13%, signal=32%	CXCL9/CCL19/CXCL13/CXCL10/GHRL/CD52/CD19/CCL21/CCR7/CXCR6/CORO1A/CAV1/P2RY8/CD38/FPR1/PTGER1/CX3CL1/FPR3/PDGFRA/AGT/CXCL11/TGM2/GPR18/CCL3/CYSLTR1/CXCR4/CXCR5/PLCG2/CASQ2/PTGER2/CD4/RAMP3/PIK3CG/THY1/PTGER4/GPR65/ITPR1/SAA1/MCOLN2/BCL2/C5AR1/CXCR3/ADM/CCR1/C3AR1/CD36/JSRP1/P2RY10/CX3CR1/MYO5A/PDE4D/NMUR2/PROK2/PKD2/LYN/CLIC2/ESR1/CCR2/LPAR1/PLN/PRNP/ANK2/ITGAV/HTR2B/JAK2/FASLG/EDNRA/LIME1/CMKLR1/…
BP	GO:0045766	positive regulation of angiogenesis	125	0.63242	2.35334	0.00161551	0.016923	0.0118023	1807	tags=44%, list=13%, signal=39%	GHRL/ITGB2/CYBB/CYP1B1/THBS1/PPP1R16B/PTGIS/HSPB6/C3/SFRP2/CX3CL1/IL1B/TEK/GREM1/CDH5/CCL11/CD34/ENG/C5AR1/ETS1/DLL1/VEGFC/ADM/IL1A/ISL1/SERPINE1/C3AR1/CX3CR1/NRP1/ITGA5/TGFBR2/XBP1/ACVRL1/RHOJ/RAMP2/SMOC2/TNFSF12/HMOX1/TLR3/SRPX2/WNT5A/ANXA1/JAK1/PRKD1/AGTR1/RRAS/AQP1/CD40/TWIST1/RHOB/FGF2/HIF1A/SASH1/STAT3/VEGFB
BP	GO:0050691	regulation of defense response to virus by host	29	0.631303	1.82527	0.00191939	0.016923	0.0118023	1567	tags=41%, list=11%, signal=37%	APOBEC3G/MMP12/AIM2/TNFAIP3/TMEM173/STAT1/IL12RB1/IFIT1/APOBEC3F/DDX58/PARP9/IL15
BP	GO:0002449	lymphocyte mediated immunity	203	0.631257	2.48222	0.00145349	0.016923	0.0118023	1761	tags=41%, list=12%, signal=37%	IGLL1/IL7R/CD8A/CR2/C1QB/WAS/C1QC/GZMB/FCER1G/CD74/C1R/C7/LAG3/C1QA/CD27/CORO1A/SLAMF6/IL6/SASH3/HLA-DQB1/C1S/HAVCR2/CD96/C3/SERPING1/IL1B/BTK/MYO1G/PRF1/RFTN1/IL18RAP/SH2D1A/LTA/CD1C/TLR8/KLRD1/FCER2/RASGRP1/CD1A/BTN3A2/IL27RA/RSAD2/SLAMF7/TNFSF4/IL18R1/CLC/BTN3A3/CD1D/CD1E/LGALS9/CTSC/FCGR2B/C1RL/RAB27A/TNF/IL12RB1/CD1B/HLA-E/CD226/NCR3/BCL6/NLRP3/IL1R1/GZMM/CD28/PTPN6/SLC11A1/SMAD7/IRF7/SLA2/C…
MF	GO:0016504	peptidase activator activity	34	0.631253	1.87504	0.00195312	0.016923	0.0118023	2456	tags=53%, list=17%, signal=44%	CAV1/CASP1/FBLN1/SFRP2/MAL/PCOLCE/CARD8/CTSC/PSME2/PSME1/EBAG9/CFLAR/RPS27L/TANK/PINK1/PYCARD/NKX3-1/APP
BP	GO:0050818	regulation of coagulation	62	0.631099	2.12591	0.0017762	0.016923	0.0118023	1584	tags=35%, list=11%, signal=32%	PLEK/FCER1G/THBS1/CAV1/SERPING1/PDGFRA/APOE/FAP/PDPN/PLAU/CD34/SERPINE2/SELP/SERPINE1/CD36/LYN/PLAT/PLAUR/FGB/ANXA5/VTN/TLR4
BP	GO:0002237	response to molecule of bacterial origin	271	0.630845	2.55312	0.00141243	0.016923	0.0118023	2214	tags=45%, list=16%, signal=39%	CXCL9/CXCL13/CCL5/CXCL10/CCR7/CTSG/DCN/CD6/S100A8/CCL2/ATP4B/VCAM1/CASP1/LY96/IL6/LY86/HAVCR2/CD96/VIM/IL10RA/HPGD/PTGER1/CD86/CX3CL1/APOB/IL1B/CXCL11/HCK/CD14/LTA/CCL3/SPARC/PLCG2/PTGER2/IL18BP/PDE4B/ACP5/PTGER4/GFI1/AXL/FMO1/C5AR1/MEF2C/IRF8/LITAF/ADM/TNFAIP3/ABCA1/PLSCR4/SELP/SERPINE1/KCNJ8/CD36/SPON2/JUNB/TNFSF4/LTF/CX3CR1/IRAK3/PDE4D/LDOC1/CARD8/SELE/LGALS9/PTPN22/LYN/TLR6/LILRB2/ZFP36/FCGR2…
BP	GO:0019884	antigen processing and presentation of exogenous antigen	118	0.630523	2.33893	0.00161812	0.016923	0.0118023	1764	tags=38%, list=12%, signal=34%	HLA-DQA1/HLA-DPA1/HLA-DOA/HLA-DRB4/FCER1G/CD74/LAG3/HLA-DRA/HLA-DPB1/HLA-DRB3/HLA-DRB5/HLA-DQB1/HLA-DMB/HLA-DQB2/CLEC4A/HLA-DMA/HLA-DRB1/HLA-DOB/CD1C/AP1S2/FCGR1B/IFI30/CD1A/LGMN/CD36/FCGR1A/CTSD/CTSS/CD1D/CD1E/FCGR2B/PSME1/CD1B/HLA-E/CANX/ITGAV/ACTR10/OSBPL1A/TAP1/B2M/HLA-C/DCTN6/TAPBP/HLA-B/VAMP3
BP	GO:0050716	positive regulation of interleukin-1 secretion	29	0.630353	1.82253	0.00383877	0.0238743	0.0166502	1617	tags=41%, list=11%, signal=37%	CCL19/CASP1/CCL3/TLR8/AIM2/SAA1/CARD8/LGALS9/WNT5A/NLRP3/TLR4/NLRP7
BP	GO:0060135	maternal process involved in female pregnancy	48	0.630269	2.01705	0.00182149	0.016923	0.0118023	1686	tags=33%, list=12%, signal=29%	GHRL/HAVCR2/PTGIS/RGS2/MMP7/PRDM1/JUNB/LDOC1/LGALS9/ESR1/NR2F2/STC1/WNT4/AKR1B1/CTSB/APOL2
BP	GO:0014068	positive regulation of phosphatidylinositol 3-kinase signaling	60	0.63011	2.11276	0.0017762	0.016923	0.0118023	1641	tags=38%, list=12%, signal=34%	CCL5/HCLS1/HCST/DCN/NCF1/PDGFRA/AGT/TEK/FGR/PDGFC/PDGFRB/KIT/IGF1/SELP/OSM/TNF/JAK2/PDGFD/CD28/PTPN6/NTF3/SEMA4D/FLT3
CC	GO:0035579	specific granule membrane	69	0.630071	2.16295	0.00168919	0.016923	0.0118023	1482	tags=38%, list=10%, signal=34%	ITGB2/CYBB/CD53/ITGAL/ATP8B4/SLC2A5/SLC2A3/OLR1/CD93/ITGAM/PLAU/STOM/C3AR1/CD36/MMP25/CD33/HVCN1/PLAUR/CLEC12A/ITGAV/RAB37/GPR84/TNFRSF1B/STK10/ATP6V1D/BST1
BP	GO:0035587	purinergic receptor signaling pathway	28	0.629745	1.79124	0.00393701	0.0239246	0.0166853	2345	tags=50%, list=17%, signal=42%	P2RY8/P2RY13/GPR34/P2RY10/ADORA2A/ADA/PTAFR/GNAI2/P2RY14/P2RY12/ADORA1/ADORA3/P2RX1/P2RX7
BP	GO:0002696	positive regulation of leukocyte activation	255	0.629658	2.53573	0.00140252	0.016923	0.0118023	1723	tags=39%, list=12%, signal=35%	IGLL1/CCL19/CCL5/CD2/IL7R/HLA-DPA1/CCL21/CCR7/ITGB2/FCER1G/CD74/IFNG/CD6/AIF1/CCL2/THBS1/CD27/VCAM1/CORO1A/CAV1/HLA-DPB1/IL6/SASH3/TNFSF13B/CD38/CLECL1/HLA-DMB/HAVCR2/ICOS/CD86/IL1B/BTK/EBI3/CD209/VNN1/CD4/ITGAM/CD3E/FGR/THY1/CD83/FCRL3/SOCS1/AXL/IL33/BCL2/MEF2C/RASGRP1/PDCD1/LILRB4/IGF1/TOX/TNFRSF4/TNFSF4/BTLA/FLT3LG/DOCK8/NCKAP1L/RUNX3/CD1D/LGALS9/LYN/TLR6/LILRB2/TGFBR2/XBP1/IL2RA/CD80/CCR2/IL1…
BP	GO:0000768	syncytium formation by plasma membrane fusion	36	0.629442	1.91385	0.0018797	0.016923	0.0118023	1812	tags=31%, list=13%, signal=27%	CXCL9/CXCL10/CD53/SCGB3A1/PLEKHO1/FLT3LG/CACNA1H/SBNO2/CFLAR/EHD2/EHD1
BP	GO:0140253	cell-cell fusion	36	0.629442	1.91385	0.0018797	0.016923	0.0118023	1812	tags=31%, list=13%, signal=27%	CXCL9/CXCL10/CD53/SCGB3A1/PLEKHO1/FLT3LG/CACNA1H/SBNO2/CFLAR/EHD2/EHD1
BP	GO:0071825	protein-lipid complex subunit organization	42	0.629438	1.96579	0.00185874	0.016923	0.0118023	1394	tags=31%, list=10%, signal=28%	APOA1/APOA4/PLA2G7/APOB/AGT/APOE/APOC1/ABCA1/MTTP/APOC3/CETP/PLTP/AGTR1
BP	GO:0051279	regulation of release of sequestered calcium ion into cytosol	57	0.629427	2.10138	0.00175747	0.016923	0.0118023	1766	tags=39%, list=12%, signal=34%	CXCL9/CXCL10/CD19/CORO1A/CX3CL1/CXCL11/CASQ2/THY1/JSRP1/MYO5A/PDE4D/PKD2/LYN/CLIC2/PLN/ANK2/LIME1/PTPN6/ATP1A2/F2RL3/CYBA/CALM1
BP	GO:0042035	regulation of cytokine biosynthetic process	84	0.629302	2.21126	0.00170648	0.016923	0.0118023	1716	tags=44%, list=12%, signal=39%	GHRL/LAG3/CYBB/THBS1/LTB/IL6/TLR7/CD86/IL1B/EBI3/IRF1/CD4/CD3E/TLR8/IL1A/CX3CR1/IRF4/TLR6/ZFP36/TLR1/CD80/CCR2/TNF/HMOX1/TLR3/EGR1/WNT5A/CD28/TRIB2/PTAFR/NFKB1/BCL3/TLR4/GATA3/UBE2J1/NMI/PTPRC
BP	GO:0002724	regulation of T cell cytokine production	26	0.629225	1.73653	0.00809717	0.0403069	0.0281104	1612	tags=46%, list=11%, signal=41%	IL6/SASH3/IL1B/RSAD2/TNFSF4/IL18R1/CLC/NLRP3/IL1R1/SMAD7/B2M/GATA3
BP	GO:0032635	interleukin-6 production	104	0.629062	2.29077	0.00166389	0.016923	0.0118023	2012	tags=42%, list=14%, signal=37%	GHRL/FCER1G/IL6/TLR7/HAVCR2/BANK1/CX3CL1/IL1B/IL18RAP/SLAMF1/TLR8/IL33/TNFAIP3/ISL1/CD36/SPON2/TNFSF4/NCKAP1L/IRAK3/LGALS9/PTPN22/TLR6/LILRB2/KLF2/XBP1/TLR1/TNF/TLR3/SYT11/WNT5A/DDX58/IFIH1/PTPN6/LILRA2/PTAFR/TWIST1/TLR4/GAS6/CYBA/MBP/RIPK2/TLR9/RAB7B/SIRPA
BP	GO:0050718	positive regulation of interleukin-1 beta secretion	26	0.628717	1.73513	0.00809717	0.0403069	0.0281104	2400	tags=58%, list=17%, signal=48%	CCL19/CASP1/CCL3/TLR8/AIM2/CARD8/LGALS9/WNT5A/NLRP3/TLR4/NLRP7/RIPK2/NOD2/P2RX7/PYCARD
BP	GO:0051251	positive regulation of lymphocyte activation	222	0.628006	2.49274	0.00145138	0.016923	0.0118023	1723	tags=40%, list=12%, signal=36%	IGLL1/CCL19/CCL5/IL7R/HLA-DPA1/CCL21/CCR7/CD74/IFNG/CD6/AIF1/CCL2/CD27/VCAM1/CORO1A/CAV1/HLA-DPB1/IL6/SASH3/TNFSF13B/CD38/CLECL1/HLA-DMB/HAVCR2/ICOS/CD86/IL1B/BTK/EBI3/CD209/VNN1/CD4/CD3E/THY1/CD83/FCRL3/SOCS1/AXL/BCL2/MEF2C/RASGRP1/PDCD1/LILRB4/IGF1/TOX/TNFRSF4/TNFSF4/BTLA/FLT3LG/DOCK8/NCKAP1L/RUNX3/CD1D/LGALS9/LYN/LILRB2/TGFBR2/XBP1/IL2RA/CD80/CCR2/IL12RB1/HLA-E/CTLA4/ANXA1/BCL6/NLRP3/ADA/CD28/…
BP	GO:0071354	cellular response to interleukin-6	31	0.627995	1.83639	0.00390625	0.0239246	0.0166853	1760	tags=45%, list=12%, signal=40%	IL6/PTGIS/GFI1/PID1/STAT1/SOCS3/JAK1/JAK2/SMAD4/HAMP/NFKB1/ST3GAL6/SBNO2/STAT3
CC	GO:0032994	protein-lipid complex	35	0.627932	1.88886	0.0019084	0.016923	0.0118023	1408	tags=37%, list=10%, signal=34%	APOA1/APOA4/PLA2G7/APOB/APOE/SAA1/APOC1/APOC3/CETP/MSR1/PLTP/SAA4/SAA2
BP	GO:0048002	antigen processing and presentation of peptide antigen	122	0.62741	2.32518	0.00162338	0.016923	0.0118023	1764	tags=37%, list=12%, signal=33%	HLA-DQA1/HLA-DPA1/HLA-DOA/HLA-DRB4/FCER1G/CD74/ERAP2/LAG3/HLA-DRA/HLA-DPB1/HLA-DRB3/HLA-DRB5/HLA-DQB1/HLA-DMB/HLA-DQB2/CLEC4A/CD209/HLA-DMA/HLA-DRB1/HLA-DOB/AP1S2/FCGR1B/IFI30/LGMN/CD36/TAPBPL/FCGR1A/CTSD/CTSS/FCGR2B/HLA-E/CANX/ITGAV/MR1/ACTR10/SLC11A1/OSBPL1A/TAP1/B2M/HLA-C/DCTN6/TAPBP/TREM2/HLA-B/VAMP3
BP	GO:0009268	response to pH	28	0.627127	1.7838	0.00393701	0.0239246	0.0166853	1859	tags=36%, list=13%, signal=31%	SERPINF1/GPR68/CA2/GPR65/LGMN/CTSS/HVCN1/SST/GPR4/SLC9A1
BP	GO:0006949	syncytium formation	37	0.626823	1.90826	0.00188324	0.016923	0.0118023	1812	tags=30%, list=13%, signal=26%	CXCL9/CXCL10/CD53/SCGB3A1/PLEKHO1/FLT3LG/CACNA1H/SBNO2/CFLAR/EHD2/EHD1
BP	GO:0014910	regulation of smooth muscle cell migration	53	0.626395	2.05495	0.00177936	0.016923	0.0118023	1488	tags=38%, list=11%, signal=34%	CCL5/AIF1/AGT/ADAMTS1/POSTN/PLAU/BCL2/SLIT2/MEF2C/TPM1/IGFBP5/PDGFRB/IGF1/SERPINE1/NRP1/LPAR1/PDGFD/IGFBP3/NOX4/VTN
CC	GO:0072562	blood microparticle	87	0.6263	2.20174	0.00171527	0.016923	0.0118023	1223	tags=32%, list=9%, signal=30%	C1QB/CFH/C1QC/APOA1/C1R/APOA4/C1S/GC/C3/F13A1/SERPING1/AGT/APOE/HBB/HBA2/ACTG2/SERPINA3/ENG/A2M/STOM/HSPA6/SDCBP/GSN/CFB/ACTC1/FGB/MSN/FCN3
BP	GO:1903036	positive regulation of response to wounding	45	0.62613	1.97504	0.00184843	0.016923	0.0118023	1584	tags=38%, list=11%, signal=34%	PLEK/THBS1/PDPN/MYLK/HBEGF/SELP/SERPINE1/CD36/TGFBR2/XBP1/SMOC2/REG3A/ANXA1/ADRA2A/VTN/SOX15/TLR4
BP	GO:0050715	positive regulation of cytokine secretion	106	0.625932	2.29009	0.00164204	0.016923	0.0118023	1617	tags=36%, list=11%, signal=32%	CCL19/CD2/CASP1/CSF1R/HAVCR2/FCN1/CD14/CCL3/MMP12/POSTN/FGR/TLR8/PTGER4/AIM2/SAA1/IL33/CD34/RASGRP1/IL1A/CARD8/LGALS9/PTPN22/OSM/XBP1/TLR1/TNF/WNT5A/HTR2B/NLRP3/DDX58/FFAR2/IFIH1/CD274/TWIST1/TNFRSF14/TLR4/GATA3/NLRP7
BP	GO:0070661	leukocyte proliferation	242	0.625741	2.50898	0.00141443	0.016923	0.0118023	1728	tags=39%, list=12%, signal=35%	CCL19/CCL5/CD79A/IL7R/HLA-DPA1/CR2/DOCK2/CD74/CD6/AIF1/GPNMB/VCAM1/CORO1A/HLA-DPB1/CCL8/IL6/RAC2/SASH3/TNFSF13B/CD38/CLECL1/HLA-DMB/HAVCR2/TNFRSF13B/CD86/CX3CL1/IL1B/BTK/EBI3/CD209/IRF1/GREM1/CD4/LST1/PIK3CG/CD3E/FCRL3/IL33/BCL2/MEF2C/KIT/TNFAIP3/IGF1/LRRC32/TNFRSF4/MNDA/TNFSF4/FLT3LG/DOCK8/CD300A/NCKAP1L/PLCL2/CLC/PDE5A/CD1D/LGALS9/PTPN22/LYN/LILRB2/TGFBR2/FCGR2B/IL2RA/CD80/CCR2/IL12RB1/TWSG1/HL…
BP	GO:0046579	positive regulation of Ras protein signal transduction	43	0.625271	1.95067	0.00189394	0.016923	0.0118023	1826	tags=40%, list=13%, signal=35%	APOA1/P2RY8/GPR18/GPR65/RASGRP1/PDGFRB/IGF1/P2RY10/COL3A1/LPAR1/ITPKB/F2RL3/MAPRE2/AUTS2/KITLG/GPR4/F2RL2
BP	GO:0032418	lysosome localization	50	0.624888	2.01449	0.00181488	0.016923	0.0118023	1077	tags=32%, list=8%, signal=30%	FCER1G/CHGA/RAC2/BTK/PIK3CG/FGR/RASGRP1/LAT2/KIT/FOXF1/CD84/CD300A/LGALS9/LYN/HMOX1/PIK3CD
BP	GO:0030316	osteoclast differentiation	77	0.624652	2.1741	0.00170068	0.016923	0.0118023	1841	tags=38%, list=13%, signal=33%	SFRP1/TYROBP/FCER1G/IFNG/MAFB/CSF1R/GPR68/CA2/RASSF2/CCL3/LILRB4/CCR1/OSCAR/JUNB/LTF/SNX10/TNF/TLR3/FAM20C/FOS/FBN1/CLDN18/LRRC17/GPC3/SBNO2/TLR4/PAFAH1B1/TREM2/POU4F1
BP	GO:0032642	regulation of chemokine production	59	0.624404	2.09585	0.00176678	0.016923	0.0118023	2012	tags=46%, list=14%, signal=39%	CD74/APOD/IL6/CSF1R/TLR7/HAVCR2/IL1B/POSTN/IL33/MCOLN2/SNAI2/LGALS9/TNF/HMOX1/TLR3/EGR1/WNT5A/FFAR2/TWIST1/TLR4/HIF1A/MBP/KLF4/IL7/RIPK2/TLR9/SIRPA
BP	GO:0050920	regulation of chemotaxis	167	0.624276	2.39795	0.00151976	0.016923	0.0118023	1729	tags=38%, list=12%, signal=34%	CCL19/CXCL13/CCL5/CXCL10/CCL21/CCR7/CD74/AIF1/CCL2/THBS1/IL6/CXCL12/CXCL14/THBS4/RAC2/RARRES2/PLA2G7/PDGFRA/DUSP1/GPR18/CCL3/GREM1/CXCR4/GPSM3/SLIT2/C5AR1/VEGFC/PDGFRB/JAM3/LGMN/SERPINE1/CCR1/C3AR1/MPP1/NBL1/NCKAP1L/NRP1/SUCNR1/LGALS9/LYN/SEMA6A/IL16/DYSF/CCR2/SMOC2/LPAR1/SCG2/WNT5A/CMKLR1/PDGFD/NTF3/PRKD1/NOV/BST1/SWAP70/CAMK1D/SEMA4D/FGF2/MTUS1/P2RY12/SEMA4A/GAS6/CCL26
CC	GO:0098552	side of membrane	404	0.623878	2.61982	0.00133869	0.016923	0.0118023	1719	tags=37%, list=12%, signal=34%	HLA-DQA1/CXCL9/IGLL1/CXCL10/CD2/CD79A/ANPEP/IL7R/CD19/CD8A/HLA-DPA1/CD3D/CCR7/HLA-DRB4/CD69/IL2RB/CD79B/ITGB2/FCER1G/CD74/CD163/CD6/LAG3/HLA-DRA/THBS1/RGS1/CD27/CXCR6/VCAM1/HLA-DPB1/HLA-DRB3/HLA-DRB5/CXCL12/HLA-DQB1/SELL/PECAM1/GNG11/HLA-DQB2/PGM5/ICOS/FCN1/CD86/CSF3R/PDGFRA/BLK/EBI3/RGS2/CD209/HLA-DRB1/HCK/CD14/CXCR4/CLEC14A/CXCR5/CD4/ITGAM/MS4A2/CD3E/GEM/FGR/THY1/CD83/FOLR2/TLR8/CD3G/KLRD1/EEF1…
BP	GO:0051283	negative regulation of sequestering of calcium ion	91	0.623724	2.20967	0.00172117	0.016923	0.0118023	1766	tags=40%, list=12%, signal=35%	CXCL9/CCL19/CXCL10/CD19/CCL21/CCR7/CORO1A/CX3CL1/CXCL11/CCL3/PLCG2/CASQ2/THY1/ITPR1/MCOLN2/JSRP1/MYO5A/PDE4D/PKD2/LYN/CLIC2/PLN/ANK2/HTR2B/FASLG/LIME1/PTPN6/ANXA5/ATP1A2/ANXA6/FGF2/F2RL3/RYR3/PTPRC/CYBA/CALM1
MF	GO:0050840	extracellular matrix binding	48	0.623276	1.99467	0.00182149	0.016923	0.0118023	1488	tags=35%, list=11%, signal=32%	DCN/THBS1/SPARCL1/CYR61/FBLN2/CLEC14A/SPARC/CD248/SLIT2/SPOCK1/CTSS/BGN/ITGAV/LGALS1/ITGA9/NID1/VTN
MF	GO:0005178	integrin binding	113	0.62323	2.28499	0.00163399	0.016923	0.0118023	1683	tags=39%, list=12%, signal=35%	ITGB2/GPNMB/THBS1/VCAM1/LCP1/CXCL12/THBS4/FERMT3/SFRP2/CX3CL1/IL1B/CYR61/ITGB7/FAP/VWF/FBLN5/EMILIN1/THY1/ECM2/ICAM3/FCER2/TIMP2/JAM3/IGF1/CTGF/TSPAN4/COL5A1/COL3A1/ITGA5/EGFL6/LYN/CD226/ITGAV/FBN1/NOV/WISP1/LTBP4/COL16A1/VTN/TLN1/ADAMTS8/FGF2/ITGBL1/MFGE8
BP	GO:0010559	regulation of glycoprotein biosynthetic process	29	0.622714	1.80044	0.00383877	0.0238743	0.0166502	1022	tags=31%, list=7%, signal=29%	CCL19/ITM2A/CCL21/CCR7/BCL2/HBEGF/IGF1/RAMP1/ITM2C
BP	GO:0030195	negative regulation of blood coagulation	40	0.622714	1.93474	0.00184162	0.016923	0.0118023	1488	tags=35%, list=11%, signal=31%	THBS1/SERPING1/PDGFRA/APOE/FAP/PLAU/CD34/SERPINE2/SERPINE1/PLAT/PLAUR/FGB/ANXA5/VTN
BP	GO:1900047	negative regulation of hemostasis	40	0.622714	1.93474	0.00184162	0.016923	0.0118023	1488	tags=35%, list=11%, signal=31%	THBS1/SERPING1/PDGFRA/APOE/FAP/PLAU/CD34/SERPINE2/SERPINE1/PLAT/PLAUR/FGB/ANXA5/VTN
BP	GO:0060402	calcium ion transport into cytosol	116	0.622643	2.29654	0.00162602	0.016923	0.0118023	1890	tags=37%, list=13%, signal=32%	CXCL9/CCL19/CXCL10/CD19/CCL21/CCR7/CORO1A/CAV1/CX3CL1/CXCL11/CCL3/PLCG2/CASQ2/CD4/RAMP3/THY1/ITPR1/MCOLN2/BCL2/JSRP1/MYO5A/PDE4D/PKD2/LYN/CLIC2/PLN/PRNP/ANK2/HTR2B/FASLG/LIME1/PTPN6/TRPV6/ATP1A2/ATP2B4/FGF2/F2RL3/RYR3/PTPRC/CYBA/CALM1/PLA2G1B/RYR1
MF	GO:0008201	heparin binding	134	0.622454	2.34073	0.00157729	0.016923	0.0118023	1753	tags=43%, list=12%, signal=38%	CXCL13/CXCL10/SFRP1/ABI3BP/CFH/CTSG/GPNMB/THBS1/CCL8/THBS4/CRISPLD2/SELL/RSPO3/APOB/CXCL11/CYR61/APOE/PCOLCE/SOD3/ADAMTS1/COMP/POSTN/FSTL1/CCL15/CLEC3B/ECM2/SAA1/REG4/LXN/SLIT2/HBEGF/MMP7/CHRD/SERPINE2/GREM2/CTGF/SELP/COL5A1/LTF/NRP1/CCDC80/THBS2/SMOC2/CCL23/FBN1/ANXA5/NOV/FGF7/WISP1/VTN/ADAMTS8/ANXA6/FGF2/PAFAH1B1/MDK/PTPRC/RSPO2
BP	GO:0099024	plasma membrane invagination	46	0.622414	1.97691	0.00185529	0.016923	0.0118023	1216	tags=35%, list=9%, signal=32%	IGLL1/ITGB2/FCER1G/AIF1/THBS1/C3/ITGAM/ARHGAP25/ABCA1/CD36/CD300A/FCGR1A/NCKAP1L/GSN/FCGR2B/MSR1
BP	GO:0051282	regulation of sequestering of calcium ion	92	0.62236	2.20799	0.00170648	0.016923	0.0118023	1766	tags=39%, list=12%, signal=34%	CXCL9/CCL19/CXCL10/CD19/CCL21/CCR7/CORO1A/CX3CL1/CXCL11/CCL3/PLCG2/CASQ2/THY1/ITPR1/MCOLN2/JSRP1/MYO5A/PDE4D/PKD2/LYN/CLIC2/PLN/ANK2/HTR2B/FASLG/LIME1/PTPN6/ANXA5/ATP1A2/ANXA6/FGF2/F2RL3/RYR3/PTPRC/CYBA/CALM1
BP	GO:0002221	pattern recognition receptor signaling pathway	141	0.622272	2.35202	0.00156006	0.016923	0.0118023	2265	tags=46%, list=16%, signal=39%	ITGB2/S100A8/CAV1/LY96/TLR7/HAVCR2/DDX60/FCN1/APOB/COLEC12/BTK/RFTN1/IRF1/CD14/CD300LF/ITGAM/FCRL3/TLR8/GFI1/TLR10/TNFAIP3/S100A9/RSAD2/CD36/LTF/CD300A/IRAK3/IRF4/CTSS/BIRC3/PTPN22/LYN/TLR6/TLR1/NFKBIA/ESR1/DMBT1/TLR3/FGB/DDX58/FFAR2/IFIH1/LILRA2/TICAM2/DHX58/IRF7/NR1H3/TLR4/PJA2/SEC14L1/TNIP3/CYBA/TLR5/ALPK1/RIPK2/TLR9/RAB7B/IRAK2/NOD2/PIK3C3/RNF125/TRIM5/TANK/CLEC7A/CYLD
BP	GO:0097553	calcium ion transmembrane import into cytosol	102	0.622088	2.25616	0.00167785	0.016923	0.0118023	1766	tags=37%, list=12%, signal=33%	CXCL9/CCL19/CXCL10/CD19/CCL21/CCR7/CORO1A/CX3CL1/CXCL11/CCL3/PLCG2/CASQ2/RAMP3/THY1/ITPR1/MCOLN2/JSRP1/MYO5A/PDE4D/PKD2/LYN/CLIC2/PLN/PRNP/ANK2/HTR2B/FASLG/LIME1/PTPN6/TRPV6/ATP1A2/ATP2B4/FGF2/F2RL3/RYR3/PTPRC/CYBA/CALM1
MF	GO:0030020	extracellular matrix structural constituent conferring tensile strength	33	0.621725	1.84102	0.00390625	0.0239246	0.0166853	1565	tags=52%, list=11%, signal=46%	COL15A1/COL14A1/COL10A1/COL6A2/COL1A2/COL6A1/COL6A3/COL5A1/COL12A1/COL3A1/COL8A1/COL1A1/COL5A2/COL8A2/COL16A1/COL4A2/COL4A1
BP	GO:0032814	regulation of natural killer cell activation	28	0.621573	1.768	0.00393701	0.0239246	0.0166853	1710	tags=36%, list=12%, signal=31%	HAVCR2/ZNF683/AXL/RASGRP1/PRDM1/TOX/FLT3LG/PTPN22/IL15/GAS6
BP	GO:0007229	integrin-mediated signaling pathway	84	0.621278	2.18306	0.00170648	0.016923	0.0118023	1652	tags=39%, list=12%, signal=35%	PLEK/ITGB2/TYROBP/APOA1/FCER1G/ITGAL/FERMT3/ITGB7/HCK/ADAMTS1/ITGAM/FGR/THY1/FERMT2/CTGF/ITGA4/ITGAX/COL3A1/NRP1/ITGA5/ITGA8/ITGA11/ITGAV/ZYX/LIMS2/PRAM1/ITGA9/PRKD1/COL16A1/BST1/TLN1/TIMP1/ITGBL1
BP	GO:0032602	chemokine production	66	0.621236	2.11923	0.0017331	0.016923	0.0118023	2012	tags=45%, list=14%, signal=39%	CD74/S100A8/APOD/IL6/CSF1R/TLR7/HAVCR2/IL1B/POSTN/IL33/MCOLN2/SNAI2/S100A9/TNFSF4/LGALS9/TNF/HMOX1/TLR3/EGR1/WNT5A/FFAR2/TWIST1/TLR4/HIF1A/MBP/KLF4/IL7/RIPK2/TLR9/SIRPA
BP	GO:0002697	regulation of immune effector process	315	0.620845	2.56099	0.0013587	0.016923	0.0118023	1761	tags=40%, list=12%, signal=36%	CCL19/IL7R/CD19/CR2/C1QB/WAS/CFH/C1QC/ITGB2/APOA1/FCER1G/CD74/C1R/IFNG/C7/LAG3/C1QA/APOBEC3G/DNASE1L3/SLAMF6/IL6/RAC2/SASH3/C1S/HLA-DMB/HAVCR2/CD96/ZNF683/DDX60/C3/CD86/SERPING1/IL1B/BTK/IL18RAP/SH2D1A/LTA/CD1C/MMP12/ITGAM/FGR/PGC/FCRL3/HTRA1/AIM2/IL33/C5AR1/FCER2/RASGRP1/A2M/TNFAIP3/CD1A/TMEM173/FOXF1/TGFB3/IL27RA/RSAD2/C3AR1/TNFRSF4/CD36/SPON2/TNFSF4/CD84/CD300A/IRAK3/IL18R1/STAT1/HERC5/CLC/IRF…
BP	GO:0070663	regulation of leukocyte proliferation	184	0.620223	2.4131	0.00147711	0.016923	0.0118023	1728	tags=42%, list=12%, signal=37%	CCL19/CCL5/HLA-DPA1/CD74/CD6/AIF1/GPNMB/VCAM1/CORO1A/HLA-DPB1/CCL8/IL6/RAC2/SASH3/TNFSF13B/CD38/CLECL1/HLA-DMB/HAVCR2/TNFRSF13B/CD86/IL1B/BTK/EBI3/CD209/IRF1/GREM1/CD4/LST1/CD3E/FCRL3/BCL2/MEF2C/TNFAIP3/IGF1/LRRC32/TNFRSF4/MNDA/TNFSF4/FLT3LG/CD300A/NCKAP1L/CLC/PDE5A/CD1D/LGALS9/PTPN22/LYN/LILRB2/TGFBR2/FCGR2B/IL2RA/CD80/CCR2/IL12RB1/TWSG1/HLA-E/PRNP/CTLA4/ANXA1/BCL6/ADA/ATM/CD28/PTPN6/ZAP70/CD22/…
BP	GO:0002704	negative regulation of leukocyte mediated immunity	40	0.619967	1.92621	0.00184162	0.016923	0.0118023	1716	tags=42%, list=12%, signal=37%	IL7R/HAVCR2/CD96/FOXF1/CD84/CD300A/LGALS9/BST2/FCGR2B/CCR2/HMOX1/HLA-E/BCL6/PTPN6/SMAD7/PPP3CB/PTPRC
BP	GO:0051209	release of sequestered calcium ion into cytosol	89	0.619402	2.18387	0.00171821	0.016923	0.0118023	1766	tags=38%, list=12%, signal=34%	CXCL9/CCL19/CXCL10/CD19/CCL21/CCR7/CORO1A/CX3CL1/CXCL11/CCL3/PLCG2/CASQ2/THY1/ITPR1/MCOLN2/JSRP1/MYO5A/PDE4D/PKD2/LYN/CLIC2/PLN/ANK2/HTR2B/FASLG/LIME1/PTPN6/ATP1A2/FGF2/F2RL3/RYR3/PTPRC/CYBA/CALM1
BP	GO:0060401	cytosolic calcium ion transport	121	0.618575	2.29224	0.00162338	0.016923	0.0118023	1890	tags=36%, list=13%, signal=32%	CXCL9/CCL19/CXCL10/CD19/CCL21/CCR7/CORO1A/CAV1/CX3CL1/CXCL11/CCL3/PLCG2/CASQ2/CD4/RAMP3/THY1/ITPR1/MCOLN2/BCL2/CTGF/JSRP1/MYO5A/PDE4D/PKD2/LYN/CLIC2/PLN/PRNP/ANK2/HTR2B/FASLG/LIME1/PTPN6/TRPV6/ATP1A2/ATP2B4/FGF2/F2RL3/RYR3/PTPRC/CYBA/CALM1/PLA2G1B/RYR1
BP	GO:0032755	positive regulation of interleukin-6 production	63	0.618426	2.08556	0.00176991	0.016923	0.0118023	2122	tags=46%, list=15%, signal=39%	FCER1G/IL6/TLR7/IL1B/TLR8/IL33/ISL1/CD36/SPON2/TNFSF4/LGALS9/TLR6/LILRB2/XBP1/TLR1/TNF/TLR3/WNT5A/DDX58/IFIH1/PTAFR/TWIST1/TLR4/CYBA/MBP/RIPK2/TLR9/RAB7B/NOD2
BP	GO:0002534	cytokine production involved in inflammatory response	29	0.618352	1.78783	0.00383877	0.0238743	0.0166502	2122	tags=34%, list=15%, signal=29%	GBP5/CD6/APOD/CD96/GPSM3/TLR6/TLR4/NLRP7/SIRPA/NOD2
BP	GO:0002824	positive regulation of adaptive immune response based on somatic recombination of immune receptors built from immunoglobulin superfamily domains	88	0.618332	2.17749	0.00171527	0.016923	0.0118023	1761	tags=45%, list=12%, signal=40%	CCL19/FCER1G/IL6/SASH3/TNFSF13B/C3/IL1B/BTK/LTA/CD1C/CD4/FCER2/CD1A/IL27RA/RSAD2/TNFSF4/IL18R1/CD1D/CD1E/CD80/CCR2/TNF/IL12RB1/CD1B/HLA-E/CD226/ANXA1/NLRP3/IL1R1/ADA/CD28/CD274/SLC11A1/CD40/B2M/GATA3/HLA-C/HLX/PTPRC/HLA-B
BP	GO:0050871	positive regulation of B cell activation	63	0.618163	2.08467	0.00176991	0.016923	0.0118023	1723	tags=37%, list=12%, signal=32%	IGLL1/CD74/CD27/IL6/SASH3/TNFSF13B/CD38/BTK/FCRL3/BCL2/MEF2C/TNFRSF4/TNFSF4/NCKAP1L/XBP1/BCL6/ADA/CD28/CD40/BST1/TLR4/PTPRC/PPP2R3C
BP	GO:0050848	regulation of calcium-mediated signaling	76	0.618098	2.15252	0.00170648	0.016923	0.0118023	1977	tags=46%, list=14%, signal=40%	PLEK/TBC1D10C/GBP1/RCAN2/CCL3/TMEM100/CASQ2/CHP2/CD4/CD3E/ITPR1/IGF1/JSRP1/MYO5A/PDE4D/PKD2/CLIC2/RCAN1/TNF/PLN/TRAT1/PRNP/ADA/CMKLR1/ZAP70/CD22/SLA2/FHL2/BST1/ATP2B4/TREM2/CALM1/SLC9A1/HINT1/LRRK2
BP	GO:0022409	positive regulation of cell-cell adhesion	208	0.618052	2.43525	0.00145138	0.016923	0.0118023	1716	tags=43%, list=12%, signal=38%	CCL19/CXCL13/CCL5/IL7R/HLA-DPA1/CCL21/CCR7/CD74/IFNG/CD6/AIF1/CCL2/CD27/VCAM1/CORO1A/CAV1/HLA-DPB1/IL6/SASH3/TNFSF13B/CLECL1/HLA-DMB/HAVCR2/ICOS/CD86/CX3CL1/IL1B/EBI3/CD209/PDPN/VNN1/CD4/CD3E/THY1/CD83/SOCS1/ETS1/RASGRP1/PDCD1/LILRB4/IGF1/ITGA4/TNFSF4/BTLA/DOCK8/NCKAP1L/ADAM19/RUNX3/CITED2/CD1D/LGALS9/LYN/LILRB2/TGFBR2/XBP1/IL2RA/CD80/CCR2/TNF/IL12RB1/HLA-E/WNT5A/CTLA4/FGB/ANXA1/BCL6/NLRP3/ADA/CD…
BP	GO:0032965	regulation of collagen biosynthetic process	27	0.617693	1.73271	0.00795229	0.0400416	0.0279254	684	tags=33%, list=5%, signal=32%	IL6/VIM/CYGB/EMILIN1/ENG/CIITA/PDGFRB/TGFB3/CTGF
BP	GO:0032689	negative regulation of interferon-gamma production	28	0.617691	1.75696	0.00590551	0.0320597	0.0223588	1710	tags=43%, list=12%, signal=38%	HAVCR2/CD96/AXL/IL33/TNFSF4/LGALS9/PRNP/CD274/TLR4/GATA3/RARA/GAS6
BP	GO:2000351	regulation of endothelial cell apoptotic process	36	0.617062	1.87621	0.0018797	0.016923	0.0118023	1710	tags=44%, list=12%, signal=39%	CCL2/THBS1/TEK/CD248/TNFAIP3/SERPINE1/ITGA4/RAMP2/TNF/SCG2/FGB/FASLG/CD40/GATA3/CD40LG/GAS6
BP	GO:0071216	cellular response to biotic stimulus	188	0.616807	2.41096	0.0014556	0.016923	0.0118023	1781	tags=40%, list=13%, signal=35%	CXCL9/CXCL13/CCL5/CXCL10/CTSG/CD6/CCL2/CASP1/LY96/IL6/LY86/HAVCR2/VIM/CD86/CX3CL1/IL1B/BTK/CXCL11/HCK/CD14/CCL3/PDE4B/GFI1/AXL/MEF2C/IRF8/LITAF/TXNIP/TNFAIP3/ABCA1/PLSCR4/SERPINE1/CD36/SPON2/TNFSF4/LTF/CX3CR1/PDE4D/LDOC1/CARD8/PTPN22/LYN/TLR6/LILRB2/ZFP36/FCGR2B/XBP1/TLR1/NFKBIA/CD80/TNF/WNT5A/NLRP3/HAMP/CXCL5/CHMP5/BMP6/LILRA2/TNFRSF1B/PTAFR/SHPK/TICAM2/CD274/NFKB1/CD40/NR1H3/SBNO2/PLSCR3/TLR4/R…
BP	GO:0051208	sequestering of calcium ion	94	0.616557	2.1955	0.00170068	0.016923	0.0118023	1766	tags=38%, list=12%, signal=34%	CXCL9/CCL19/CXCL10/CD19/CCL21/CCR7/CORO1A/CX3CL1/CXCL11/CCL3/PLCG2/CASQ2/THY1/ITPR1/MCOLN2/JSRP1/MYO5A/PDE4D/PKD2/LYN/CLIC2/PLN/ANK2/HTR2B/FASLG/LIME1/PTPN6/ANXA5/ATP1A2/ANXA6/FGF2/F2RL3/RYR3/PTPRC/CYBA/CALM1
BP	GO:0046651	lymphocyte proliferation	228	0.616176	2.45203	0.00143472	0.016923	0.0118023	1716	tags=39%, list=12%, signal=34%	CCL19/CCL5/CD79A/IL7R/HLA-DPA1/CR2/DOCK2/CD74/CD6/AIF1/GPNMB/VCAM1/CORO1A/HLA-DPB1/IL6/RAC2/SASH3/TNFSF13B/CD38/CLECL1/HLA-DMB/HAVCR2/TNFRSF13B/CD86/IL1B/BTK/EBI3/CD209/IRF1/CD4/LST1/PIK3CG/CD3E/FCRL3/BCL2/MEF2C/IGF1/LRRC32/TNFRSF4/MNDA/TNFSF4/FLT3LG/DOCK8/CD300A/NCKAP1L/PLCL2/CLC/PDE5A/CD1D/LGALS9/PTPN22/LYN/LILRB2/TGFBR2/FCGR2B/IL2RA/CD80/CCR2/IL12RB1/TWSG1/HLA-E/PRNP/CTLA4/MSN/ANXA1/BCL6/PSMB1…
BP	GO:0032943	mononuclear cell proliferation	230	0.615539	2.455	0.00142653	0.016923	0.0118023	1716	tags=38%, list=12%, signal=34%	CCL19/CCL5/CD79A/IL7R/HLA-DPA1/CR2/DOCK2/CD74/CD6/AIF1/GPNMB/VCAM1/CORO1A/HLA-DPB1/IL6/RAC2/SASH3/TNFSF13B/CD38/CLECL1/HLA-DMB/HAVCR2/TNFRSF13B/CD86/IL1B/BTK/EBI3/CD209/IRF1/CD4/LST1/PIK3CG/CD3E/FCRL3/BCL2/MEF2C/IGF1/LRRC32/TNFRSF4/MNDA/TNFSF4/FLT3LG/DOCK8/CD300A/NCKAP1L/PLCL2/CLC/PDE5A/CD1D/LGALS9/PTPN22/LYN/LILRB2/TGFBR2/FCGR2B/IL2RA/CD80/CCR2/IL12RB1/TWSG1/HLA-E/PRNP/CTLA4/MSN/ANXA1/BCL6/PSMB1…
BP	GO:0002478	antigen processing and presentation of exogenous peptide antigen	110	0.615027	2.25818	0.00162602	0.016923	0.0118023	1764	tags=35%, list=12%, signal=31%	HLA-DQA1/HLA-DPA1/HLA-DOA/HLA-DRB4/FCER1G/CD74/LAG3/HLA-DRA/HLA-DPB1/HLA-DRB3/HLA-DRB5/HLA-DQB1/HLA-DMB/HLA-DQB2/CLEC4A/HLA-DMA/HLA-DRB1/HLA-DOB/AP1S2/FCGR1B/IFI30/LGMN/CD36/FCGR1A/CTSD/CTSS/FCGR2B/HLA-E/CANX/ITGAV/ACTR10/OSBPL1A/TAP1/B2M/HLA-C/DCTN6/TAPBP/HLA-B/VAMP3
BP	GO:0048659	smooth muscle cell proliferation	109	0.614558	2.2519	0.00163399	0.016923	0.0118023	1585	tags=41%, list=11%, signal=37%	CCL5/IFNG/AIF1/THBS1/OGN/APOD/IL6/CNN1/HPGD/CX3CL1/AGT/TGM2/ADAMTS1/VIP/MEF2C/TPM1/HBEGF/IGFBP5/PDGFRB/CALCRL/TNFAIP3/TGFB3/IGF1/STAT1/VIPR2/RBPMS2/MMP2/TGFBR2/SOD2/TNF/HMOX1/NDRG2/JAK2/PDGFD/IGFBP3/PTAFR/NOV/AKR1B1/GNAI2/CDKN1A/NAMPT/CDKN1B/MMP9/IL15/FGF2
BP	GO:0045619	regulation of lymphocyte differentiation	142	0.61441	2.32159	0.0015674	0.016923	0.0118023	2013	tags=44%, list=14%, signal=38%	CCL19/CD2/IL7R/HLA-DOA/SFRP1/CD74/IFNG/CD27/SASH3/ZNF683/CD86/BTK/IRF1/VNN1/CD83/FCRL3/SOCS1/AXL/RASGRP1/PRDM1/LILRB4/TOX/TNFSF4/FLT3LG/NCKAP1L/IRF4/RUNX3/LGALS9/LILRB2/TGFBR2/ZEB1/XBP1/IL2RA/CD80/IL12RB1/CTLA4/CYP26B1/ANXA1/BCL6/NLRP3/ADA/CD28/PTPN6/ZAP70/SMAD7/IL15/ZBTB16/ITPKB/GATA3/RARA/ZMIZ1/DTX1/HLX/GAS6/PTPRC/PPP2R3C/GLI3/ZFP36L1/IL7/RIPK2/TLR9/GLI2
BP	GO:1904705	regulation of vascular smooth muscle cell proliferation	43	0.614286	1.9164	0.00189394	0.016923	0.0118023	1585	tags=44%, list=11%, signal=39%	CNN1/HPGD/AGT/ADAMTS1/MEF2C/TPM1/IGFBP5/TGFB3/IGF1/MMP2/SOD2/TNF/HMOX1/JAK2/GNAI2/CDKN1A/CDKN1B/MMP9/FGF2
BP	GO:1990874	vascular smooth muscle cell proliferation	43	0.614286	1.9164	0.00189394	0.016923	0.0118023	1585	tags=44%, list=11%, signal=39%	CNN1/HPGD/AGT/ADAMTS1/MEF2C/TPM1/IGFBP5/TGFB3/IGF1/MMP2/SOD2/TNF/HMOX1/JAK2/GNAI2/CDKN1A/CDKN1B/MMP9/FGF2
BP	GO:1904018	positive regulation of vasculature development	139	0.614171	2.32223	0.0015625	0.016923	0.0118023	1807	tags=44%, list=13%, signal=39%	GHRL/ITGB2/CYBB/CYP1B1/THBS1/PPP1R16B/PTGIS/HSPB6/C3/SFRP2/CX3CL1/IL1B/TEK/GREM1/TMEM100/CDH5/CCL11/CD34/ENG/C5AR1/ETS1/DLL1/VEGFC/ADM/KIT/IL1A/ISL1/SERPINE1/C3AR1/CX3CR1/NRP1/ITGA5/TGFBR2/XBP1/ACVRL1/RHOJ/RAMP2/SMOC2/SOD2/TNFSF12/HMOX1/TLR3/SRPX2/EGR1/WNT5A/ANXA1/JAK1/PDGFD/PRKD1/AGTR1/RRAS/AQP1/CD40/TWIST1/RHOB/FGF2/CFLAR/HIF1A/SASH1/STAT3/VEGFB
BP	GO:0030217	T cell differentiation	203	0.613883	2.4139	0.00145349	0.016923	0.0118023	1840	tags=42%, list=13%, signal=37%	CCL19/CD2/IL7R/CD8A/CD3D/DOCK2/CCR7/HLA-DOA/FCER1G/CD74/IFNG/CD27/ITK/MAFB/SLAMF6/IL6/SASH3/ZNF683/CD86/GPR18/IRF1/VNN1/CD4/EOMES/CD3E/CD83/PTGER4/SOCS1/CD3G/BCL2/RASGRP1/PRDM1/LILRB4/KIT/RSAD2/TNFSF4/NCKAP1L/IL18R1/IRF4/RUNX3/CD1D/LGALS9/PTPN22/LILRB2/TGFBR2/ZEB1/XBP1/IL2RA/LY9/CD80/IL12RB1/PIK3CD/EGR1/CTLA4/RELB/CYP26B1/ANXA1/BCL6/NLRP3/PREX1/ADA/CD28/ZAP70/FZD8/WNT4/SMAD7/PPP3CB/B2M/BCL3/IL15/…
BP	GO:0071276	cellular response to cadmium ion	31	0.613692	1.79457	0.00390625	0.0239246	0.0166853	1572	tags=45%, list=11%, signal=40%	CYBB/NCF1/MT1M/MT2A/MT1H/MT1A/GSN/MT1E/MT1G/HMOX1/FOS/MT1X/MMP9/MT1F
BP	GO:0050670	regulation of lymphocyte proliferation	177	0.613574	2.37472	0.00149031	0.016923	0.0118023	1716	tags=41%, list=12%, signal=37%	CCL19/CCL5/HLA-DPA1/CD74/CD6/AIF1/GPNMB/VCAM1/CORO1A/HLA-DPB1/IL6/RAC2/SASH3/TNFSF13B/CD38/CLECL1/HLA-DMB/HAVCR2/TNFRSF13B/CD86/IL1B/BTK/EBI3/CD209/IRF1/CD4/LST1/CD3E/FCRL3/BCL2/MEF2C/IGF1/LRRC32/TNFRSF4/MNDA/TNFSF4/FLT3LG/CD300A/NCKAP1L/CLC/PDE5A/CD1D/LGALS9/PTPN22/LYN/LILRB2/TGFBR2/FCGR2B/IL2RA/CD80/CCR2/IL12RB1/TWSG1/HLA-E/PRNP/CTLA4/ANXA1/BCL6/ADA/ATM/CD28/PTPN6/ZAP70/CD22/CD274/CD40/BST1/TNF…
BP	GO:0002369	T cell cytokine production	35	0.613321	1.84491	0.0019084	0.016923	0.0118023	1612	tags=40%, list=11%, signal=36%	IL6/SASH3/IL1B/IL18RAP/RSAD2/TNFSF4/IL18R1/CLC/NLRP3/IL1R1/SLC11A1/SMAD7/B2M/GATA3
BP	GO:0060337	type I interferon signaling pathway	76	0.613171	2.13536	0.00170648	0.016923	0.0118023	2154	tags=51%, list=15%, signal=44%	IRF1/IFIT2/GBP2/IFIT3/MMP12/IRF8/IFITM1/RSAD2/STAT1/IRF4/OASL/IFI35/ISG20/BST2/HLA-E/STAT2/IFIT1/EGR1/WNT5A/JAK1/IFITM2/OAS2/ZBP1/PTPN6/IRF9/IRF7/MX2/MX1/HLA-C/IFITM3/HLA-B/XAF1/CNOT7/IFI27/ISG15/PSMB8/IFNAR1/NLRC5/OAS1
BP	GO:0071357	cellular response to type I interferon	76	0.613171	2.13536	0.00170648	0.016923	0.0118023	2154	tags=51%, list=15%, signal=44%	IRF1/IFIT2/GBP2/IFIT3/MMP12/IRF8/IFITM1/RSAD2/STAT1/IRF4/OASL/IFI35/ISG20/BST2/HLA-E/STAT2/IFIT1/EGR1/WNT5A/JAK1/IFITM2/OAS2/ZBP1/PTPN6/IRF9/IRF7/MX2/MX1/HLA-C/IFITM3/HLA-B/XAF1/CNOT7/IFI27/ISG15/PSMB8/IFNAR1/NLRC5/OAS1
BP	GO:0032944	regulation of mononuclear cell proliferation	178	0.613151	2.37621	0.0014881	0.016923	0.0118023	1716	tags=41%, list=12%, signal=37%	CCL19/CCL5/HLA-DPA1/CD74/CD6/AIF1/GPNMB/VCAM1/CORO1A/HLA-DPB1/IL6/RAC2/SASH3/TNFSF13B/CD38/CLECL1/HLA-DMB/HAVCR2/TNFRSF13B/CD86/IL1B/BTK/EBI3/CD209/IRF1/CD4/LST1/CD3E/FCRL3/BCL2/MEF2C/IGF1/LRRC32/TNFRSF4/MNDA/TNFSF4/FLT3LG/CD300A/NCKAP1L/CLC/PDE5A/CD1D/LGALS9/PTPN22/LYN/LILRB2/TGFBR2/FCGR2B/IL2RA/CD80/CCR2/IL12RB1/TWSG1/HLA-E/PRNP/CTLA4/ANXA1/BCL6/ADA/ATM/CD28/PTPN6/ZAP70/CD22/CD274/CD40/BST1/TNF…
BP	GO:0006809	nitric oxide biosynthetic process	56	0.613055	2.027	0.00176991	0.016923	0.0118023	1185	tags=32%, list=8%, signal=30%	ITGB2/IFNG/AIF1/CYP1B1/CAV1/PTGIS/IL1B/AGT/HBB/ACP5/CD34/CD36/CX3CR1/PKD2/TLR6/KLF2/TNF/JAK2
BP	GO:0070228	regulation of lymphocyte apoptotic process	48	0.612623	1.96058	0.00182149	0.016923	0.0118023	1389	tags=35%, list=10%, signal=32%	CCL5/IL7R/CD74/CD27/GIMAP8/BTK/TSC22D3/CD3G/PDCD1/TNFRSF4/DOCK8/LGALS9/LYN/WNT5A/BCL6/ADA/CD274
BP	GO:1904427	positive regulation of calcium ion transmembrane transport	48	0.612447	1.96002	0.00182149	0.016923	0.0118023	2401	tags=44%, list=17%, signal=36%	CXCL9/CXCL10/CD19/CX3CL1/CXCL11/KCNE2/PLCG2/RAMP3/THY1/PKD2/ANK2/F2RL3/CALM1/SLC9A1/HSPA2/TRPC1/GSTO1/STIM1/BAX/STIM2/BDKRB1
BP	GO:0048660	regulation of smooth muscle cell proliferation	108	0.61243	2.23621	0.00166113	0.016923	0.0118023	1585	tags=41%, list=11%, signal=36%	CCL5/IFNG/AIF1/THBS1/OGN/APOD/IL6/CNN1/HPGD/CX3CL1/AGT/TGM2/ADAMTS1/VIP/MEF2C/TPM1/HBEGF/IGFBP5/PDGFRB/CALCRL/TNFAIP3/TGFB3/IGF1/STAT1/VIPR2/RBPMS2/MMP2/TGFBR2/SOD2/TNF/HMOX1/NDRG2/JAK2/PDGFD/IGFBP3/PTAFR/AKR1B1/GNAI2/CDKN1A/NAMPT/CDKN1B/MMP9/IL15/FGF2
BP	GO:0071887	leukocyte apoptotic process	91	0.612238	2.16898	0.00172117	0.016923	0.0118023	1804	tags=41%, list=13%, signal=36%	CCL19/CCL5/IL7R/HCLS1/CCL21/CCR7/FCER1G/CD74/CD27/IL6/CXCL12/GIMAP8/BTK/TSC22D3/CD3G/AXL/MEF2C/PDCD1/TNFRSF4/DOCK8/CLC/LGALS9/LYN/IL2RA/PIK3CD/WNT5A/ANXA1/BCL6/FASLG/ADA/CD274/IRF7/ITPKB/HIF1A/GAS6/KITLG/GLI3
BP	GO:0045580	regulation of T cell differentiation	114	0.611853	2.25032	0.00161812	0.016923	0.0118023	1716	tags=41%, list=12%, signal=37%	CCL19/CD2/IL7R/HLA-DOA/CD74/IFNG/CD27/SASH3/ZNF683/CD86/IRF1/VNN1/CD83/SOCS1/RASGRP1/PRDM1/LILRB4/TNFSF4/NCKAP1L/IRF4/RUNX3/LGALS9/LILRB2/TGFBR2/ZEB1/XBP1/IL2RA/CD80/IL12RB1/CTLA4/CYP26B1/ANXA1/BCL6/NLRP3/ADA/CD28/ZAP70/SMAD7/IL15/ZBTB16/ITPKB/GATA3/RARA/ZMIZ1/DTX1/HLX/PTPRC
CC	GO:0031012	extracellular matrix	402	0.611787	2.56905	0.00132802	0.016923	0.0118023	1570	tags=37%, list=11%, signal=34%	TPSAB1/CPA3/C1QB/SFRP1/ABI3BP/C1QC/CTSG/MGP/EFEMP1/APOA1/DCN/APOA4/S100A8/C1QA/CILP/THBS1/MFAP4/OGN/SPON1/LUM/THBS4/PODN/FBLN1/CRISPLD2/SPARCL1/SERPINF1/RARRES2/FCN1/MMRN1/SERPINA1/F13A1/SFRP2/SERPING1/COLEC12/OMD/COL15A1/FLRT2/COL14A1/DPT/CYR61/ANGPTL2/TGM2/APOE/PCOLCE/IGFBP7/TIMP3/SOD3/ADAMTS1/VWF/FBLN2/MFAP5/CLEC14A/TNC/MMP12/SPARC/COL10A1/COMP/MMP10/POSTN/COL6A2/FBLN5/COL1A2/EMILIN1/HTRA1/CLE…
BP	GO:1903037	regulation of leukocyte cell-cell adhesion	245	0.611659	2.45083	0.00141443	0.016923	0.0118023	1716	tags=40%, list=12%, signal=35%	CCL19/CCL5/CCL25/IL7R/HLA-DPA1/CCL21/CCR7/CD74/IFNG/CD6/LAG3/AIF1/CCL2/GPNMB/LAX1/CD27/VCAM1/CORO1A/CAV1/HLA-DPB1/IL6/CXCL12/SASH3/TNFSF13B/CLECL1/HLA-DMB/HAVCR2/ICOS/CD86/IL1B/EBI3/CD209/IRF1/VNN1/CD4/CD3E/THY1/CD83/SOCS1/ETS1/RASGRP1/PDCD1/LILRB4/IGF1/LRRC32/PAG1/ITGA4/TNFSF4/BTLA/DOCK8/CD300A/NCKAP1L/ADORA2A/RUNX3/PDE5A/CD1D/LGALS9/PTPN22/LYN/LILRB2/TGFBR2/FCGR2B/XBP1/IL2RA/CD80/CCR2/TNF/IL12R…
BP	GO:0051480	regulation of cytosolic calcium ion concentration	267	0.611407	2.47447	0.0013947	0.016923	0.0118023	1890	tags=33%, list=13%, signal=29%	CXCL9/CCL19/CXCL13/CXCL10/GHRL/CD52/CD19/CCL21/CCR7/CXCR6/CORO1A/CAV1/P2RY8/CD38/FPR1/PTGER1/CX3CL1/FPR3/PDGFRA/AGT/CXCL11/TGM2/GPR18/CCL3/CYSLTR1/CXCR4/CXCR5/PLCG2/CASQ2/PTGER2/CD4/RAMP3/PIK3CG/THY1/PTGER4/GPR65/ITPR1/SAA1/MCOLN2/BCL2/C5AR1/CXCR3/ADM/CCR1/C3AR1/CD36/JSRP1/P2RY10/CX3CR1/MYO5A/PDE4D/NMUR2/PROK2/PKD2/LYN/CLIC2/ESR1/CCR2/LPAR1/PLN/SCGN/PRNP/WNT5A/ANK2/ITGAV/HTR2B/JAK2/FASLG/EDNRA/LI…
BP	GO:0045824	negative regulation of innate immune response	34	0.611335	1.81588	0.00390625	0.0239246	0.0166853	2218	tags=50%, list=16%, signal=42%	HAVCR2/CD96/SERPING1/IFI16/MMP12/A2M/TNFAIP3/IRAK3/LGALS9/HLA-E/DHX58/NR1H3/NMI/TRAFD1/CNOT7/NLRC5/SERPINB9
BP	GO:0042089	cytokine biosynthetic process	93	0.611111	2.16964	0.00170648	0.016923	0.0118023	1716	tags=41%, list=12%, signal=36%	GHRL/LAG3/CYBB/THBS1/LTB/IL6/TLR7/CD86/IL1B/EBI3/IRF1/CD4/CD3E/TLR8/IL1A/CX3CR1/IRF4/TLR6/ZFP36/TLR1/CD80/CCR2/TNF/HMOX1/TLR3/EGR1/WNT5A/CD28/TRIB2/PTAFR/IRF7/NFKB1/BCL3/TLR4/GATA3/UBE2J1/NMI/PTPRC
BP	GO:1903672	positive regulation of sprouting angiogenesis	28	0.610817	1.73741	0.00590551	0.0320597	0.0223588	2176	tags=54%, list=15%, signal=45%	GHRL/PPP1R16B/DLL1/NRP1/ITGA5/RHOJ/HMOX1/SRPX2/ANXA1/JAK1/AGTR1/FGF2/KLF4/GATA2/MAP3K3
BP	GO:1903018	regulation of glycoprotein metabolic process	33	0.610754	1.80854	0.00585938	0.0318791	0.0222328	1022	tags=27%, list=7%, signal=25%	CCL19/ITM2A/CCL21/CCR7/BCL2/HBEGF/IGF1/RAMP1/ITM2C
BP	GO:0030098	lymphocyte differentiation	296	0.610659	2.499	0.0013986	0.016923	0.0118023	1804	tags=40%, list=13%, signal=35%	CCL19/CD2/ITM2A/CD79A/IL7R/CD8A/CR2/CD3D/DOCK2/CCR7/HLA-DOA/SFRP1/CD79B/FCER1G/CD74/IFNG/CD27/VCAM1/ITK/IKZF1/MAFB/SLAMF6/IL6/SASH3/ZNF683/CD86/BTK/DOCK10/LYL1/GPR18/IRF1/SPI1/VNN1/PLCG2/CD4/EOMES/CD3E/CD83/FCRL3/PTGER4/SOCS1/CD3G/AXL/BCL2/MFNG/RASGRP1/DLL1/PRDM1/LILRB4/KIT/TOX/RSAD2/ITGA4/TNFSF4/FLT3LG/NCKAP1L/IL18R1/PLCL2/IRF4/RUNX3/CD1D/LGALS9/PTPN22/LILRB2/TGFBR2/RBPJ/FCGR2B/KLF6/ZEB1/XBP1/IL…
BP	GO:0070231	T cell apoptotic process	42	0.610505	1.90666	0.00185874	0.016923	0.0118023	1389	tags=36%, list=10%, signal=32%	CCL5/IL7R/CD27/GIMAP8/TSC22D3/PDCD1/TNFRSF4/DOCK8/CLC/LGALS9/IL2RA/WNT5A/FASLG/ADA/CD274
BP	GO:0001960	negative regulation of cytokine-mediated signaling pathway	42	0.610453	1.9065	0.00185874	0.016923	0.0118023	1716	tags=33%, list=12%, signal=29%	CCL5/APOA1/CAV1/IL6/MMP12/CCDC3/SLIT2/SLIT3/IRAK3/CARD8/NR1H3/PXDN/GAS6/PTPRC
BP	GO:0002715	regulation of natural killer cell mediated immunity	34	0.6087	1.80805	0.00390625	0.0239246	0.0166853	1100	tags=32%, list=8%, signal=30%	LAG3/SLAMF6/HAVCR2/CD96/IL18RAP/SH2D1A/RASGRP1/LGALS9/HLA-E/CD226/NCR3
BP	GO:0050690	regulation of defense response to virus by virus	29	0.608579	1.75957	0.00575816	0.0315595	0.0220099	1505	tags=28%, list=11%, signal=25%	DOCK2/CD247/HCK/AP1S2/CD4/CD28/PACS1/B2M
BP	GO:0014909	smooth muscle cell migration	60	0.607888	2.03825	0.0017762	0.016923	0.0118023	1488	tags=38%, list=11%, signal=34%	CCL5/AIF1/AGT/ADAMTS1/POSTN/PLAU/BCL2/SLIT2/MEF2C/TPM1/IGFBP5/PDGFRB/IGF1/SERPINE1/NRP1/PLAT/LPAR1/PARVA/PDGFD/IGFBP3/NOV/NOX4/VTN
BP	GO:1903524	positive regulation of blood circulation	50	0.607824	1.95948	0.00181488	0.016923	0.0118023	1365	tags=28%, list=10%, signal=25%	GHRL/CHGA/CAV1/CD38/RGS2/PTGER2/TPM1/ADM/CTGF/RGS4/PDE4D/FGB/ADA/PTAFR
BP	GO:0003044	regulation of systemic arterial blood pressure mediated by a chemical signal	41	0.607784	1.89339	0.00185185	0.016923	0.0118023	1773	tags=32%, list=13%, signal=28%	CPA3/CTSG/SLC2A5/AGT/ADRB2/TPM1/PDE4D/SUCNR1/SOD2/CORIN/AGTR1/CYBA/CTSZ
BP	GO:0042113	B cell activation	196	0.607732	2.38688	0.00143267	0.016923	0.0118023	1757	tags=36%, list=12%, signal=32%	IGLL1/ITM2A/CD79A/IL7R/CR2/SFRP1/CD79B/TBC1D10C/CD74/LAX1/CD27/VCAM1/IL6/SAMSN1/SASH3/TNFSF13B/CD38/TNFRSF13B/BANK1/BTK/DOCK10/LYL1/CXCR5/PLCG2/FCRL3/BCL2/MFNG/MEF2C/DLL1/LAT2/KIT/TNFAIP3/IL27RA/TNFRSF4/MNDA/ITGA4/TNFSF4/CD300A/NCKAP1L/PLCL2/BST2/LYN/RBPJ/FCGR2B/KLF6/XBP1/PIK3CD/CTLA4/BCL6/MS4A1/DNAJB9/ADA/ATM/CD28/DOCK11/LGALS1/PTPN6/ZAP70/CD22/SLA2/CD40/NBN/BST1/BCL3/SWAP70/TLR4/FLT3/CD40LG/PTP…
BP	GO:0032677	regulation of interleukin-8 production	53	0.60766	1.99349	0.00177936	0.016923	0.0118023	2122	tags=45%, list=15%, signal=39%	CD2/TLR7/FCN1/IL1B/CD14/TLR8/SERPINE1/LGALS9/PTPN22/TLR6/TLR1/TNF/TLR3/WNT5A/ANXA1/DDX58/FFAR2/BCL3/TLR4/PTPRC/TLR5/KLF4/TLR9/NOD2
BP	GO:0050865	regulation of cell activation	430	0.607654	2.56832	0.00130208	0.016923	0.0118023	1723	tags=37%, list=12%, signal=33%	IGLL1/CCL19/CCL5/CD2/IL7R/HLA-DPA1/CCL21/CCR7/HLA-DOA/SFRP1/PLEK/ITGB2/TBC1D10C/FCER1G/CD74/IFNG/CD6/LAG3/AIF1/CCL2/GPNMB/THBS1/LAX1/CD27/VCAM1/CORO1A/CAV1/HLA-DPB1/IL6/SAMSN1/RAC2/SASH3/TNFSF13B/CD38/CLECL1/HLA-DMB/HAVCR2/ZNF683/TNFRSF13B/BANK1/ICOS/CD86/CX3CL1/IL1B/PDGFRA/BTK/EBI3/CD209/APOE/IRF1/CD300LF/PDPN/CYGB/VNN1/CD4/ITGAM/LST1/CD3E/FGR/EMILIN1/THY1/CD83/FCRL3/SOCS1/AXL/IL33/BCL2/MEF2C/RA…
BP	GO:0070613	regulation of protein processing	88	0.6074	2.13899	0.00171527	0.016923	0.0118023	904	tags=27%, list=6%, signal=26%	CD19/CR2/C1QB/CFH/C1QC/C1R/C7/C1QA/THBS1/SPON1/C1S/C3/SERPING1/GAS1/CLEC3B/C5AR1/A2M/SERPINE2/SERPINE1/C3AR1/GSN/CARD8/CFB/BIRC3
BP	GO:0002819	regulation of adaptive immune response	139	0.606898	2.29473	0.0015625	0.016923	0.0118023	1761	tags=41%, list=12%, signal=36%	CCL19/IL7R/WAS/CD48/FCER1G/IL6/SAMSN1/SASH3/TNFSF13B/HAVCR2/C3/IL1B/BTK/IRF1/LTA/CD1C/CD4/IL33/FCER2/MEF2C/TNFAIP3/CD1A/IL27RA/RSAD2/TNFSF4/IL18R1/CLC/CD1D/CD1E/FCGR2B/CD80/CCR2/TNF/IL12RB1/CD1B/HLA-E/CD226/ANXA1/BCL6/NLRP3/IL1R1/ADA/CD28/PTPN6/CD274/SLC11A1/SMAD7/IRF7/CD40/PPP3CB/SKAP1/B2M/GATA3/HLA-C/HLX/PTPRC/HLA-B
BP	GO:1905314	semi-lunar valve development	28	0.6066	1.72541	0.00590551	0.0320597	0.0223588	1897	tags=46%, list=13%, signal=40%	GATA5/EMILIN1/SLIT2/SLIT3/SNAI2/ELN/HEYL/RBPJ/TNFRSF1A/TNFRSF1B/TWIST1/GATA3/BMPR2
BP	GO:0002821	positive regulation of adaptive immune response	93	0.606414	2.15296	0.00170648	0.016923	0.0118023	1761	tags=44%, list=12%, signal=39%	CCL19/FCER1G/IL6/SASH3/TNFSF13B/C3/IL1B/BTK/LTA/CD1C/CD4/FCER2/CD1A/IL27RA/RSAD2/TNFSF4/IL18R1/CD1D/CD1E/CD80/CCR2/TNF/IL12RB1/CD1B/HLA-E/CD226/ANXA1/NLRP3/IL1R1/ADA/CD28/CD274/SLC11A1/CD40/SKAP1/B2M/GATA3/HLA-C/HLX/PTPRC/HLA-B
BP	GO:0070555	response to interleukin-1	130	0.606382	2.26645	0.0016129	0.016923	0.0118023	2336	tags=44%, list=16%, signal=37%	CCL19/CCL5/CCL25/CCL21/SFRP1/CCL2/GBP1/CCL3L3/CCL8/IL6/CD38/CCL4L1/PTGIS/CCL13/CCL22/CX3CL1/IL1B/CCL3/GBP2/CCL15/CCL11/CCL3L1/ETS1/IL1A/IRAK3/SELE/LGALS9/KLF2/NFKBIA/EGR1/CCL23/FGB/RPS6KA5/ANXA1/IL1R1/CCL18/NFKB1/CD40/NLRP7/HIF1A/CCL26/CYBA/RIPK2/CCL20/SIRPA/IRAK2/KMO/NOD2/FBXW11/LCN2/TANK/MAP3K3/AES/IGBP1/CCL17/CD47/PELI2
BP	GO:0030198	extracellular matrix organization	292	0.606093	2.47592	0.0013986	0.016923	0.0118023	1585	tags=39%, list=11%, signal=36%	TPSAB1/ABI3BP/CTSG/ITGB2/DCN/CYP1B1/THBS1/VCAM1/MFAP4/LCP1/LUM/FBLN1/CRISPLD2/ITGAL/PECAM1/CTSK/JAM2/SFRP2/PDGFRA/AGT/COL15A1/FLRT2/COL14A1/DPT/CYR61/ITGB7/FAP/VWF/MYH11/FBLN2/MFAP5/PDPN/GREM1/TNC/MMP12/SPARC/COL10A1/COMP/ITGAM/MMP10/POSTN/COL6A2/FBLN5/COL1A2/EMILIN1/HTRA1/ECM2/SULF1/AEBP1/COL6A1/COL6A3/ICAM3/ENG/ETS1/RECK/MMP7/A2M/LOX/TIMP2/FOXF1/JAM3/CTGF/SERPINE1/DDR2/ITGA4/ITGAX/COL5A1/ELN/AD…
BP	GO:0050819	negative regulation of coagulation	42	0.605695	1.89164	0.00185874	0.016923	0.0118023	1488	tags=33%, list=11%, signal=30%	THBS1/SERPING1/PDGFRA/APOE/FAP/PLAU/CD34/SERPINE2/SERPINE1/PLAT/PLAUR/FGB/ANXA5/VTN
BP	GO:0050863	regulation of T cell activation	260	0.604036	2.44026	0.0013947	0.016923	0.0118023	1716	tags=38%, list=12%, signal=34%	CCL19/CCL5/CD2/IL7R/HLA-DPA1/CCL21/CCR7/HLA-DOA/CD74/IFNG/CD6/LAG3/AIF1/CCL2/GPNMB/LAX1/CD27/VCAM1/CORO1A/CAV1/HLA-DPB1/IL6/RAC2/SASH3/TNFSF13B/CLECL1/HLA-DMB/HAVCR2/ZNF683/ICOS/CD86/IL1B/EBI3/CD209/IRF1/VNN1/CD4/CD3E/THY1/CD83/SOCS1/RASGRP1/PDCD1/PRDM1/LILRB4/IGF1/LRRC32/PAG1/TNFSF4/BTLA/DOCK8/CD300A/NCKAP1L/CLC/ADORA2A/IRF4/GSN/RUNX3/PDE5A/CD1D/LGALS9/PTPN22/LYN/LILRB2/TGFBR2/FCGR2B/ZEB1/XBP1/I…
BP	GO:0050764	regulation of phagocytosis	68	0.603992	2.08002	0.00167504	0.016923	0.0118023	2161	tags=46%, list=15%, signal=39%	DOCK2/FCER1G/CCL2/C3/IL1B/HCK/CD300LF/ITGAM/FGR/CD36/CD300A/NCKAP1L/FCGR2B/DYSF/RAB27A/TNF/SYT11/ITGAV/SLC11A1/CAMK1D/MFGE8/GAS6/PTPRC/C2/ATG3/CYBA/MERTK/SIRPA/RAPGEF1/PTEN/GATA2
BP	GO:0050832	defense response to fungus	32	0.603969	1.77965	0.00583658	0.0318483	0.0222114	784	tags=25%, list=6%, signal=24%	CTSG/S100A8/CHGA/GNLY/RARRES2/S100A9/SPON2/LTF
BP	GO:1904035	regulation of epithelial cell apoptotic process	54	0.60345	1.97952	0.00177305	0.016923	0.0118023	1840	tags=44%, list=13%, signal=39%	CCL2/THBS1/IL6/SFRP4/TEK/CD248/TNFAIP3/SERPINE1/ITGA4/GSN/ZFP36/RAMP2/TNF/HMOX1/SCG2/FGB/JAK2/FASLG/CD40/GATA3/CFLAR/CD40LG/GAS6/ZFP36L1
BP	GO:0002576	platelet degranulation	104	0.603194	2.19657	0.00166389	0.016923	0.0118023	1555	tags=34%, list=11%, signal=30%	SRGN/PLEK/CFD/APOA1/FCER1G/THBS1/PECAM1/FERMT3/RARRES2/MMRN1/SERPINA1/F13A1/SERPING1/TIMP3/VWF/SPARC/CLEC3B/SERPINA3/VEGFC/A2M/TGFB3/IGF1/SELP/SERPINE1/CD36/LHFPL2/CTSW/LYN/FGB/PCDH7/ANXA5/WDR1/ISLR/TLN1/TIMP1
BP	GO:0060760	positive regulation of response to cytokine stimulus	44	0.602976	1.894	0.00185529	0.016923	0.0118023	2138	tags=52%, list=15%, signal=45%	CD74/CASP1/CD300LF/MMP12/GFI1/AXL/WNT5A/DDX58/IL1R1/PARP9/IFIH1/ZBP1/CASP4/TICAM2/IRF7/TLR4/PAFAH1B1/HIF1A/GAS6/TREM2/IL7/RIPK2/NLRC5
BP	GO:0042110	T cell activation	386	0.602895	2.52332	0.00133511	0.016923	0.0118023	1840	tags=38%, list=13%, signal=34%	CCL19/CCL5/CD2/IL7R/CD8A/HLA-DPA1/CD3D/CCL21/DOCK2/CCR7/WAS/HLA-DOA/FCER1G/CD74/IFNG/CD6/LAG3/AIF1/CCL2/GPNMB/LAX1/CD27/VCAM1/CORO1A/CAV1/ITK/HLA-DPB1/MAFB/SLAMF6/LCP1/IL6/RAC2/SASH3/TNFSF13B/CLECL1/HLA-DMB/HAVCR2/ZNF683/ITGAL/CLEC4A/ICOS/CD86/IL1B/EBI3/CD7/CD209/GPR18/IRF1/CD1C/VNN1/CD4/EOMES/PIK3CG/CD3E/THY1/CD83/PTGER4/SOCS1/CD3G/BCL2/RASGRP1/PDCD1/PRDM1/LILRB4/KIT/IGF1/LRRC32/RSAD2/TNFRSF4/PA…
BP	GO:0071356	cellular response to tumor necrosis factor	193	0.602627	2.35948	0.00144509	0.016923	0.0118023	1840	tags=36%, list=13%, signal=32%	CCL19/CCL5/CCL25/CCL21/TNFRSF17/SFRP1/APOA1/CCL2/CD27/VCAM1/CASP1/GBP1/LTB/CCL3L3/CCL8/TNFSF13B/CCL4L1/TNFRSF13B/CCL13/TNFRSF6B/CCL22/TCL1A/CX3CL1/APOB/LTA/CCL3/GBP2/IL18BP/CCDC3/POSTN/CCL15/AIM2/CCL11/CCL3L1/FABP4/TNFAIP3/PID1/TNFRSF4/PLVAP/TNFSF4/STAT1/CARD8/COL1A1/BIRC3/KLF2/ZFP36/CLIP3/NFKBIA/TNFRSF9/TNF/TNFSF12/CCL23/JAK2/CLDN18/CCL18/HAMP/TNFRSF1A/CASP4/TNFRSF1B/NFKB1/CD40/TNFRSF14/GATA3/TN…
BP	GO:0042107	cytokine metabolic process	94	0.602289	2.14469	0.00170068	0.016923	0.0118023	1716	tags=40%, list=12%, signal=36%	GHRL/LAG3/CYBB/THBS1/LTB/IL6/TLR7/CD86/IL1B/EBI3/IRF1/CD4/CD3E/TLR8/IL1A/CX3CR1/IRF4/TLR6/ZFP36/TLR1/CD80/CCR2/TNF/HMOX1/TLR3/EGR1/WNT5A/CD28/TRIB2/PTAFR/IRF7/NFKB1/BCL3/TLR4/GATA3/UBE2J1/NMI/PTPRC
BP	GO:0043062	extracellular structure organization	338	0.602232	2.49894	0.00134409	0.016923	0.0118023	1585	tags=38%, list=11%, signal=35%	TPSAB1/ABI3BP/CTSG/ITGB2/APOA1/DCN/APOA4/CYP1B1/THBS1/VCAM1/MFAP4/LCP1/LUM/FBLN1/CRISPLD2/ITGAL/PECAM1/PLA2G7/CTSK/JAM2/SFRP2/APOB/PDGFRA/AGT/COL15A1/FLRT2/COL14A1/DPT/CYR61/APOE/ITGB7/FAP/VWF/MYH11/FBLN2/MFAP5/PDPN/GREM1/TNC/MMP12/SPARC/COL10A1/COMP/ITGAM/MMP10/POSTN/COL6A2/FBLN5/COL1A2/EMILIN1/HTRA1/ECM2/SULF1/APOC1/AEBP1/COL6A1/COL6A3/ICAM3/CD34/ENG/ETS1/RECK/MMP7/A2M/LOX/TIMP2/FOXF1/JAM3/ABCA…
BP	GO:1903708	positive regulation of hemopoiesis	149	0.601835	2.28836	0.0015528	0.016923	0.0118023	2013	tags=44%, list=14%, signal=38%	CCL19/IL7R/HCLS1/CD74/IFNG/EVI2B/CD27/SASH3/GPR68/CD86/BTK/CA2/VNN1/CD4/CD83/SOCS1/AXL/ETS1/RASGRP1/LILRB4/TOX/CCR1/TNFSF4/FLT3LG/NCKAP1L/STAT1/RUNX3/LGALS9/ROR2/LILRB2/ZBTB46/TGFBR2/XBP1/IL2RA/CD80/TNF/IL12RB1/ANXA1/BCL6/NLRP3/FOS/ADA/ZAP70/IL15/ZBTB16/ITPKB/FES/GATA3/RARA/ZMIZ1/HLX/HIF1A/GAS6/PTPRC/PPP2R3C/KITLG/STAT3/GLI3/ZFP36L1/POU4F1/IL7/RIPK2/SCIN/RAB7B/GLI2
BP	GO:0009617	response to bacterium	473	0.601764	2.54934	0.0012837	0.016923	0.0118023	1823	tags=35%, list=13%, signal=31%	GKN2/CXCL9/IGLL1/CXCL13/CCL5/CXCL10/GBP5/GZMA/CCR7/CD79B/CTSG/DCN/FCER1G/CD6/S100A8/CCL2/RGS1/ATP4B/CHGA/VCAM1/RNASE6/CAV1/CASP1/LY96/IL6/LY86/HAVCR2/CD96/GNLY/VIM/IL10RA/HPGD/RARRES2/BANK1/C3/PTGER1/CD86/CX3CL1/APOB/IL1B/CXCL11/NEXN/C15orf48/HCK/CD14/LTA/CCL3/IFIT3/KLHL6/SPARC/PLCG2/PTGER2/CD4/IL18BP/PDE4B/FGR/PGC/ACP5/PTGER4/GFI1/AXL/FMO1/REG4/PLAC8/C5AR1/MEF2C/IRF8/LITAF/STAB1/MMP7/ADM/FABP4/T…
BP	GO:0002694	regulation of leukocyte activation	402	0.601456	2.52567	0.00132802	0.016923	0.0118023	1723	tags=37%, list=12%, signal=33%	IGLL1/CCL19/CCL5/CD2/IL7R/HLA-DPA1/CCL21/CCR7/HLA-DOA/SFRP1/ITGB2/TBC1D10C/FCER1G/CD74/IFNG/CD6/LAG3/AIF1/CCL2/GPNMB/THBS1/LAX1/CD27/VCAM1/CORO1A/CAV1/HLA-DPB1/IL6/SAMSN1/RAC2/SASH3/TNFSF13B/CD38/CLECL1/HLA-DMB/HAVCR2/ZNF683/TNFRSF13B/BANK1/ICOS/CD86/CX3CL1/IL1B/BTK/EBI3/CD209/IRF1/CD300LF/VNN1/CD4/ITGAM/LST1/CD3E/FGR/THY1/CD83/FCRL3/SOCS1/AXL/IL33/BCL2/MEF2C/RASGRP1/PDCD1/PRDM1/LILRB4/TNFAIP3/FO…
BP	GO:0051249	regulation of lymphocyte activation	343	0.601287	2.49599	0.00134589	0.016923	0.0118023	1723	tags=37%, list=12%, signal=33%	IGLL1/CCL19/CCL5/CD2/IL7R/HLA-DPA1/CCL21/CCR7/HLA-DOA/SFRP1/TBC1D10C/CD74/IFNG/CD6/LAG3/AIF1/CCL2/GPNMB/LAX1/CD27/VCAM1/CORO1A/CAV1/HLA-DPB1/IL6/SAMSN1/RAC2/SASH3/TNFSF13B/CD38/CLECL1/HLA-DMB/HAVCR2/ZNF683/TNFRSF13B/BANK1/ICOS/CD86/IL1B/BTK/EBI3/CD209/IRF1/VNN1/CD4/LST1/CD3E/THY1/CD83/FCRL3/SOCS1/AXL/BCL2/MEF2C/RASGRP1/PDCD1/PRDM1/LILRB4/TNFAIP3/IGF1/LRRC32/TOX/IL27RA/TNFRSF4/MNDA/PAG1/TNFSF4/BTL…
BP	GO:0060761	negative regulation of response to cytokine stimulus	46	0.600675	1.90786	0.00185529	0.016923	0.0118023	2243	tags=39%, list=16%, signal=33%	CCL5/APOA1/CAV1/IL6/MMP12/CCDC3/SLIT2/SLIT3/IRAK3/CARD8/NR1H3/PXDN/GAS6/PTPRC/KLF4/CNOT7/NLRC5/AES
BP	GO:0031341	regulation of cell killing	72	0.600628	2.07933	0.00168919	0.016923	0.0118023	1761	tags=38%, list=12%, signal=33%	IL7R/IFNG/LAG3/DNASE1L3/SLAMF6/HAVCR2/PRF1/IL18RAP/SH2D1A/CD1C/FCER2/RASGRP1/CD1A/CD1D/CD1E/LGALS9/FCGR2B/IL12RB1/CD1B/HLA-E/CD226/NCR3/PPP3CB/B2M/HLA-C/PTPRC/HLA-B
BP	GO:0006939	smooth muscle contraction	81	0.60028	2.10052	0.00170358	0.016923	0.0118023	1489	tags=33%, list=11%, signal=30%	GHRL/CAV1/CD38/CNN1/AGT/RGS2/MYH11/MYLK/COMP/SULF1/ADRB2/ACTA2/KCNMA1/KIT/CALCRL/PDE4D/NMUR2/PROK2/SMTN/TACR2/HTR2B/EDNRA/ADA/ADRA2A/PTAFR/CHRNA3/ATP1A2
BP	GO:0001909	leukocyte mediated cytotoxicity	83	0.600273	2.1015	0.00171233	0.016923	0.0118023	1761	tags=40%, list=12%, signal=35%	IL7R/CTSG/GZMB/LAG3/CORO1A/DNASE1L3/SLAMF6/HAVCR2/PRF1/IL18RAP/SH2D1A/CD1C/RASGRP1/CD1A/SLAMF7/CD1D/CD1E/LGALS9/CTSC/FCGR2B/RAB27A/IL12RB1/CD1B/HLA-E/CD226/NCR3/GZMM/PTPN6/PPP3CB/B2M/HLA-C/PTPRC/HLA-B
BP	GO:0050994	regulation of lipid catabolic process	32	0.599068	1.76521	0.00583658	0.0318483	0.0222114	1830	tags=34%, list=13%, signal=30%	APOA4/RARRES2/IL1B/PIK3CG/APOC1/APOC3/TNF/ADRA2A/TWIST1/ADORA1/APOC2
BP	GO:1903317	regulation of protein maturation	90	0.599013	2.12092	0.00170648	0.016923	0.0118023	904	tags=27%, list=6%, signal=25%	CD19/CR2/C1QB/CFH/C1QC/C1R/C7/C1QA/THBS1/SPON1/C1S/C3/SERPING1/GAS1/CLEC3B/C5AR1/A2M/SERPINE2/SERPINE1/C3AR1/GSN/CARD8/CFB/BIRC3
BP	GO:0001961	positive regulation of cytokine-mediated signaling pathway	38	0.598682	1.84057	0.0018622	0.016923	0.0118023	2138	tags=53%, list=15%, signal=45%	CD74/CASP1/CD300LF/MMP12/GFI1/AXL/WNT5A/IL1R1/PARP9/ZBP1/CASP4/TICAM2/IRF7/PAFAH1B1/HIF1A/GAS6/TREM2/IL7/RIPK2/NLRC5
BP	GO:0002228	natural killer cell mediated immunity	48	0.598661	1.9159	0.00182149	0.016923	0.0118023	1292	tags=35%, list=9%, signal=32%	GZMB/LAG3/CORO1A/SLAMF6/HAVCR2/CD96/IL18RAP/SH2D1A/KLRD1/RASGRP1/SLAMF7/LGALS9/RAB27A/HLA-E/CD226/NCR3/PTPN6
BP	GO:0061041	regulation of wound healing	98	0.598534	2.15063	0.00169779	0.016923	0.0118023	1585	tags=37%, list=11%, signal=33%	PLEK/FCER1G/THBS1/CAV1/SERPING1/PDGFRA/APOE/FAP/PDPN/MYLK/WFDC1/PLAU/CD34/HBEGF/TNFAIP3/SERPINE2/SELP/SERPINE1/CD36/LYN/TGFBR2/XBP1/PLAT/SMOC2/PLAUR/REG3A/PHLDB2/FGB/ANXA1/ADRA2A/WNT4/ANXA5/VTN/SOX15/TLR4/FGF2
BP	GO:0001910	regulation of leukocyte mediated cytotoxicity	61	0.598509	2.01574	0.00176991	0.016923	0.0118023	1761	tags=39%, list=12%, signal=35%	IL7R/LAG3/DNASE1L3/SLAMF6/HAVCR2/IL18RAP/SH2D1A/CD1C/RASGRP1/CD1A/CD1D/CD1E/LGALS9/FCGR2B/IL12RB1/CD1B/HLA-E/CD226/NCR3/PPP3CB/B2M/HLA-C/PTPRC/HLA-B
BP	GO:0097696	STAT cascade	127	0.598176	2.23451	0.0016129	0.016923	0.0118023	1760	tags=30%, list=12%, signal=26%	CCL5/IL7R/HCLS1/IFNG/CCL2/CYP1B1/CAV1/STAT4/IL6/CSF1R/PECAM1/AGT/SOCS1/SOCS2/KIT/GHR/IGF1/STAT5A/ISL1/CD300A/STAT1/PKD2/LYN/OSM/CCR2/STAT2/SOCS3/JAK2/PARP9/TNFRSF1A/AKR1B1/CD40/BCL3/IL15/FLT3/NMI/PTPRC/STAT3
BP	GO:0002822	regulation of adaptive immune response based on somatic recombination of immune receptors built from immunoglobulin superfamily domains	126	0.597816	2.22821	0.00161812	0.016923	0.0118023	1761	tags=41%, list=12%, signal=36%	CCL19/IL7R/WAS/FCER1G/IL6/SASH3/TNFSF13B/HAVCR2/C3/IL1B/BTK/LTA/CD1C/CD4/IL33/FCER2/MEF2C/TNFAIP3/CD1A/IL27RA/RSAD2/TNFSF4/IL18R1/CLC/CD1D/CD1E/FCGR2B/CD80/CCR2/TNF/IL12RB1/CD1B/HLA-E/CD226/ANXA1/BCL6/NLRP3/IL1R1/ADA/CD28/PTPN6/CD274/SLC11A1/SMAD7/CD40/PPP3CB/B2M/GATA3/HLA-C/HLX/PTPRC/HLA-B
BP	GO:0043331	response to dsRNA	42	0.597765	1.86688	0.00185874	0.016923	0.0118023	1432	tags=31%, list=10%, signal=28%	CAV1/COLEC12/RFTN1/TMEM173/KCNJ8/IRAK3/RFTN2/NFKBIA/TLR3/IFIT1/DDX58/IFIH1/NFKB1
BP	GO:0046209	nitric oxide metabolic process	59	0.597119	2.00426	0.00176678	0.016923	0.0118023	1185	tags=31%, list=8%, signal=28%	ITGB2/IFNG/AIF1/CYP1B1/CAV1/PTGIS/IL1B/AGT/HBB/ACP5/CD34/CD36/CX3CR1/PKD2/TLR6/KLF2/TNF/JAK2
BP	GO:0051057	positive regulation of small GTPase mediated signal transduction	49	0.596824	1.91702	0.00181159	0.016923	0.0118023	1917	tags=37%, list=14%, signal=32%	APOA1/P2RY8/GPR18/GPR65/RASGRP1/PDGFRB/IGF1/P2RY10/COL3A1/LPAR1/ITPKB/F2RL3/MAPRE2/AUTS2/KITLG/GPR4/F2RL2/RELN
BP	GO:0007200	phospholipase C-activating G protein-coupled receptor signaling pathway	77	0.596561	2.07633	0.00170068	0.016923	0.0118023	1826	tags=30%, list=13%, signal=26%	CHGA/P2RY8/FPR1/FPR3/AGT/TGM2/GPR18/GPR65/C5AR1/C3AR1/P2RY10/CX3CR1/NMUR2/ESR1/LPAR1/CMKLR1/ADRA2A/AGTR1/F2RL3/GNA14/P2RY12/GPR4/F2RL2
BP	GO:0006940	regulation of smooth muscle contraction	46	0.595194	1.89045	0.00185529	0.016923	0.0118023	1489	tags=33%, list=11%, signal=29%	GHRL/CAV1/CNN1/RGS2/ADRB2/KIT/CALCRL/NMUR2/PROK2/TACR2/ADA/ADRA2A/PTAFR/CHRNA3/ATP1A2
BP	GO:0002761	regulation of myeloid leukocyte differentiation	94	0.594902	2.11839	0.00170068	0.016923	0.0118023	1841	tags=33%, list=13%, signal=29%	HCLS1/SFRP1/C1QC/TYROBP/CD74/IFNG/EVI2B/MAFB/GPR68/CA2/RASSF2/CCL3/CD4/LILRB4/CCR1/LTF/ROR2/LYN/ZBTB46/TNF/TLR3/FOS/FBN1/CLDN18/LRRC17/IRF7/TLR4/RARA/KITLG/ZFP36L1/POU4F1
CC	GO:0030666	endocytic vesicle membrane	146	0.5949	2.25938	0.0015528	0.016923	0.0118023	1764	tags=34%, list=12%, signal=30%	HLA-DQA1/HLA-DPA1/HLA-DRB4/CD74/CD163/CYBB/HLA-DRA/CORO1A/CAV1/HLA-DPB1/HLA-DRB3/HLA-DRB5/RAC2/HLA-DQB1/HLA-DQB2/APOB/COLEC12/APOE/HLA-DRB1/FCGR1B/HBEGF/STAB1/RAB31/CD36/RAB32/FZD4/FCGR1A/TYRP1/RAB8B/ROR2/TLR6/TLR1/DMBT1/HLA-E/WNT5A/RAB38/MSR1/ATP6V0D1/WNT4/RAB23/SLC11A1/TAP1/B2M/HLA-C/RAB9A/TAPBP/HLA-B/CYBA/VAMP3
BP	GO:2001057	reactive nitrogen species metabolic process	60	0.594643	1.99384	0.0017762	0.016923	0.0118023	1185	tags=30%, list=8%, signal=28%	ITGB2/IFNG/AIF1/CYP1B1/CAV1/PTGIS/IL1B/AGT/HBB/ACP5/CD34/CD36/CX3CR1/PKD2/TLR6/KLF2/TNF/JAK2
CC	GO:0030665	clathrin-coated vesicle membrane	99	0.594295	2.14166	0.00168634	0.016923	0.0118023	930	tags=26%, list=7%, signal=25%	HLA-DQA1/IL7R/HLA-DPA1/CD3D/HLA-DRB4/CD74/HLA-DRA/HLA-DPB1/HLA-DRB3/HLA-DRB5/HLA-DQB1/HLA-DQB2/APOB/APOE/HLA-DRB1/CD4/FCGR1B/CD3G/ADRB2/HBEGF/NCALD/FZD4/FCGR1A/TYRP1/DAB2/ROR2
BP	GO:0001936	regulation of endothelial cell proliferation	96	0.594253	2.12668	0.00168634	0.016923	0.0118023	1807	tags=43%, list=13%, signal=38%	GHRL/CCL2/THBS1/CAV1/PPP1R16B/CXCL12/THBS4/APOE/TEK/SPARC/SULF1/CCL11/VIP/MEF2C/VEGFC/STAT5A/ITGA4/STAT1/NRP1/CAV2/DYSF/ACVRL1/TNF/TNFSF12/HMOX1/NR2F2/SCG2/WNT5A/PTPRM/HTR2B/VASH1/BMP6/WNT2/PRKD1/AGTR1/FGF2/HIF1A/CCL26/STAT3/CYBA/VEGFB
BP	GO:0010596	negative regulation of endothelial cell migration	39	0.594089	1.83733	0.00185874	0.016923	0.0118023	1307	tags=33%, list=9%, signal=30%	CXCL13/DCN/THBS1/SERPINF1/APOE/SLIT2/MEF2C/ACVRL1/NR2F2/PTPRM/MEOX2/STC1/VASH1
BP	GO:1902105	regulation of leukocyte differentiation	223	0.593113	2.35165	0.00146199	0.016923	0.0118023	1841	tags=38%, list=13%, signal=33%	CCL19/CD2/IL7R/HCLS1/HLA-DOA/SFRP1/C1QC/TYROBP/CD74/IFNG/EVI2B/CD27/MAFB/SASH3/ZNF683/GPR68/CD86/BTK/CA2/RASSF2/IRF1/CCL3/VNN1/CD4/CD83/FCRL3/SOCS1/AXL/RASGRP1/PRDM1/LILRB4/TOX/CCR1/TNFSF4/FLT3LG/LTF/NCKAP1L/IRF4/RUNX3/LGALS9/ROR2/LYN/LILRB2/ZBTB46/TGFBR2/FCGR2B/ZEB1/XBP1/IL2RA/CD80/TNF/IL12RB1/TLR3/CTLA4/CYP26B1/ANXA1/BCL6/NLRP3/FOS/FBN1/CLDN18/LRRC17/ADA/CD28/PTPN6/ZAP70/SMAD7/IRF7/IL15/ZBTB16/…
BP	GO:0031343	positive regulation of cell killing	54	0.592887	1.94487	0.00177305	0.016923	0.0118023	1761	tags=39%, list=12%, signal=34%	IFNG/LAG3/SLAMF6/PRF1/IL18RAP/SH2D1A/CD1C/FCER2/RASGRP1/CD1A/CD1D/CD1E/IL12RB1/CD1B/HLA-E/CD226/NCR3/B2M/HLA-C/PTPRC/HLA-B
BP	GO:0045765	regulation of angiogenesis	216	0.592709	2.33229	0.00147929	0.016923	0.0118023	1807	tags=40%, list=13%, signal=35%	CXCL13/CXCL10/GHRL/SFRP1/ITGB2/DCN/GPNMB/CYBB/CYP1B1/THBS1/PPP1R16B/IL6/THBS4/SERPINF1/PTGIS/WARS/ENPP2/HSPB6/C3/SFRP2/CX3CL1/IL1B/AGT/TEK/GREM1/SPARC/CDH5/EMILIN1/SULF1/CCL11/CD34/ENG/C5AR1/ETS1/DLL1/VEGFC/STAB1/ADM/TNFAIP3/IL1A/ISL1/SERPINE1/C3AR1/CX3CR1/STAT1/NRP1/PROK2/ITGA5/THBS2/SEMA6A/KLF2/TGFBR2/XBP1/ACVRL1/RHOJ/RAMP2/CCR2/SMOC2/TNFSF12/HMOX1/TLR3/SRPX2/WNT5A/PTPRM/MEOX2/ANXA1/JAK1/FASLG/…
BP	GO:0007259	JAK-STAT cascade	123	0.592535	2.20072	0.00162075	0.016923	0.0118023	1760	tags=30%, list=12%, signal=27%	CCL5/HCLS1/IFNG/CCL2/CYP1B1/CAV1/STAT4/IL6/CSF1R/PECAM1/AGT/SOCS1/SOCS2/KIT/GHR/IGF1/STAT5A/ISL1/CD300A/STAT1/PKD2/LYN/OSM/CCR2/STAT2/SOCS3/JAK2/PARP9/TNFRSF1A/AKR1B1/CD40/BCL3/IL15/FLT3/NMI/PTPRC/STAT3
BP	GO:0014812	muscle cell migration	70	0.592453	2.03775	0.00169491	0.016923	0.0118023	1488	tags=37%, list=11%, signal=33%	CCL5/AIF1/THBS4/AGT/ADAMTS1/POSTN/PLAU/BCL2/SLIT2/MEF2C/TPM1/IGFBP5/PDGFRB/IGF1/SERPINE1/PLEKHO1/NRP1/PLAT/LPAR1/ANXA1/PARVA/PDGFD/IGFBP3/NOV/NOX4/VTN
BP	GO:0048661	positive regulation of smooth muscle cell proliferation	71	0.592239	2.04541	0.00168919	0.016923	0.0118023	1585	tags=39%, list=11%, signal=35%	CCL5/AIF1/THBS1/IL6/HPGD/CX3CL1/AGT/TGM2/ADAMTS1/HBEGF/IGFBP5/PDGFRB/CALCRL/IGF1/STAT1/RBPMS2/MMP2/TGFBR2/TNF/HMOX1/JAK2/PDGFD/PTAFR/AKR1B1/GNAI2/NAMPT/MMP9/FGF2
BP	GO:0002285	lymphocyte activation involved in immune response	149	0.591401	2.24869	0.0015528	0.016923	0.0118023	1760	tags=38%, list=12%, signal=33%	CCL19/ITM2A/FCER1G/IFNG/CORO1A/SLAMF6/LCP1/IL6/HLA-DMB/HAVCR2/ZNF683/ITGAL/CD86/DOCK10/CD1C/PLCG2/EOMES/PTGER4/MFNG/DLL1/IL27RA/TNFSF4/IL18R1/PLCL2/IRF4/LGALS9/FCGR2B/XBP1/LY9/CD80/RAB27A/IL12RB1/RELB/ANXA1/BCL6/NLRP3/ADA/CD28/DOCK11/LGALS1/APBB1IP/SLC11A1/SMAD7/CD40/NBN/BCL3/SWAP70/TLR4/GATA3/RARA/HLX/CD40LG/SEMA4A/PTPRC/BATF/STAT3
BP	GO:0070509	calcium ion import	58	0.591187	1.98218	0.00175439	0.016923	0.0118023	1570	tags=29%, list=11%, signal=26%	CCL2/CXCL12/CCL3/RAMP3/FCRL3/PDGFRB/GCG/SPINK1/PKD2/DYSF/PLN/CACNA1H/PRNP/STC1/TRPV6/ATP2B4/ANXA6
BP	GO:0010324	membrane invagination	53	0.591069	1.93906	0.00177936	0.016923	0.0118023	1216	tags=32%, list=9%, signal=29%	IGLL1/ITGB2/FCER1G/AIF1/THBS1/C3/ITGAM/ARHGAP25/ABCA1/CD36/CD300A/FCGR1A/NCKAP1L/GSN/FCGR2B/SYT11/MSR1
BP	GO:0034612	response to tumor necrosis factor	211	0.591058	2.33182	0.00143678	0.016923	0.0118023	1845	tags=36%, list=13%, signal=31%	CCL19/CCL5/CCL25/CCL21/TNFRSF17/SFRP1/APOA1/CCL2/CD27/VCAM1/CASP1/GBP1/LTB/UBD/CCL3L3/CCL8/TNFSF13B/CCL4L1/TNFRSF13B/CCL13/TNFRSF6B/CCL22/TCL1A/CX3CL1/APOB/CD14/LTA/CCL3/GBP2/IL18BP/CCDC3/POSTN/CCL15/AIM2/CCL11/CCL3L1/FABP4/TNFAIP3/PID1/TNFRSF4/AFF3/PLVAP/TNFSF4/STAT1/CARD8/COL1A1/BIRC3/SELE/KLF2/ZFP36/CLIP3/NFKBIA/TNFRSF9/TNF/TNFSF12/CCL23/JAK2/CLDN18/CCL18/HAMP/TNFRSF1A/CASP4/TNFRSF1B/NFKB1/CD4…
BP	GO:0002573	myeloid leukocyte differentiation	163	0.591058	2.26552	0.0015361	0.016923	0.0118023	1841	tags=37%, list=13%, signal=33%	CCL19/HCLS1/CCR7/SFRP1/C1QC/TYROBP/FCER1G/CD74/IFNG/EVI2B/MAFB/UBD/CSF1R/GPR68/CA2/IFI16/RASSF2/CCL3/SPI1/CD4/MEF2C/LILRB4/KIT/CCR1/OSCAR/JUNB/LTF/IRF4/ROR2/LYN/SNX10/ZBTB46/TGFBR2/RBPJ/MT1G/TNF/TLR3/PIK3CD/BATF3/FAM20C/RELB/FOS/FBN1/CLDN18/GAB3/LRRC17/GPC3/IRF7/SBNO2/MMP9/TLR4/GATA3/RARA/PAFAH1B1/TSPAN2/BATF2/KITLG/TREM2/BATF/ZFP36L1/POU4F1
BP	GO:0031952	regulation of protein autophosphorylation	36	0.591026	1.79704	0.0018797	0.016923	0.0118023	1766	tags=31%, list=12%, signal=27%	GPNMB/CAV1/RASSF2/GREM1/PDGFC/ENG/VEGFC/PDGFD/NBN/PTPRC/CALM1
BP	GO:0006909	phagocytosis	203	0.590952	2.32373	0.00145349	0.016923	0.0118023	2400	tags=46%, list=17%, signal=39%	IGLL1/DOCK2/WAS/SRPX/ITGB2/FCER1G/CD247/AIF1/CCL2/THBS1/CORO1A/ITGAL/PECAM1/C3/FCN1/COLEC12/IL1B/MYO1G/TGM2/HCK/CD14/CD93/SLAMF1/CD300LF/FCGR2A/PLCG2/ITGAM/FGR/CD3G/AXL/ARHGAP25/ICAM3/IRF8/ABCA1/NCF4/CD36/SPON2/CD300A/FCGR1A/NCKAP1L/CD302/ADORA2A/GSN/WIPF1/LYN/FCGR2B/DYSF/RAB27A/TNF/CYFIP2/SYT11/ITGAV/ANXA1/MSR1/FCN3/SLC11A1/NR1H3/CAMK1D/TXNDC5/RARA/MFGE8/NCK1/GAS6/PTPRC/C2/ARPC1B/ATG3/TREM2/CYBA…
BP	GO:1903428	positive regulation of reactive oxygen species biosynthetic process	38	0.590662	1.81591	0.0037244	0.0233584	0.0162904	1185	tags=34%, list=8%, signal=31%	ITGB2/IFNG/AIF1/IL1B/AGT/HBB/CD36/PKD2/TLR6/KLF2/RAB27A/TNF/JAK2
BP	GO:0042098	T cell proliferation	155	0.590585	2.25245	0.00155039	0.016923	0.0118023	1716	tags=39%, list=12%, signal=34%	CCL19/CCL5/HLA-DPA1/DOCK2/CD6/AIF1/GPNMB/VCAM1/CORO1A/HLA-DPB1/IL6/RAC2/SASH3/TNFSF13B/CLECL1/HLA-DMB/HAVCR2/CD86/IL1B/EBI3/CD209/IRF1/CD4/PIK3CG/CD3E/IGF1/LRRC32/TNFRSF4/TNFSF4/DOCK8/NCKAP1L/CLC/PDE5A/CD1D/LGALS9/LILRB2/TGFBR2/IL2RA/CD80/CCR2/IL12RB1/TWSG1/HLA-E/PRNP/MSN/ANXA1/PSMB10/CD28/PTPN6/ZAP70/WNT4/CD274/SLC11A1/BTN3A1/PPP3CB/TNFRSF14/IL15/NCK1/CD40LG/PTPRC
BP	GO:0001818	negative regulation of cytokine production	205	0.590561	2.32594	0.00145138	0.016923	0.0118023	1716	tags=38%, list=12%, signal=33%	GHRL/SRGN/APOA1/IFNG/LAG3/GPNMB/THBS1/GBP1/APOD/IL6/HAVCR2/CD96/CLEC4A/BANK1/CX3CL1/BTK/GPR18/SLAMF1/CD83/ACP5/TLR8/PTGER4/AXL/IL33/CD34/UBE2L6/DLL1/TNFAIP3/TGFB3/LRRC32/TNFRSF4/TNFSF4/CD84/LTF/CX3CR1/NCKAP1L/IRAK3/HERC5/CARD8/LGALS9/BST2/PTPN22/TLR6/KLF2/ZFP36/FCGR2B/TNF/HMOX1/TWSG1/PRNP/SYT11/RELB/RPS6KA5/ANXA1/BCL6/NLRP3/NDRG2/DDX58/UBA7/IFIH1/CMKLR1/PTPN6/TRIB2/CD274/SLC11A1/SMAD7/DHX58/NFKB1…
BP	GO:0031102	neuron projection regeneration	42	0.590262	1.84345	0.00185874	0.016923	0.0118023	1334	tags=29%, list=9%, signal=26%	APOA1/APOD/RGMA/TNC/PRRX1/THY1/BCL2/ADM/JAM3/ISL1/JAK2/MATN2
BP	GO:0002703	regulation of leukocyte mediated immunity	164	0.589313	2.26422	0.00152207	0.016923	0.0118023	1761	tags=40%, list=12%, signal=36%	IL7R/WAS/ITGB2/FCER1G/LAG3/DNASE1L3/SLAMF6/IL6/RAC2/SASH3/HAVCR2/CD96/C3/IL1B/BTK/IL18RAP/SH2D1A/LTA/CD1C/ITGAM/FGR/FCER2/RASGRP1/CD1A/FOXF1/IL27RA/RSAD2/TNFSF4/CD84/CD300A/IL18R1/CLC/CD1D/CD1E/LGALS9/BST2/LYN/FCGR2B/CCR2/TNF/IL12RB1/HMOX1/CD1B/TLR3/HLA-E/CD226/NCR3/BCL6/NLRP3/DDX58/IL1R1/CD28/PRAM1/PTPN6/PTAFR/SMAD7/CD40/PPP3CB/B2M/TLR4/FES/GATA3/HLA-C/PTPRC/C12orf4/HLA-B
BP	GO:0007189	adenylate cyclase-activating G protein-coupled receptor signaling pathway	98	0.588799	2.11565	0.00169779	0.016923	0.0118023	1721	tags=29%, list=12%, signal=25%	CXCL9/CXCL10/CHGA/PTGER1/CXCL11/PTGER2/RAMP3/PTGER4/GPR65/ADRB2/VIP/GNG2/ADM/CALCRL/ABCA1/GCG/PDE4D/ADORA2A/RAMP1/RAMP2/ADCY4/PLN/ADRA2A/PTHLH/GNAI2/ATP2B4/GNAQ/ADCY1
BP	GO:0006874	cellular calcium ion homeostasis	339	0.588487	2.44146	0.00134409	0.016923	0.0118023	1601	tags=29%, list=11%, signal=26%	CXCL9/CCL19/CXCL13/CCL5/CXCL10/GHRL/CD52/CD19/CCL21/CCR7/CXCR6/CORO1A/CAV1/P2RY8/CCL8/CXCL12/CD38/CCL13/FPR1/PTGER1/CX3CL1/FPR3/PDGFRA/AGT/CXCL11/TGM2/APOE/GPR18/CCL3/CYSLTR1/CXCR4/CXCR5/PLCG2/CASQ2/PTGER2/CD4/RAMP3/PIK3CG/CCL15/THY1/PTGER4/GPR65/ITPR1/SAA1/CCL11/MCOLN2/BCL2/C5AR1/CXCR3/ADM/HERPUD1/CCR1/C3AR1/CD36/JSRP1/P2RY10/SLC24A3/CX3CR1/MYO5A/PDE4D/NMUR2/PROK2/PKD2/LYN/CLIC2/ESR1/CCR2/LPAR1/…
BP	GO:0031349	positive regulation of defense response	341	0.588273	2.44134	0.00134409	0.016923	0.0118023	1460	tags=32%, list=10%, signal=30%	CCL5/GBP5/CCR7/ITGB2/FCER1G/CD6/LAG3/S100A8/CAV1/CCL3L3/SLAMF6/LY96/IL6/TLR7/HAVCR2/CLEC4A/DDX60/PLA2G7/C3/FCN1/CX3CL1/APOB/COLEC12/IL1B/AGT/BTK/RFTN1/CD209/TGM2/IFI16/IL18RAP/IRF1/HCK/CD14/SH2D1A/LTA/CCL3/CD300LF/MMP12/PLCG2/ITGAM/PIK3CG/PGC/FCRL3/TLR8/PTGER4/AIM2/GFI1/TLR10/IL33/CCL3L1/ICAM3/GPSM3/MEF2C/ETS1/RASGRP1/FABP4/TNFAIP3/TMEM173/S100A9/RSAD2/SERPINE1/CD36/TNFSF4/LTF/CD300A/IRAK3/SUCNR1…
BP	GO:0002695	negative regulation of leukocyte activation	137	0.588239	2.21219	0.00157729	0.016923	0.0118023	1834	tags=40%, list=13%, signal=35%	SFRP1/TBC1D10C/CD74/LAG3/GPNMB/LAX1/SAMSN1/HAVCR2/TNFRSF13B/BANK1/CD86/CX3CL1/BTK/IRF1/CD300LF/LST1/SOCS1/AXL/TNFAIP3/FOXF1/LRRC32/MNDA/PAG1/TNFSF4/CD84/CD300A/ADORA2A/RUNX3/PDE5A/LGALS9/PTPN22/LYN/LILRB2/FCGR2B/IL2RA/CD80/CCR2/HMOX1/TWSG1/PRNP/CTLA4/ANXA1/BCL6/ATM/PTPN6/CD274/SMAD7/SLA2/NR1H3/TNFRSF14/DTX1/HLX/PTPRC/GLI3/TNFAIP8L2
BP	GO:0050866	negative regulation of cell activation	153	0.588131	2.24029	0.0015456	0.016923	0.0118023	1716	tags=38%, list=12%, signal=34%	SFRP1/TBC1D10C/CD74/LAG3/GPNMB/LAX1/SAMSN1/HAVCR2/TNFRSF13B/BANK1/CD86/CX3CL1/PDGFRA/BTK/APOE/IRF1/CD300LF/CYGB/LST1/EMILIN1/SOCS1/AXL/TNFAIP3/FOXF1/SERPINE2/LRRC32/MNDA/PAG1/TNFSF4/CD84/CD300A/ADORA2A/RUNX3/PDE5A/LGALS9/PTPN22/LYN/LILRB2/FCGR2B/IL2RA/CD80/CCR2/HMOX1/TWSG1/PRNP/CTLA4/ANXA1/BCL6/ATM/PTPN6/CD274/SMAD7/SLA2/NR1H3/TNFRSF14/DTX1/HLX/PTPRC
BP	GO:0002698	negative regulation of immune effector process	93	0.587843	2.08703	0.00170648	0.016923	0.0118023	1716	tags=37%, list=12%, signal=32%	IL7R/APOA1/HAVCR2/CD96/SERPING1/FCRL3/HTRA1/IL33/A2M/FOXF1/TGFB3/TNFSF4/CD84/CD300A/IRAK3/LGALS9/BST2/FCGR2B/IL2RA/CCR2/TNF/HMOX1/HLA-E/IFIT1/ANXA1/BCL6/PTPN6/CD22/SMAD7/DHX58/PPP3CB/SEC14L1/HLX/PTPRC
BP	GO:0009620	response to fungus	41	0.587792	1.83111	0.00185185	0.016923	0.0118023	784	tags=22%, list=6%, signal=21%	CTSG/S100A8/CHGA/GNLY/RARRES2/BTK/S100A9/SPON2/LTF
BP	GO:0050918	positive chemotaxis	52	0.587672	1.92164	0.00179211	0.016923	0.0118023	1643	tags=38%, list=12%, signal=34%	CCL5/GPNMB/CORO1A/CXCL12/CX3CL1/CCL3/CCL15/SAA1/VEGFC/NRP1/DEFB103B/IL16/SCG2/WNT5A/SAA4/NTF3/FGF7/SAA2/FGF2/ROBO3
BP	GO:0050728	negative regulation of inflammatory response	104	0.587095	2.13795	0.00166389	0.016923	0.0118023	1834	tags=36%, list=13%, signal=31%	GHRL/APOA1/SIGLEC10/APOD/SERPINF1/PTGIS/CX3CL1/APOE/TEK/CDH5/WFDC1/ACP5/PTGER4/SAA1/ETS1/CALCRL/TNFAIP3/FOXF1/ISL1/ADORA2A/TNFAIP6/FCGR2B/IL2RA/SOCS3/NLRP3/ADA/TNFRSF1A/METRNL/TNFRSF1B/NOV/NFKB1/NR1H3/GATA3/NLRP7/PTPRC/ADORA1/TNFAIP8L2
BP	GO:0001819	positive regulation of cytokine production	352	0.58661	2.43731	0.00135685	0.016923	0.0118023	1796	tags=36%, list=13%, signal=32%	CCL19/GBP5/CD2/HLA-DPA1/CCR7/FCER1G/CD74/IFNG/CD6/CYBB/CYP1B1/THBS1/CASP1/LTB/HLA-DPB1/SLAMF6/LUM/LY96/IL6/CSF1R/SASH3/TLR7/HAVCR2/DDX60/C3/FCN1/CD86/CX3CL1/IL1B/AGT/EBI3/IFI16/IRF1/CD14/LTA/CCL3/MMP12/PLCG2/CD4/POSTN/PDE4B/CD3E/FGR/CD83/TLR8/PTGER4/AIM2/SULF1/SAA1/HEG1/IL33/MCOLN2/CD34/GPSM3/C5AR1/IRF8/RASGRP1/TMEM173/IL1A/IL27RA/RSAD2/ISL1/SERPINE1/C3AR1/CD36/SPON2/TNFSF4/IL18R1/STAT1/PDE4D/IRF…
BP	GO:0034340	response to type I interferon	80	0.586594	2.04609	0.00171527	0.016923	0.0118023	2154	tags=49%, list=15%, signal=42%	IRF1/IFIT2/GBP2/IFIT3/MMP12/IRF8/IFITM1/RSAD2/STAT1/IRF4/OASL/IFI35/ISG20/BST2/HLA-E/STAT2/IFIT1/EGR1/WNT5A/JAK1/IFITM2/OAS2/ZBP1/PTPN6/IRF9/IRF7/MX2/MX1/HLA-C/IFITM3/HLA-B/XAF1/CNOT7/IFI27/ISG15/PSMB8/IFNAR1/NLRC5/OAS1
BP	GO:0019915	lipid storage	53	0.586164	1.92297	0.00177936	0.016923	0.0118023	1640	tags=36%, list=12%, signal=32%	APOA1/CAV1/IL6/C3/APOB/IL1B/APOE/ABCA1/CD36/GM2A/DYSF/NFKBIA/TNF/ITGAV/MSR1/FFAR2/NFKB1/NR1H3/NRIP1
BP	GO:0042269	regulation of natural killer cell mediated cytotoxicity	32	0.586095	1.72698	0.0077821	0.0396532	0.0276546	1100	tags=31%, list=8%, signal=29%	LAG3/SLAMF6/HAVCR2/IL18RAP/SH2D1A/RASGRP1/LGALS9/HLA-E/CD226/NCR3
BP	GO:0002699	positive regulation of immune effector process	177	0.585874	2.26751	0.00149031	0.016923	0.0118023	1761	tags=40%, list=12%, signal=36%	CCL19/ITGB2/FCER1G/CD74/IFNG/LAG3/SLAMF6/IL6/RAC2/SASH3/HLA-DMB/DDX60/C3/CD86/IL1B/BTK/IL18RAP/SH2D1A/LTA/CD1C/ITGAM/FGR/PGC/IL33/FCER2/RASGRP1/CD1A/FOXF1/RSAD2/TNFRSF4/CD36/SPON2/TNFSF4/CD84/CD300A/IL18R1/CD1D/CD1E/LGALS9/LYN/XBP1/CD80/CCR2/TNF/IL12RB1/HMOX1/CD1B/HLA-E/CD226/NCR3/WNT5A/ANXA1/NLRP3/DDX58/IL1R1/FFAR2/CD28/PTAFR/DHX58/CD40/B2M/TNFRSF14/TLR4/FES/GATA3/RARA/HLA-C/HLX/PTPRC/C12orf4/HL…
BP	GO:0032637	interleukin-8 production	59	0.58562	1.96567	0.00176678	0.016923	0.0118023	2122	tags=44%, list=15%, signal=38%	CD2/TLR7/FCN1/IL1B/CD14/TLR8/SERPINE1/LGALS9/PTPN22/TLR6/TLR1/TNF/TLR3/WNT5A/ANXA1/DDX58/FFAR2/LILRA2/BCL3/TLR4/PTPRC/TLR5/PLA2G1B/KLF4/TLR9/NOD2
BP	GO:0002683	negative regulation of immune system process	357	0.585575	2.43304	0.00135685	0.016923	0.0118023	1846	tags=38%, list=13%, signal=34%	CCL25/IL7R/CCL21/HLA-DOA/SFRP1/C1QC/APOA1/TBC1D10C/FCER1G/CD74/LAG3/CCL2/GPNMB/THBS1/LAX1/GBP1/MAFB/PVRIG/APOD/LY96/CXCL12/SAMSN1/HAVCR2/CD96/LPXN/TNFRSF13B/GPR68/BANK1/CD86/CX3CL1/SERPING1/BTK/DUSP1/IFI16/HLA-DOB/GPR18/IRF1/CD14/CCL3/CD300LF/GREM1/TSC22D3/MMP12/LST1/EMILIN1/THY1/FCRL3/PTGER4/SOCS1/HTRA1/AXL/IL33/SLIT2/DLL1/A2M/PDCD1/LILRB4/TNFAIP3/FOXF1/TGFB3/LRRC32/IL27RA/TNFRSF4/NBL1/MNDA/TAPB…
BP	GO:1902041	regulation of extrinsic apoptotic signaling pathway via death domain receptors	45	0.585506	1.8469	0.00184843	0.016923	0.0118023	1654	tags=36%, list=12%, signal=32%	SFRP1/THBS1/SFRP2/MAL/TIMP3/TNFSF10/TNFAIP3/SERPINE1/HMOX1/FGB/PEA15/FASLG/FAS/TNFRSF10A/ATF3/CFLAR
BP	GO:0002758	innate immune response-activating signal transduction	182	0.585313	2.27539	0.00148148	0.016923	0.0118023	2174	tags=41%, list=15%, signal=35%	ITGB2/FCER1G/S100A8/CAV1/LY96/TLR7/HAVCR2/CLEC4A/DDX60/FCN1/APOB/COLEC12/BTK/RFTN1/CD209/IRF1/HCK/CD14/CD300LF/PLCG2/ITGAM/FCRL3/TLR8/GFI1/TLR10/ICAM3/TNFAIP3/S100A9/RSAD2/CD36/LTF/CD300A/IRAK3/IRF4/CTSS/BIRC3/PTPN22/LYN/CLEC10A/TLR6/MUC5AC/TLR1/NFKBIA/ESR1/DMBT1/TLR3/FGB/RELB/RPS6KA5/DDX58/FFAR2/IFIH1/LILRA2/TICAM2/DHX58/IRF7/NFKB1/NR1H3/TLR4/PJA2/SEC14L1/TNIP3/CYBA/TLR5/ALPK1/RIPK2/TLR9/RAB7B/I…
CC	GO:0030667	secretory granule membrane	231	0.584991	2.33056	0.00143062	0.016923	0.0118023	1482	tags=31%, list=10%, signal=28%	ANPEP/CLCA1/ITGB2/TYROBP/TBC1D10C/FCER1G/CYBB/LRMP/CAV1/CD38/SELL/CD53/ITGAL/PECAM1/FPR1/GLIPR1/ATP8B4/MOXD1/SLC2A5/SLC2A3/OLR1/CD14/CD93/FCGR2A/SPARC/VNN1/ITGAM/LAMP3/ITPR1/PLA1A/PLAU/C5AR1/RAB31/TMEM173/STOM/ZG16/SELP/C3AR1/CD36/ITGAX/LHFPL2/CD300A/NCKAP1L/CAV2/RHOG/BST2/MMP25/LILRB2/CD33/HVCN1/FCGR3B/RAB27A/PLAUR/DMBT1/CLEC12A/PCDH7/ITGAV/RAB37/PRCP/GPR84/CD44/ABCA3/TNFRSF1B/PTAFR/TICAM2/IQGAP…
BP	GO:0051607	defense response to virus	183	0.584838	2.27457	0.00148368	0.016923	0.0118023	1738	tags=36%, list=12%, signal=32%	CXCL9/CXCL10/TRIM22/IFNG/RNASE6/APOBEC3G/GBP1/IL6/TLR7/DDX60/PRF1/IFI16/IRF1/IFIT2/IFIT3/MMP12/TLR8/HTRA1/AIM2/IL33/BCL2/APOBEC3H/TNFAIP3/IFI44L/IFITM1/TMEM173/RSAD2/SLFN11/KCNJ8/SPON2/STAT1/HERC5/OASL/RTP4/ISG20/BIRC3/BST2/IL2RA/DMBT1/IL12RB1/TLR3/STAT2/IFIT1/RNASE2/APOBEC3F/NLRP3/BNIP3L/DDX58/PARP9/IFITM2/FCN3/OAS2/APOBEC3C/IFIH1/IRF9/DHX58/ADARB1/IRF7/CD40/MX2/MX1/IL15/SEC14L1/PTPRC/IFITM3
BP	GO:2001238	positive regulation of extrinsic apoptotic signaling pathway	44	0.584545	1.83611	0.00185529	0.016923	0.0118023	1228	tags=27%, list=9%, signal=25%	SFRP1/SRPX/THBS1/CAV1/AGT/MAL/TIMP3/TNFSF10/ITM2C/TNFSF12/PEA15/G0S2
BP	GO:0042129	regulation of T cell proliferation	132	0.583813	2.18295	0.00161031	0.016923	0.0118023	1305	tags=33%, list=9%, signal=31%	CCL19/CCL5/HLA-DPA1/CD6/AIF1/GPNMB/VCAM1/CORO1A/HLA-DPB1/IL6/RAC2/SASH3/TNFSF13B/CLECL1/HLA-DMB/HAVCR2/CD86/IL1B/EBI3/CD209/IRF1/CD4/CD3E/IGF1/LRRC32/TNFSF4/NCKAP1L/CLC/PDE5A/CD1D/LGALS9/LILRB2/TGFBR2/IL2RA/CD80/CCR2/IL12RB1/TWSG1/HLA-E/PRNP/ANXA1/CD28/PTPN6/ZAP70
BP	GO:0050850	positive regulation of calcium-mediated signaling	36	0.583716	1.77482	0.0056391	0.0309984	0.0216186	2119	tags=42%, list=15%, signal=36%	CCL3/CHP2/CD4/CD3E/IGF1/PKD2/TNF/TRAT1/ADA/ZAP70/TREM2/CALM1/SLC9A1/HINT1/GSTO1
BP	GO:0045453	bone resorption	45	0.583537	1.84069	0.00184843	0.016923	0.0118023	1461	tags=31%, list=10%, signal=28%	IL6/CSF1R/RAC2/CD38/CTSK/CA2/ACP5/ADRB2/TNFAIP3/TPP1/SNX10/CLDN18/PDK4/NOX4
BP	GO:0002521	leukocyte differentiation	424	0.583456	2.45956	0.00132275	0.016923	0.0118023	1841	tags=38%, list=13%, signal=34%	CCL19/CD2/ITM2A/CD79A/IL7R/CD8A/HCLS1/CR2/CD3D/DOCK2/CCR7/HLA-DOA/SFRP1/CD79B/C1QC/TYROBP/FCER1G/CD74/IFNG/EVI2B/CD27/VCAM1/ITK/IKZF1/MAFB/UBD/SLAMF6/IL6/CSF1R/SASH3/ZNF683/GPR68/CD86/BTK/DOCK10/CA2/LYL1/IFI16/RASSF2/GPR18/IRF1/CCL3/SPI1/VNN1/PLCG2/CD4/EOMES/CD3E/CD83/FCRL3/PTGER4/SOCS1/CD3G/AXL/BCL2/MFNG/MEF2C/RASGRP1/DLL1/PRDM1/LILRB4/KIT/TOX/RSAD2/CCR1/OSCAR/JUNB/ITGA4/TNFSF4/FLT3LG/LTF/NCKAP1…
BP	GO:0001954	positive regulation of cell-matrix adhesion	42	0.583284	1.82165	0.00185874	0.016923	0.0118023	1495	tags=33%, list=11%, signal=30%	CCL25/CCL21/CCR7/SFRP1/CX3CL1/TEK/CD3E/THY1/CD36/NRP1/NINJ1/WNT4/COL16A1/SKAP1
BP	GO:0072503	cellular divalent inorganic cation homeostasis	369	0.582263	2.43127	0.00134228	0.016923	0.0118023	1890	tags=33%, list=13%, signal=29%	CXCL9/CCL19/CXCL13/CCL5/CXCL10/GHRL/CD52/CD19/CCL21/CCR7/S100A8/CXCR6/CORO1A/CAV1/P2RY8/CCL8/CXCL12/CD38/MT1M/CCL13/FPR1/PTGER1/MT2A/CX3CL1/FPR3/PDGFRA/AGT/CXCL11/TGM2/APOE/GPR18/CCL3/CYSLTR1/CXCR4/CXCR5/PLCG2/CASQ2/PTGER2/CD4/RAMP3/PIK3CG/CCL15/THY1/PTGER4/GPR65/ITPR1/SAA1/CCL11/MCOLN2/BCL2/C5AR1/CXCR3/ADM/S100A9/HERPUD1/CCR1/C3AR1/CD36/JSRP1/P2RY10/MT1H/SLC24A3/MT1A/CX3CR1/MYO5A/PDE4D/NMUR2/PRO…
BP	GO:0035987	endodermal cell differentiation	41	0.581457	1.81137	0.00185185	0.016923	0.0118023	1552	tags=37%, list=11%, signal=33%	ITGB2/EOMES/COL6A1/ITGA4/COL5A1/COL12A1/COL8A1/ITGA5/MMP2/COL5A2/ITGAV/SOX17/COL4A2/VTN/MMP9
BP	GO:0046688	response to copper ion	31	0.581353	1.7	0.00976562	0.0467341	0.0325929	1572	tags=39%, list=11%, signal=34%	MT1M/MT2A/SOD3/IL1A/MT1H/MT1A/MT1E/MT1G/PRNP/AQP1/MT1X/MT1F
BP	GO:0045807	positive regulation of endocytosis	117	0.580821	2.15305	0.00160772	0.016923	0.0118023	2071	tags=38%, list=15%, signal=33%	CCL19/CCL21/DOCK2/FCER1G/CCL2/SFRP4/C3/IL1B/APOE/CD14/CD300LF/GREM1/PLCG2/ITGAM/AXL/DLL1/SERPINE1/CD36/NCKAP1L/DAB2/SELE/FCGR2B/CLIP3/RAB27A/TNF/WNT5A/ITGAV/PPP3CC/GPC3/NTF3/SLC11A1/VTN/B2M/CAMK1D/MFGE8/GAS6/PTPRC/C2/CYBA/SGIP1/MERTK/LRRK2/SIRPA/TF/RAPGEF1
BP	GO:0038083	peptidyl-tyrosine autophosphorylation	32	0.580532	1.71059	0.0077821	0.0396532	0.0276546	936	tags=28%, list=7%, signal=26%	CAV1/ITK/BTK/SLA/BLK/HCK/GREM1/FGR/LYN
BP	GO:0045785	positive regulation of cell adhesion	325	0.580014	2.39393	0.0013587	0.016923	0.0118023	1716	tags=38%, list=12%, signal=35%	CCL19/CXCL13/CCL5/CCL25/IL7R/HLA-DPA1/CCL21/CCR7/SFRP1/ABI3BP/APOA1/CD74/IFNG/CD6/AIF1/CCL2/CD27/VCAM1/CORO1A/CAV1/HLA-DPB1/IL6/CXCL12/SASH3/TNFSF13B/CLECL1/HLA-DMB/HAVCR2/ICOS/MMRN1/CD86/SFRP2/CX3CL1/IL1B/EBI3/CYR61/CD209/TGM2/TEK/FBLN2/PDPN/VNN1/CD4/CD3E/EMILIN1/THY1/CD83/SOCS1/ECM2/SAA1/ETS1/RASGRP1/TPM1/PDCD1/LILRB4/CHRD/FOXF1/IGF1/CD36/ITGA4/TNFSF4/BTLA/DOCK8/NCKAP1L/ADAM19/COL8A1/NRP1/RUNX3…
BP	GO:0045834	positive regulation of lipid metabolic process	106	0.57976	2.12116	0.00164204	0.016923	0.0118023	1830	tags=35%, list=13%, signal=31%	CCL19/CCL21/CCR7/APOA1/IFNG/APOA4/IL1B/PDGFRA/AGT/CYR61/APOE/TEK/CCDC3/FGR/APOC1/EEF1A2/PDGFRB/KIT/SORBS1/TNFAIP8L3/LYN/TNF/ANXA1/HTR2B/RAB38/TNFRSF1A/BMP6/WNT4/PRKD1/AGTR1/NR1H3/TWIST1/FGF2/FLT3/P2RY12/ADORA1/APOC2
BP	GO:0042267	natural killer cell mediated cytotoxicity	44	0.579254	1.81949	0.00185529	0.016923	0.0118023	1292	tags=34%, list=9%, signal=31%	GZMB/LAG3/CORO1A/SLAMF6/HAVCR2/IL18RAP/SH2D1A/RASGRP1/SLAMF7/LGALS9/RAB27A/HLA-E/CD226/NCR3/PTPN6
BP	GO:0055074	calcium ion homeostasis	351	0.57847	2.40297	0.00135318	0.016923	0.0118023	1601	tags=28%, list=11%, signal=26%	CXCL9/CCL19/CXCL13/CCL5/CXCL10/GHRL/CD52/CD19/CCL21/CCR7/CXCR6/CORO1A/CAV1/P2RY8/CCL8/CXCL12/CD38/CCL13/FPR1/PTGER1/CX3CL1/FPR3/PDGFRA/AGT/CXCL11/TGM2/APOE/GPR18/CCL3/CYSLTR1/CXCR4/CXCR5/PLCG2/CASQ2/PTGER2/CD4/RAMP3/PIK3CG/CCL15/THY1/PTGER4/GPR65/ITPR1/SAA1/CCL11/MCOLN2/BCL2/C5AR1/CXCR3/ADM/HERPUD1/CCR1/C3AR1/CD36/JSRP1/P2RY10/SLC24A3/CX3CR1/MYO5A/PDE4D/NMUR2/PROK2/PKD2/LYN/CLIC2/SNX10/ESR1/CCR2/…
BP	GO:0051924	regulation of calcium ion transport	178	0.578116	2.24043	0.0014881	0.016923	0.0118023	1292	tags=28%, list=9%, signal=25%	CXCL9/CCL5/CXCL10/CD19/CCL2/CORO1A/CAV1/CXCL12/CX3CL1/AGT/CXCL11/KCNE2/CCL3/PLCG2/CASQ2/CD4/MYLK/RAMP3/PIK3CG/PDE4B/GEM/THY1/FCRL3/BCL2/PDGFRB/CCR1/JSRP1/GCG/CD84/RGS4/MYO5A/PDE4D/ADORA2A/SPINK1/PKD2/LYN/LILRB2/CLIC2/IL16/DYSF/RRAD/PLN/PRNP/ANK2/REM1/STC1/LIME1/ADRA2A/PTPN6
BP	GO:0002440	production of molecular mediator of immune response	157	0.577988	2.20669	0.00155039	0.016923	0.0118023	1757	tags=39%, list=12%, signal=34%	ITM2A/IL7R/VPREB3/APOA1/FCER1G/CD74/CHGA/IL6/SASH3/TNFSF13B/HLA-DQB1/CD96/IL1B/BTK/IL18RAP/PGC/FCRL3/IL33/MMP7/KIT/TGFB3/IL27RA/RSAD2/TNFRSF4/CD36/SPON2/TNFSF4/IRAK3/IL18R1/CLC/BST2/FCGR2B/XBP1/TNF/HMOX1/TLR3/HLA-E/CD226/WNT5A/BCL6/NLRP3/DDX58/IL1R1/DNAJB9/FFAR2/CD28/CD22/MR1/SLC11A1/SMAD7/CD40/NBN/B2M/SWAP70/TNFRSF14/TLR4/GATA3/CD40LG/GAS6/PTPRC/BATF
BP	GO:0030225	macrophage differentiation	33	0.577538	1.71018	0.0078125	0.0396532	0.0276546	2456	tags=39%, list=17%, signal=33%	HCLS1/C1QC/CSF1R/SPI1/ROR2/ZBTB46/GAB3/MMP9/TSPAN2/NKX2-3/GATA2/CDC42/APP
BP	GO:0051250	negative regulation of lymphocyte activation	120	0.577481	2.14005	0.00162602	0.016923	0.0118023	1667	tags=38%, list=12%, signal=33%	SFRP1/TBC1D10C/CD74/LAG3/GPNMB/LAX1/SAMSN1/HAVCR2/TNFRSF13B/BANK1/CD86/BTK/IRF1/LST1/SOCS1/AXL/TNFAIP3/LRRC32/MNDA/PAG1/TNFSF4/CD300A/ADORA2A/RUNX3/PDE5A/LGALS9/PTPN22/LYN/LILRB2/FCGR2B/IL2RA/CD80/TWSG1/PRNP/CTLA4/ANXA1/BCL6/ATM/PTPN6/CD274/SMAD7/SLA2/TNFRSF14/DTX1/HLX
BP	GO:0002762	negative regulation of myeloid leukocyte differentiation	42	0.577151	1.8025	0.00185874	0.016923	0.0118023	1613	tags=36%, list=11%, signal=32%	SFRP1/C1QC/MAFB/GPR68/CCL3/LILRB4/LTF/LYN/ZBTB46/TLR3/FBN1/CLDN18/LRRC17/TLR4/RARA
BP	GO:0009988	cell-cell recognition	58	0.576759	1.93381	0.00175439	0.016923	0.0118023	1134	tags=21%, list=8%, signal=19%	CCL19/CCL21/DOCK2/CCR7/CD6/HAVCR2/PRF1/CD209/FOLR2/DOCK8/HVCN1/MSN
BP	GO:0072577	endothelial cell apoptotic process	42	0.576261	1.79972	0.00185874	0.016923	0.0118023	2165	tags=45%, list=15%, signal=38%	CCL2/THBS1/TEK/CD248/TNFAIP3/SERPINE1/ITGA4/RAMP2/TNF/SCG2/FGB/FASLG/CD40/GATA3/CD40LG/GAS6/BMPR2/GATA2/SEMA5A
BP	GO:0050709	negative regulation of protein secretion	99	0.576213	2.0765	0.00168634	0.016923	0.0118023	1710	tags=34%, list=12%, signal=30%	GHRL/SRGN/SFRP1/APOA1/CHGA/GBP1/BANK1/CX3CL1/IL1B/TLR8/PTGER4/IL33/CD34/TNFAIP3/LRRC32/RSAD2/TNFRSF4/CARD8/UCP2/PTPN22/TLR6/FCGR2B/TNF/SYT11/ANXA1/NLRP3/ADRA2A/CD22/ANXA5/NOV/NR1H3/FAM3D/NLRP7/GAS6
BP	GO:0010811	positive regulation of cell-substrate adhesion	97	0.575908	2.06237	0.00170068	0.016923	0.0118023	1495	tags=33%, list=11%, signal=30%	CCL25/CCL21/CCR7/SFRP1/ABI3BP/APOA1/MMRN1/CX3CL1/CYR61/TEK/FBLN2/CD3E/EMILIN1/THY1/ECM2/FOXF1/CD36/COL8A1/NRP1/CCDC80/ITGA5/EGFL6/SMOC2/FGB/NINJ1/JAK2/PREX1/WNT4/NID1/COL16A1/VTN/SKAP1
CC	GO:0098802	plasma membrane receptor complex	161	0.575421	2.20595	0.00153374	0.016923	0.0118023	1505	tags=29%, list=11%, signal=26%	CD79A/CD8A/CD3D/CD79B/ITGB2/CD247/CD6/IL6/ITGAL/EBI3/IL18RAP/ITGB7/CD4/RAMP3/ITGAM/CD3E/EMILIN1/CD3G/CALCRL/SORBS1/ITGA4/ITGAX/SDCBP/ITGA5/ITGA8/LYN/TLR6/ITGA11/RAMP1/TLR1/ACVRL1/RAMP2/IL12RB1/TRAT1/ITGAV/SHANK3/LIME1/PTPN6/ZAP70/ITGA9/APBB1IP/CHRNA3/OSMR/CD40/BST1/SKAP1/B2M
BP	GO:0045089	positive regulation of innate immune response	246	0.574268	2.30331	0.00140647	0.016923	0.0118023	1460	tags=31%, list=10%, signal=28%	CCL5/GBP5/ITGB2/FCER1G/LAG3/S100A8/CAV1/SLAMF6/LY96/TLR7/HAVCR2/CLEC4A/DDX60/FCN1/APOB/COLEC12/BTK/RFTN1/CD209/IFI16/IL18RAP/IRF1/HCK/CD14/SH2D1A/CD300LF/MMP12/PLCG2/ITGAM/FCRL3/TLR8/AIM2/GFI1/TLR10/ICAM3/RASGRP1/TNFAIP3/TMEM173/S100A9/RSAD2/CD36/LTF/CD300A/IRAK3/IRF4/CTSS/CD1D/BIRC3/PTPN22/LYN/CLEC10A/TLR6/MUC5AC/TLR1/NFKBIA/ESR1/DMBT1/TLR3/HLA-E/CD226/NCR3/WNT5A/FGB/RELB/RPS6KA5/DDX58/PARP9/FFA…
BP	GO:0032653	regulation of interleukin-10 production	38	0.574235	1.76541	0.00558659	0.0308237	0.0214968	2400	tags=53%, list=17%, signal=44%	FCER1G/SASH3/CD83/CD34/DLL1/TNFSF4/IRF4/LGALS9/FCGR2B/CD28/TRIB2/CD274/BCL3/TLR4/CD40LG/TLR9/NOD2/PDCD1LG2/CD47/PYCARD
BP	GO:0001935	endothelial cell proliferation	111	0.573963	2.09893	0.00163666	0.016923	0.0118023	1807	tags=40%, list=13%, signal=35%	GHRL/APOA1/CCL2/THBS1/CAV1/PPP1R16B/CXCL12/THBS4/APOE/TEK/SPARC/SULF1/CCL11/CD34/VIP/MEF2C/VEGFC/STAT5A/ITGA4/STAT1/NRP1/CAV2/DYSF/XBP1/ACVRL1/TNF/TNFSF12/HMOX1/NR2F2/SCG2/WNT5A/PTPRM/HTR2B/VASH1/BMP6/WNT2/PRKD1/AGTR1/FGF2/HIF1A/CCL26/STAT3/CYBA/VEGFB
BP	GO:0002700	regulation of production of molecular mediator of immune response	112	0.573622	2.10079	0.00163132	0.016923	0.0118023	1716	tags=40%, list=12%, signal=36%	APOA1/FCER1G/CD74/IL6/SASH3/CD96/IL1B/BTK/PGC/FCRL3/IL33/TGFB3/IL27RA/RSAD2/TNFRSF4/CD36/SPON2/TNFSF4/IRAK3/IL18R1/CLC/BST2/FCGR2B/XBP1/TNF/HMOX1/TLR3/HLA-E/CD226/WNT5A/BCL6/NLRP3/DDX58/IL1R1/FFAR2/CD28/CD22/SMAD7/CD40/B2M/TNFRSF14/TLR4/GATA3/CD40LG/PTPRC
MF	GO:0001664	G protein-coupled receptor binding	220	0.573382	2.2741	0.00144928	0.016923	0.0118023	1463	tags=27%, list=10%, signal=24%	CXCL9/CCL19/CXCL13/CCL5/CXCL10/GHRL/CCL25/CCL21/SFRP1/CCL2/CCL3L3/CCL8/CXCL12/CXCL14/CCL4L1/CCL13/FPR1/RSPO3/CCL22/C3/FCN1/PTGER1/CX3CL1/AGT/CXCL11/CCL3/REEP1/CCL15/SAA1/CCL11/CCL3L1/ADM/CTHRC1/GCG/SDCBP/STAT1/PDE4D/ADORA2A/DEFB103B/PROK2/RTP4/NPY/ROR2/WNT2B/CCR2/PRNP/PYY/WNT5A/CCL23/JAK1/JAK2/CCL18/CXCL5/ADRA2A/WNT4/WNT2/AGTR1/GNAI2/CKLF
BP	GO:0030183	B cell differentiation	105	0.573331	2.09509	0.00164745	0.016923	0.0118023	1723	tags=33%, list=12%, signal=29%	ITM2A/CD79A/CR2/SFRP1/CD79B/CD27/VCAM1/BTK/DOCK10/LYL1/PLCG2/FCRL3/BCL2/MFNG/DLL1/KIT/ITGA4/NCKAP1L/PLCL2/RBPJ/FCGR2B/KLF6/XBP1/BCL6/DNAJB9/ADA/ATM/DOCK11/LGALS1/PTPN6/BCL3/FLT3/CD40LG/PTPRC/PPP2R3C
BP	GO:0050777	negative regulation of immune response	109	0.572948	2.09943	0.00163399	0.016923	0.0118023	1846	tags=37%, list=13%, signal=32%	IL7R/APOA1/SAMSN1/HAVCR2/CD96/SERPING1/IFI16/MMP12/IL33/A2M/TNFAIP3/FOXF1/TGFB3/IL27RA/TNFSF4/CD84/CD300A/IRAK3/COL3A1/LGALS9/BST2/LYN/FCGR2B/IL2RA/CCR2/TNF/HMOX1/HLA-E/ANXA1/BCL6/PTPN6/SMAD7/DHX58/NR1H3/PPP3CB/HLX/NMI/PTPRC/FCRLB/TRAFD1
BP	GO:0061844	antimicrobial humoral immune response mediated by antimicrobial peptide	51	0.572828	1.85938	0.00179856	0.016923	0.0118023	784	tags=24%, list=6%, signal=22%	REG1B/CXCL9/CXCL13/CXCL10/RNASE6/GNLY/CCL13/CXCL11/PGC/MMP7/S100A9/LTF
BP	GO:0002792	negative regulation of peptide secretion	105	0.572779	2.09307	0.00164745	0.016923	0.0118023	1617	tags=32%, list=11%, signal=29%	GHRL/SRGN/SFRP1/APOA1/CD74/CHGA/GBP1/BANK1/CX3CL1/IL1B/TLR8/PTGER4/IL33/CD34/TNFAIP3/LRRC32/RSAD2/TNFRSF4/CARD8/UCP2/PTPN22/TLR6/FCGR2B/TNF/SYT11/ANXA1/NLRP3/ADRA2A/CD22/ANXA5/NOV/NR1H3/FAM3D/NLRP7
MF	GO:0005126	cytokine receptor binding	227	0.572682	2.27574	0.001443	0.016923	0.0118023	1835	tags=31%, list=13%, signal=28%	CXCL9/CCL19/CXCL13/CCL5/CXCL10/CCL25/CCL21/IFNG/CCL2/LTB/CCL3L3/CCL8/IL6/CXCL12/CXCL14/TNFSF13B/CCL4L1/LEFTY1/CCL13/CCL22/CX3CL1/IL1B/EBI3/CXCL11/LTA/CCL3/CD300LF/GREM1/CCL15/SOCS2/CCL11/TNFSF10/CCL3L1/ENG/VEGFC/TGFB3/IL1A/TNFSF4/SDCBP/STAT1/DEFB103B/ITGA5/OSM/TGFBR2/CCR2/TNF/IL12RB1/TNFSF12/CCL23/JAK1/JAK2/FASLG/CCL18/CXCL5/BMP6/NTF3/LIFR/SMAD7/CKLF/IL15/GATA3/PXDN/CFLAR/TNFSF8/CD40LG/KITLG/CCL2…
BP	GO:0061515	myeloid cell development	49	0.572622	1.83928	0.00362319	0.0229171	0.0159826	1668	tags=35%, list=12%, signal=31%	TYROBP/EVI2B/GPR68/KIT/LTF/NCKAP1L/KLF2/MEIS1/FAM20C/BCL6/FBN1/FLI1/CLDN18/PTPN6/MAEA/PAFAH1B1/TSPAN2
BP	GO:1903035	negative regulation of response to wounding	66	0.571897	1.95092	0.0017331	0.016923	0.0118023	1585	tags=30%, list=11%, signal=27%	SIGLEC10/THBS1/SERPING1/PDGFRA/RGMA/APOE/FAP/WFDC1/PLAU/CD34/SERPINE2/SERPINE1/PLAT/PLAUR/PHLDB2/FGB/WNT4/ANXA5/VTN/FGF2
BP	GO:0009615	response to virus	260	0.571827	2.31014	0.0013947	0.016923	0.0118023	1644	tags=32%, list=12%, signal=29%	CXCL9/CCL19/CCL5/CXCL10/TRIM22/IFNG/PIM2/RNASE6/APOBEC3G/GBP1/CCL8/IL6/CXCL12/TLR7/DDX60/CCL22/APOB/PRF1/IFI16/IRF1/IFIT2/IFIT3/CXCR4/MMP12/FGR/TLR8/HTRA1/AIM2/CCL11/IL33/BCL2/ACTA2/APOBEC3H/TNFAIP3/IFI44L/IFITM1/TMEM173/RSAD2/SLFN11/KCNJ8/SPON2/TNFSF4/IRAK3/STAT1/HERC5/OASL/RTP4/ISG20/BIRC3/LGALS9/BST2/IL2RA/TNF/DMBT1/IL12RB1/TLR3/STAT2/BATF3/IFIT1/RNASE2/IFI44/DCLK1/APOBEC3F/NLRP3/BNIP3L/DDX58/…
BP	GO:0042136	neurotransmitter biosynthetic process	81	0.571142	1.99856	0.00170358	0.016923	0.0118023	1185	tags=27%, list=8%, signal=25%	ITGB2/HDC/IFNG/AIF1/CYP1B1/CAV1/PTGIS/MOXD1/IL1B/AGT/HBB/SLC1A3/ACP5/CD34/DPYD/CD36/CX3CR1/PKD2/TLR6/KLF2/TNF/JAK2
MF	GO:0019838	growth factor binding	120	0.570882	2.11559	0.00162602	0.016923	0.0118023	1624	tags=39%, list=11%, signal=35%	CXCL13/IL2RB/THBS1/IL10RA/CSF3R/PDGFRA/IGFBP6/CYR61/DUSP1/TEK/IGFBP7/COL1A2/HTRA1/COL6A1/IGFBP4/ENG/IGFBP5/A2M/PDGFRB/GHR/TGFB3/CTGF/LRRC32/CD36/COL5A1/COL3A1/NRP1/COL1A1/VASN/IL2RG/TGFBR2/IL2RA/ACVRL1/TWSG1/SRPX2/ITGAV/IL1R1/CRIM1/IGFBP3/LIFR/NOV/OSMR/WISP1/LTBP4/COL4A1/NLRP7/PXDN
BP	GO:0002708	positive regulation of lymphocyte mediated immunity	90	0.570811	2.02107	0.00170648	0.016923	0.0118023	1761	tags=39%, list=12%, signal=34%	FCER1G/LAG3/SLAMF6/IL6/SASH3/C3/IL1B/BTK/IL18RAP/SH2D1A/LTA/CD1C/FCER2/RASGRP1/CD1A/RSAD2/TNFSF4/IL18R1/CD1D/CD1E/TNF/IL12RB1/CD1B/HLA-E/CD226/NCR3/NLRP3/IL1R1/CD28/CD40/B2M/GATA3/HLA-C/PTPRC/HLA-B
BP	GO:0061045	negative regulation of wound healing	56	0.569909	1.88435	0.00176991	0.016923	0.0118023	1585	tags=32%, list=11%, signal=29%	THBS1/SERPING1/PDGFRA/APOE/FAP/WFDC1/PLAU/CD34/SERPINE2/SERPINE1/PLAT/PLAUR/PHLDB2/FGB/WNT4/ANXA5/VTN/FGF2
BP	GO:2000146	negative regulation of cell motility	212	0.569886	2.24759	0.00144509	0.016923	0.0118023	1612	tags=33%, list=11%, signal=29%	CXCL13/CCL25/CCL21/WAS/SFRP1/DCN/AIF1/CCL2/CYP1B1/THBS1/APOD/CXCL12/PODN/FBLN1/SERPINF1/EVL/SFRP2/CX3CL1/DUSP1/APOE/GPR18/GREM1/CYGB/EMILIN1/THY1/PTGER4/SULF1/IL33/BCL2/SLIT2/ENG/MEF2C/RECK/TPM1/IGFBP5/ARHGDIB/CHRD/IFITM1/SERPINE1/NBL1/DPYSL3/CX3CR1/CD300A/COL3A1/CITED2/BST2/ACVRL1/PHLDB2/HMOX1/NR2F2/CLIC4/PTPRM/MEOX2/STC1/ADA/VASH1/IGFBP3/WNT4/MCTP1/NOV/TP53INP1/RRAS/SMAD7/ADARB1/TIE1/RHOB/TIMP1…
BP	GO:0014066	regulation of phosphatidylinositol 3-kinase signaling	90	0.569566	2.01666	0.00170648	0.016923	0.0118023	1676	tags=33%, list=12%, signal=30%	CCL5/HCLS1/HCST/DCN/NCF1/PPP1R16B/PDGFRA/AGT/TEK/FGR/PDGFC/RASGRP1/PIK3IP1/PDGFRB/KIT/SERPINE2/IGF1/SELP/OSM/TNF/JAK2/LIME1/PDGFD/CD28/PTPN6/NTF3/TWIST1/SEMA4D/FLT3/PTPN13
BP	GO:2000181	negative regulation of blood vessel morphogenesis	80	0.569058	1.98492	0.00171527	0.016923	0.0118023	1485	tags=32%, list=10%, signal=29%	CXCL10/GHRL/DCN/THBS1/THBS4/SERPINF1/AGT/TEK/SPARC/EMILIN1/SULF1/STAB1/SERPINE1/CX3CR1/STAT1/THBS2/SEMA6A/KLF2/CCR2/PTPRM/MEOX2/FASLG/VASH1/WNT4/COL4A2/TIE1
BP	GO:0019730	antimicrobial humoral response	79	0.568958	1.98705	0.00170358	0.016923	0.0118023	1506	tags=33%, list=11%, signal=30%	REG1B/CXCL9/CXCL13/CXCL10/CTSG/S100A8/CHGA/RNASE6/GNLY/CCL13/RARRES2/CXCL11/PGC/MMP7/S100A9/SPON2/LTF/DEFB103B/REG3A/DMBT1/HLA-E/FGB/CXCL5/LYZ/SLC11A1/BCL3
BP	GO:0001912	positive regulation of leukocyte mediated cytotoxicity	46	0.568552	1.80583	0.00185529	0.016923	0.0118023	1761	tags=39%, list=12%, signal=34%	LAG3/SLAMF6/IL18RAP/SH2D1A/CD1C/RASGRP1/CD1A/CD1D/CD1E/IL12RB1/CD1B/HLA-E/CD226/NCR3/B2M/HLA-C/PTPRC/HLA-B
BP	GO:0072507	divalent inorganic cation homeostasis	387	0.568392	2.37779	0.00133511	0.016923	0.0118023	1601	tags=29%, list=11%, signal=26%	CXCL9/CCL19/CXCL13/CCL5/CXCL10/GHRL/CD52/CD19/CCL21/CCR7/S100A8/CXCR6/CORO1A/CAV1/P2RY8/CCL8/CXCL12/CD38/MT1M/CCL13/FPR1/PTGER1/MT2A/CX3CL1/FPR3/PDGFRA/AGT/CXCL11/TGM2/APOE/GPR18/CCL3/CYSLTR1/CXCR4/CXCR5/PLCG2/CASQ2/PTGER2/CD4/RAMP3/PIK3CG/CCL15/THY1/PTGER4/GPR65/ITPR1/SAA1/CCL11/MCOLN2/BCL2/C5AR1/CXCR3/ADM/S100A9/HERPUD1/CCR1/C3AR1/CD36/JSRP1/P2RY10/MT1H/SLC24A3/MT1A/CX3CR1/MYO5A/PDE4D/NMUR2/PRO…
BP	GO:1903169	regulation of calcium ion transmembrane transport	104	0.568324	2.06959	0.00166389	0.016923	0.0118023	2401	tags=43%, list=17%, signal=36%	CXCL9/CXCL10/CD19/CORO1A/CX3CL1/CXCL11/KCNE2/PLCG2/CASQ2/RAMP3/PIK3CG/PDE4B/GEM/THY1/JSRP1/MYO5A/PDE4D/PKD2/LYN/CLIC2/DYSF/RRAD/PLN/PRNP/ANK2/REM1/LIME1/ADRA2A/PTPN6/ATP1A2/AHNAK/F2RL3/CYBA/CALM1/SLC9A1/HSPA2/TLR9/TRPC1/GSTO1/STIM1/CACNA1C/BAX/SLN/STIM2/BDKRB1
BP	GO:0016525	negative regulation of angiogenesis	78	0.568203	1.97407	0.0017094	0.016923	0.0118023	1485	tags=32%, list=10%, signal=29%	CXCL10/GHRL/DCN/THBS1/THBS4/SERPINF1/AGT/TEK/SPARC/EMILIN1/SULF1/STAB1/SERPINE1/CX3CR1/STAT1/THBS2/SEMA6A/KLF2/CCR2/PTPRM/MEOX2/FASLG/VASH1/COL4A2/TIE1
BP	GO:0002706	regulation of lymphocyte mediated immunity	124	0.567948	2.1066	0.00163399	0.016923	0.0118023	1761	tags=38%, list=12%, signal=33%	IL7R/WAS/FCER1G/LAG3/SLAMF6/IL6/SASH3/HAVCR2/CD96/C3/IL1B/BTK/IL18RAP/SH2D1A/LTA/CD1C/FCER2/RASGRP1/CD1A/IL27RA/RSAD2/TNFSF4/IL18R1/CLC/CD1D/CD1E/LGALS9/FCGR2B/TNF/IL12RB1/CD1B/HLA-E/CD226/NCR3/BCL6/NLRP3/IL1R1/CD28/PTPN6/SMAD7/CD40/PPP3CB/B2M/GATA3/HLA-C/PTPRC/HLA-B
BP	GO:0031348	negative regulation of defense response	153	0.567932	2.16335	0.0015456	0.016923	0.0118023	1846	tags=35%, list=13%, signal=30%	GHRL/APOA1/SIGLEC10/APOD/HAVCR2/CD96/SERPINF1/PTGIS/CX3CL1/SERPING1/APOE/TEK/IFI16/MMP12/CDH5/WFDC1/ACP5/PTGER4/HTRA1/SAA1/ETS1/A2M/CALCRL/TNFAIP3/FOXF1/ISL1/IRAK3/ADORA2A/TNFAIP6/LGALS9/FCGR2B/IL2RA/HLA-E/IFIT1/SOCS3/NLRP3/ADA/TNFRSF1A/METRNL/TNFRSF1B/NOV/DHX58/NFKB1/NR1H3/GATA3/NLRP7/SEC14L1/NMI/CCK/PTPRC/ADORA1/TNFAIP8L2/TRAFD1
BP	GO:1901342	regulation of vasculature development	240	0.567572	2.27256	0.00141844	0.016923	0.0118023	1807	tags=39%, list=13%, signal=34%	CXCL13/CXCL10/GHRL/SFRP1/ITGB2/DCN/GPNMB/CYBB/CYP1B1/THBS1/PPP1R16B/IL6/THBS4/SERPINF1/PTGIS/WARS/ENPP2/HSPB6/C3/SFRP2/CX3CL1/IL1B/AGT/TEK/GREM1/TMEM100/SPARC/CDH5/EMILIN1/SULF1/CCL11/CD34/ENG/C5AR1/ETS1/DLL1/VEGFC/STAB1/ADM/KIT/TNFAIP3/IL1A/ISL1/SERPINE1/C3AR1/CX3CR1/STAT1/NRP1/PROK2/ITGA5/THBS2/SEMA6A/KLF2/TGFBR2/XBP1/ACVRL1/RHOJ/RAMP2/CCR2/SMOC2/SOD2/TNFSF12/HMOX1/TLR3/SRPX2/EGR1/WNT5A/PTPRM/M…
BP	GO:0070527	platelet aggregation	46	0.56757	1.80271	0.00185529	0.016923	0.0118023	1941	tags=37%, list=14%, signal=32%	PLEK/FERMT3/PDGFRA/HBB/MYL9/PDPN/PIK3CG/SERPINE2/LYN/FGB/PTPN6/TLN1/CSRP1/P2RY12/GAS6/ILK/C1QTNF1
BP	GO:0002218	activation of innate immune response	199	0.566885	2.23157	0.00143472	0.016923	0.0118023	2265	tags=40%, list=16%, signal=34%	ITGB2/FCER1G/S100A8/CAV1/LY96/TLR7/HAVCR2/CLEC4A/DDX60/FCN1/APOB/COLEC12/BTK/RFTN1/CD209/IFI16/IRF1/HCK/CD14/CD300LF/PLCG2/ITGAM/FCRL3/TLR8/AIM2/GFI1/TLR10/ICAM3/TNFAIP3/TMEM173/S100A9/RSAD2/CD36/LTF/CD300A/IRAK3/IRF4/CTSS/BIRC3/PTPN22/LYN/CLEC10A/TLR6/MUC5AC/TLR1/NFKBIA/ESR1/DMBT1/TLR3/FGB/RELB/RPS6KA5/DDX58/FFAR2/IFIH1/LILRA2/TICAM2/DHX58/IRF7/NFKB1/NR1H3/TLR4/PJA2/SEC14L1/TNIP3/CYBA/TLR5/ALPK1…
BP	GO:0070227	lymphocyte apoptotic process	61	0.566833	1.90906	0.00176991	0.016923	0.0118023	1389	tags=33%, list=10%, signal=30%	CCL5/IL7R/CD74/CD27/GIMAP8/BTK/TSC22D3/CD3G/PDCD1/TNFRSF4/DOCK8/CLC/LGALS9/LYN/IL2RA/WNT5A/BCL6/FASLG/ADA/CD274
BP	GO:0045088	regulation of innate immune response	291	0.566812	2.31728	0.00139276	0.016923	0.0118023	1460	tags=31%, list=10%, signal=28%	CCL5/GBP5/ITGB2/FCER1G/IFNG/LAG3/S100A8/CAV1/SLAMF6/LY96/TLR7/HAVCR2/CD96/CLEC4A/DDX60/FCN1/SERPING1/APOB/COLEC12/BTK/RFTN1/CD209/IFI16/IL18RAP/IRF1/HCK/CD14/SH2D1A/CD300LF/MMP12/PLCG2/ITGAM/FGR/FCRL3/TLR8/SOCS1/AIM2/GFI1/TLR10/ICAM3/RASGRP1/A2M/TNFAIP3/TMEM173/S100A9/RSAD2/CD36/LTF/CD300A/IRAK3/STAT1/IRF4/CTSS/CD1D/BIRC3/LGALS9/PTPN22/LYN/CLEC10A/TLR6/MUC5AC/FCGR2B/TLR1/NFKBIA/ESR1/DMBT1/TLR3/HL…
BP	GO:0002709	regulation of T cell mediated immunity	62	0.566482	1.90824	0.0017762	0.016923	0.0118023	1761	tags=42%, list=12%, signal=37%	IL7R/WAS/IL6/SASH3/IL1B/CD1C/CD1A/RSAD2/TNFSF4/IL18R1/CLC/CD1D/CD1E/FCGR2B/IL12RB1/CD1B/HLA-E/NLRP3/IL1R1/SMAD7/PPP3CB/B2M/GATA3/HLA-C/PTPRC/HLA-B
BP	GO:0031529	ruffle organization	42	0.565892	1.76733	0.00371747	0.0233347	0.0162739	1144	tags=26%, list=8%, signal=24%	CCL21/CCR7/PLEK/AIF1/CAV1/CSF1R/EVL/TPM1/RHOG/SNX10/RDX
BP	GO:0002711	positive regulation of T cell mediated immunity	42	0.565713	1.76677	0.00371747	0.0233347	0.0162739	1761	tags=48%, list=12%, signal=42%	IL6/SASH3/IL1B/CD1C/CD1A/RSAD2/TNFSF4/IL18R1/CD1D/CD1E/IL12RB1/CD1B/HLA-E/NLRP3/IL1R1/B2M/GATA3/HLA-C/PTPRC/HLA-B
BP	GO:0046456	icosanoid biosynthetic process	35	0.565449	1.70091	0.00954198	0.0460195	0.0320945	1321	tags=29%, list=9%, signal=26%	PTGDS/ALOX5AP/CD74/PTGIS/HPGD/ALOX5/PTGS1/ANXA1/LTC4S/GGT5
BP	GO:0002456	T cell mediated immunity	94	0.564887	2.01151	0.00170068	0.016923	0.0118023	1761	tags=39%, list=12%, signal=35%	IL7R/CD8A/WAS/IL6/SASH3/IL1B/MYO1G/PRF1/RFTN1/IL18RAP/CD1C/CD1A/BTN3A2/RSAD2/TNFSF4/IL18R1/CLC/BTN3A3/CD1D/CD1E/CTSC/FCGR2B/RAB27A/IL12RB1/CD1B/HLA-E/NLRP3/IL1R1/GZMM/SLC11A1/SMAD7/PPP3CB/B2M/GATA3/HLA-C/PTPRC/HLA-B
BP	GO:0045661	regulation of myoblast differentiation	39	0.564824	1.74683	0.00929368	0.0449972	0.0313815	1373	tags=31%, list=10%, signal=28%	CXCL9/CXCL10/CXCL14/PRICKLE1/MEF2C/DLL1/SOSTDC1/FLT3LG/TNF/BOC/IGFBP3/ID3
BP	GO:0022407	regulation of cell-cell adhesion	320	0.564699	2.33318	0.00135685	0.016923	0.0118023	1716	tags=35%, list=12%, signal=32%	CCL19/CXCL13/CCL5/CCL25/IL7R/HLA-DPA1/CCL21/CCR7/APOA1/CD74/IFNG/CD6/LAG3/AIF1/CCL2/GPNMB/LAX1/CD27/VCAM1/CORO1A/CAV1/HLA-DPB1/IL6/CXCL12/SASH3/TNFSF13B/CLECL1/HLA-DMB/HAVCR2/FERMT3/ICOS/CD86/CX3CL1/IL1B/EBI3/CD209/IRF1/PDPN/VNN1/CD4/CD3E/THY1/CD83/SOCS1/ETS1/RASGRP1/PDCD1/LILRB4/SNAI2/SERPINE2/IGF1/LRRC32/PAG1/ITGA4/TNFSF4/BTLA/DOCK8/CD300A/NCKAP1L/ADAM19/ADORA2A/RUNX3/CITED2/PDE5A/CD1D/LGALS9/P…
BP	GO:1903426	regulation of reactive oxygen species biosynthetic process	63	0.564531	1.90381	0.00176991	0.016923	0.0118023	1762	tags=37%, list=12%, signal=32%	ITGB2/IFNG/AIF1/CAV1/PTGIS/IL1B/AGT/HBB/ACP5/CD34/CD36/CX3CR1/PKD2/TLR6/KLF2/RAB27A/TNF/JAK2/ATP2B4/TLR4/CFLAR/STAT3/CYBA
BP	GO:0050922	negative regulation of chemotaxis	48	0.56443	1.80635	0.00182149	0.016923	0.0118023	1696	tags=31%, list=12%, signal=28%	CXCL13/AIF1/CCL2/THBS1/DUSP1/GPR18/GREM1/SLIT2/NBL1/NRP1/SEMA6A/WNT5A/NOV/SEMA4D/SEMA4A
BP	GO:0019722	calcium-mediated signaling	168	0.564264	2.16992	0.00152439	0.016923	0.0118023	1993	tags=38%, list=14%, signal=33%	CCR7/PLEK/TBC1D10C/CXCR6/VCAM1/GBP1/BTK/RCAN2/CCL3/CXCR4/TMEM100/CXCR5/PLCG2/CASQ2/CHP2/CD4/CD3E/ITPR1/NCALD/CXCR3/LAT2/IGF1/SELP/CCR1/JSRP1/CX3CR1/MYO5A/PDE4D/NMUR2/SELE/PKD2/CLIC2/RCAN1/CCR2/TNF/PLN/TRAT1/PRNP/ANK2/PPP3CC/HTR2B/ADA/CMKLR1/ZAP70/CD22/MCTP1/AGTR1/SLA2/FHL2/PPP3CB/BST1/ATP1A2/ATP2B4/CETN3/P2RY12/PTPRC/TREM2/CALM1/SLC9A1/HINT1/LRRK2/CCL20/SPHK1
BP	GO:0030336	negative regulation of cell migration	204	0.564023	2.22148	0.00145138	0.016923	0.0118023	1585	tags=32%, list=11%, signal=29%	CXCL13/CCL25/CCL21/SFRP1/DCN/AIF1/CCL2/CYP1B1/THBS1/APOD/CXCL12/PODN/SERPINF1/EVL/SFRP2/CX3CL1/DUSP1/APOE/GPR18/GREM1/CYGB/EMILIN1/THY1/PTGER4/SULF1/IL33/BCL2/SLIT2/ENG/MEF2C/RECK/TPM1/IGFBP5/ARHGDIB/CHRD/IFITM1/SERPINE1/NBL1/DPYSL3/CX3CR1/CD300A/COL3A1/CITED2/BST2/ACVRL1/PHLDB2/HMOX1/NR2F2/CLIC4/PTPRM/MEOX2/STC1/ADA/VASH1/IGFBP3/WNT4/MCTP1/NOV/TP53INP1/RRAS/SMAD7/ADARB1/TIE1/RHOB/TIMP1/FGF2
BP	GO:0033077	T cell differentiation in thymus	65	0.563961	1.91606	0.00175439	0.016923	0.0118023	1840	tags=37%, list=13%, signal=32%	IL7R/CD3D/DOCK2/CCR7/CD74/MAFB/VNN1/CD3E/CD3G/BCL2/RASGRP1/ZEB1/ADA/CD28/ZAP70/FZD8/WNT4/B2M/ITPKB/GATA3/PTPRC/BCL11B/GLI3/ZFP36L1
BP	GO:0070741	response to interleukin-6	34	0.56387	1.67489	0.00976562	0.0467341	0.0325929	1760	tags=41%, list=12%, signal=36%	IL6/PTGIS/GFI1/PID1/STAT1/SOCS3/JAK1/JAK2/SMAD4/HAMP/NFKB1/ST3GAL6/SBNO2/STAT3
MF	GO:0001540	amyloid-beta binding	53	0.562632	1.84577	0.00177936	0.016923	0.0118023	1216	tags=26%, list=9%, signal=24%	ITM2A/ITGB2/APOA1/CD74/APOE/ADRB2/CRYAB/CD36/FZD4/LILRB2/FCGR2B/ITM2C/PRNP/MSR1
BP	GO:0032613	interleukin-10 production	40	0.562314	1.74708	0.00552486	0.0305512	0.0213067	2400	tags=50%, list=17%, signal=42%	FCER1G/SASH3/CD83/CD34/DLL1/TNFSF4/IRF4/LGALS9/FCGR2B/CD28/TRIB2/CD274/BCL3/TLR4/CD40LG/TLR9/NOD2/PDCD1LG2/CD47/PYCARD
BP	GO:0003170	heart valve development	45	0.562026	1.77283	0.00369686	0.0232839	0.0162385	1612	tags=40%, list=11%, signal=36%	CYR61/GATA5/EMILIN1/SLIT2/MEF2C/SLIT3/PRDM1/SNAI2/OLFM1/ELN/HEYL/TGFBR2/RBPJ/SMAD4/TNFRSF1A/TNFRSF1B/TWIST1/GATA3
BP	GO:0031638	zymogen activation	40	0.561986	1.74606	0.00552486	0.0305512	0.0213067	1145	tags=32%, list=8%, signal=30%	C1R/THBS1/IFI16/CLEC3B/PLAU/SERPINE2/LGMN/SERPINE1/C1RL/PLAT/CYFIP2/FGB/CIDEB
BP	GO:0001906	cell killing	124	0.561337	2.08208	0.00163399	0.016923	0.0118023	1505	tags=31%, list=11%, signal=28%	IL7R/CTSG/GZMB/IFNG/LAG3/CHGA/CORO1A/DNASE1L3/SLAMF6/HAVCR2/GNLY/CCL13/PRF1/IL18RAP/SH2D1A/CD1C/FCER2/RASGRP1/CD1A/SLAMF7/LTF/DEFB103B/CD1D/CD1E/LGALS9/CTSC/FCGR2B/RAB27A/IL12RB1/CD1B/HLA-E/CD226/NCR3/HAMP/GZMM/PTPN6/LYZ/PPP3CB/B2M
BP	GO:0030101	natural killer cell activation	70	0.56103	1.92967	0.00169491	0.016923	0.0118023	1716	tags=29%, list=12%, signal=25%	CD2/ITGB2/CORO1A/HAVCR2/ZNF683/AXL/RASGRP1/PRDM1/TOX/SLAMF7/FLT3LG/IL18R1/PTPN22/RAB27A/PIK3CD/NCR3/IL15/IL21R/GAS6/PTPRC
MF	GO:0008235	metalloexopeptidase activity	52	0.560919	1.83416	0.00179211	0.016923	0.0118023	1326	tags=25%, list=9%, signal=23%	CPA3/ANPEP/ERAP2/CPXM2/CPE/DPEP2/AEBP1/LAP3/CPXM1/CPZ/VASH1/FOLH1/XPNPEP2
BP	GO:0002705	positive regulation of leukocyte mediated immunity	110	0.560731	2.05882	0.00162602	0.016923	0.0118023	1761	tags=36%, list=12%, signal=32%	ITGB2/FCER1G/LAG3/SLAMF6/IL6/SASH3/C3/IL1B/BTK/IL18RAP/SH2D1A/LTA/CD1C/ITGAM/FGR/FCER2/RASGRP1/CD1A/RSAD2/TNFSF4/IL18R1/CD1D/CD1E/TNF/IL12RB1/CD1B/HLA-E/CD226/NCR3/NLRP3/DDX58/IL1R1/CD28/PTAFR/CD40/B2M/GATA3/HLA-C/PTPRC/HLA-B
BP	GO:0006875	cellular metal ion homeostasis	444	0.560704	2.36446	0.00131062	0.016923	0.0118023	1890	tags=32%, list=13%, signal=28%	CXCL9/CCL19/CXCL13/CCL5/CXCL10/GHRL/CD52/CD19/CCL21/CCR7/C7/S100A8/ATP4B/CXCR6/CORO1A/CAV1/P2RY8/CCL8/CXCL12/CD38/MT1M/CCL13/FPR1/CYBRD1/PTGER1/MT2A/CX3CL1/FPR3/PDGFRA/AGT/CXCL11/TGM2/APOE/GPR18/CCL3/CYSLTR1/CXCR4/CXCR5/PLCG2/CASQ2/PTGER2/CD4/RAMP3/PIK3CG/CCL15/THY1/PTGER4/GPR65/ITPR1/SAA1/CCL11/MCOLN2/BCL2/C5AR1/SLC31A2/CXCR3/ADM/KCNMA1/S100A9/HERPUD1/CCR1/C3AR1/CD36/JSRP1/P2RY10/MT1H/SLC24A3/MT…
BP	GO:1904892	regulation of STAT cascade	113	0.560698	2.05573	0.00163399	0.016923	0.0118023	1760	tags=27%, list=12%, signal=23%	CCL5/IL7R/HCLS1/IFNG/CYP1B1/CAV1/IL6/CSF1R/PECAM1/AGT/SOCS1/SOCS2/KIT/GHR/IGF1/ISL1/CD300A/LYN/OSM/SOCS3/JAK2/PARP9/TNFRSF1A/AKR1B1/CD40/BCL3/IL15/FLT3/PTPRC/STAT3
BP	GO:0050680	negative regulation of epithelial cell proliferation	95	0.559682	1.99567	0.00170358	0.016923	0.0118023	1307	tags=31%, list=9%, signal=28%	GHRL/SFRP1/CCL2/THBS1/CAV1/SERPINF1/SFRP2/APOE/SPARC/WFDC1/SULF1/MEF2C/SNAI2/KLF9/EAF2/ISL1/STAT1/RUNX3/CAV2/TINF2/ACVRL1/TNF/NR2F2/SCG2/WNT5A/PTPRM/LIMS2/GPC3/VASH1
BP	GO:0048260	positive regulation of receptor-mediated endocytosis	40	0.559473	1.73825	0.00552486	0.0305512	0.0213067	1505	tags=28%, list=11%, signal=25%	CCL19/CCL21/SFRP4/GREM1/PLCG2/SERPINE1/DAB2/SELE/NTF3/VTN/B2M
MF	GO:0030246	carbohydrate binding	201	0.559355	2.1957	0.00146413	0.016923	0.0118023	1587	tags=28%, list=11%, signal=26%	REG1B/KLRB1/CD69/SIGLEC10/SI/ALDOB/CLECL1/SELL/ENPP2/CLEC4A/FCN1/SLC2A5/COLEC12/SLC2A3/CD209/OLR1/CD93/CLEC14A/CHI3L2/CD72/CLEC3B/KLRD1/REG4/CD248/CLEC1A/CD34/ENG/FCER2/SUSD2/CLEC11A/LAYN/ZG16/SELP/KLRG1/HK3/CD302/CLC/CLEC2B/SELE/LGALS9/CLEC10A/CD33/REG3A/CANX/LGALS2/CLEC12A/VCAN/FCN3/LGALS1/CD22/PLOD2/SCARA3/KLRF1/VTN/GALM/SIGLEC8/M6PR
BP	GO:0046849	bone remodeling	67	0.559183	1.90778	0.00171233	0.016923	0.0118023	1256	tags=27%, list=9%, signal=25%	SFRP1/IL6/CSF1R/RAC2/CD38/CTSK/CA2/RASSF2/GREM1/ACP5/ADRB2/CTHRC1/TNFAIP3/TGFB3/TPP1/SNX10/CLDN18/PDK4
BP	GO:1903409	reactive oxygen species biosynthetic process	79	0.557282	1.94627	0.00170358	0.016923	0.0118023	2112	tags=38%, list=15%, signal=32%	ITGB2/IFNG/AIF1/CYBB/CYP1B1/CAV1/PTGIS/IL1B/AGT/HBB/ACP5/CD34/CD36/CX3CR1/PKD2/TLR6/KLF2/RAB27A/TNF/JAK2/NOX4/ATP2B4/TLR4/CFLAR/STAT3/CYBA/KLF4/SIRPA/SLC7A2/DUOX2
BP	GO:0032963	collagen metabolic process	75	0.556113	1.94054	0.00169491	0.016923	0.0118023	1713	tags=41%, list=12%, signal=37%	MFAP4/IL6/VIM/CTSK/COL15A1/FAP/CYGB/MMP12/MMP10/EMILIN1/ENG/MMP7/CIITA/PDGFRB/TGFB3/CTGF/COL5A1/CTSD/CTSS/COL1A1/MMP2/RCN3/MMP1/MMP11/PLOD2/WNT4/TRAM2/CTSB/MMP9/HIF1A/MRC2
BP	GO:1903034	regulation of response to wounding	119	0.555722	2.0598	0.00161812	0.016923	0.0118023	1585	tags=32%, list=11%, signal=29%	PLEK/FCER1G/SIGLEC10/THBS1/CAV1/SERPING1/PDGFRA/RGMA/APOE/FAP/PDPN/MYLK/WFDC1/PLAU/CD34/HBEGF/TNFAIP3/SERPINE2/SELP/SERPINE1/CD36/LYN/TGFBR2/XBP1/PLAT/SMOC2/PLAUR/REG3A/PHLDB2/FGB/ANXA1/ADRA2A/WNT4/ANXA5/VTN/SOX15/TLR4/FGF2
BP	GO:0010810	regulation of cell-substrate adhesion	165	0.555681	2.1385	0.00151057	0.016923	0.0118023	1495	tags=33%, list=11%, signal=30%	CCL25/CCL21/CCR7/SFRP1/ABI3BP/APOA1/THBS1/GBP1/APOD/RAC2/FBLN1/FAM107A/MMRN1/CX3CL1/CYR61/TEK/FBLN2/PDPN/GREM1/MMP12/POSTN/CD3E/EMILIN1/THY1/ECM2/PLAU/BCL2/FOXF1/SERPINE1/SPOCK1/CD36/FZD4/COL8A1/NRP1/COL1A1/CCDC80/ITGA5/EGFL6/ACVRL1/SMOC2/PHLDB2/EPHA3/FGB/NINJ1/BCL6/JAK2/PREX1/LGALS1/WNT4/NID1/COL16A1/BST1/VTN/SKAP1
BP	GO:0050732	negative regulation of peptidyl-tyrosine phosphorylation	40	0.55546	1.72579	0.00736648	0.0381425	0.026601	1716	tags=32%, list=12%, signal=29%	SFRP1/CAV1/SAMSN1/SFRP2/THY1/SOCS1/CD300A/SPINK1/SOCS3/PTPN6/NTF3/SEMA4D/PTPRC
BP	GO:0015914	phospholipid transport	58	0.554785	1.86013	0.00175439	0.016923	0.0118023	2626	tags=43%, list=19%, signal=35%	APOA1/APOA4/ATP8B4/APOE/ABCB1/APOC1/ABCA1/MTTP/TNFAIP8L3/APOC3/CETP/ATP8B2/PLTP/PITPNM2/NPC2/APOC2/PQLC1/TMEM30B/P2RX7/OSBPL8/COL4A3BP/GLTP/ABCB4/ATP11C/ABCG8
BP	GO:0050731	positive regulation of peptidyl-tyrosine phosphorylation	152	0.554719	2.10614	0.00156006	0.016923	0.0118023	1806	tags=33%, list=13%, signal=29%	CCL5/GHRL/HCLS1/CD74/IFNG/NCF1/IL6/THBS4/CSF1R/ENPP2/PECAM1/BANK1/AGT/GREM1/CD4/CD3E/HBEGF/KIT/GHR/IGF1/ISL1/CD36/NRP1/ITGA5/LYN/OSM/CD80/PRNP/SOCS3/JAK2/PARP9/TNFRSF1A/ADRA2A/CD44/NTF3/FGF7/CD40/NOX4/VTN/TNFRSF14/IL15/SEMA4D/FLT3/CCK/GAS6/PTPRC/KITLG/TREM2/STAT3/ADORA1
BP	GO:0050688	regulation of defense response to virus	57	0.553655	1.84841	0.00175747	0.016923	0.0118023	1644	tags=33%, list=12%, signal=30%	APOBEC3G/DDX60/MMP12/HTRA1/AIM2/TNFAIP3/TMEM173/STAT1/HERC5/BIRC3/IL2RA/IL12RB1/IFIT1/APOBEC3F/DDX58/PARP9/DHX58/IL15/SEC14L1
MF	GO:0004715	non-membrane spanning protein tyrosine kinase activity	38	0.553581	1.70191	0.00931099	0.0450516	0.0314195	1588	tags=32%, list=11%, signal=28%	ITK/BTK/SLA/BLK/HCK/FGR/LYN/JAK1/JAK2/ZAP70/MATK/FES
BP	GO:0045071	negative regulation of viral genome replication	42	0.55355	1.72879	0.00557621	0.0307893	0.0214728	2154	tags=50%, list=15%, signal=43%	CCL5/APOBEC3G/IFI16/APOBEC3H/IFITM1/RSAD2/LTF/OASL/ISG20/BST2/TNF/IFIT1/APOBEC3F/IFITM2/APOBEC3C/MX1/PARP10/IFITM3/ISG15/IFIT5/OAS1
BP	GO:0050730	regulation of peptidyl-tyrosine phosphorylation	202	0.553058	2.17114	0.00146199	0.016923	0.0118023	1806	tags=31%, list=13%, signal=28%	CCL5/GHRL/HCLS1/SFRP1/ITGB2/CD74/IFNG/CAV1/NCF1/IL6/THBS4/CSF1R/SAMSN1/ENPP2/PECAM1/BANK1/SFRP2/AGT/GREM1/CD4/CD3E/THY1/SOCS1/PDGFC/HBEGF/KIT/GHR/IGF1/ISL1/CD36/CD300A/NRP1/SPINK1/ITGA5/LYN/OSM/CD80/PRNP/SOCS3/JAK2/PARP9/TNFRSF1A/PDGFD/ADRA2A/PTPN6/CD44/NTF3/FGF7/CD40/NOX4/BST1/VTN/TNFRSF14/IL15/SEMA4D/FLT3/CCK/GAS6/PTPRC/KITLG/TREM2/STAT3/ADORA1
BP	GO:0048678	response to axon injury	54	0.553023	1.8141	0.00177305	0.016923	0.0118023	1334	tags=24%, list=9%, signal=22%	APOA1/AIF1/APOD/RGMA/TNC/BCL2/JAM3/ISL1/DPYSL3/LYN/JAK2/LGALS1/MATN2
BP	GO:0010812	negative regulation of cell-substrate adhesion	49	0.552432	1.77443	0.00362319	0.0229171	0.0159826	1282	tags=33%, list=9%, signal=30%	THBS1/GBP1/APOD/FBLN1/FAM107A/CX3CL1/MMP12/POSTN/SERPINE1/SPOCK1/FZD4/COL1A1/ACVRL1/PHLDB2/BCL6/LGALS1
CC	GO:0030139	endocytic vesicle	254	0.55219	2.2278	0.0013947	0.016923	0.0118023	1857	tags=29%, list=13%, signal=26%	HLA-DQA1/HLA-DPA1/WAS/HLA-DRB4/APOA1/CD74/CD163/CYBB/HLA-DRA/CORO1A/CAV1/HLA-DPB1/NCF1/HLA-DRB3/HLA-DRB5/RAC2/HLA-DQB1/TLR7/GNLY/VIM/HLA-DQB2/EVL/APOB/COLEC12/APOE/HBB/HLA-DRB1/SPARC/HBA2/FCGR1B/SAA1/HBEGF/STAB1/RAB31/ABCA1/NCF4/CD36/RAB32/LTF/FZD4/FCGR1A/TYRP1/GSN/RAB8B/ROR2/TLR6/DYSF/TLR1/LPAR1/DMBT1/HLA-E/SYT11/WNT5A/CTLA4/ITGAV/RAB38/ZYX/MSR1/ATP6V0D1/WNT4/RAB23/SLC11A1/RABEP1/TAP1/B2M/HLA-C/…
BP	GO:0001525	angiogenesis	385	0.552061	2.31171	0.00133333	0.016923	0.0118023	1485	tags=32%, list=10%, signal=30%	CXCL13/CXCL10/GHRL/ANPEP/SFRP1/ITGB2/DCN/CCL2/GPNMB/CYBB/CYP1B1/THBS1/CAV1/APOD/PPP1R16B/CCL8/IL6/THBS4/SERPINF1/PTGIS/WARS/ENPP2/PECAM1/HSPB6/RSPO3/C3/SFRP2/CX3CL1/TCF21/IL1B/PDGFRA/AGT/COL15A1/CYR61/TEK/FAP/GREM1/TMEM100/CLEC14A/SPARC/RAMP3/PIK3CG/CDH5/EMILIN1/THY1/SULF1/CCL11/SOX18/CD34/SLIT2/ENG/C5AR1/ETS1/DLL1/RECK/VEGFC/STAB1/RASIP1/CXCR3/ADM/PDGFRB/CALCRL/TNFAIP3/JAM3/APOLD1/CTGF/IL1A/ISL1…
BP	GO:0030510	regulation of BMP signaling pathway	72	0.551737	1.91008	0.00168919	0.016923	0.0118023	1404	tags=32%, list=10%, signal=29%	SFRP1/SFRP4/SFRP2/CYR61/GREM1/HTRA1/SULF1/ENG/CHRD/GREM2/NBL1/SOSTDC1/RBPMS2/RBPJ/ACVRL1/TWSG1/WNT5A/PELO/FBN1/ZNF423/SMAD4/GPC3/SMAD7
BP	GO:0046425	regulation of JAK-STAT cascade	109	0.55153	2.02095	0.00163399	0.016923	0.0118023	1760	tags=27%, list=12%, signal=23%	CCL5/HCLS1/IFNG/CYP1B1/CAV1/IL6/CSF1R/PECAM1/AGT/SOCS1/SOCS2/KIT/GHR/IGF1/ISL1/CD300A/LYN/OSM/SOCS3/JAK2/PARP9/TNFRSF1A/AKR1B1/CD40/BCL3/IL15/FLT3/PTPRC/STAT3
BP	GO:0001938	positive regulation of endothelial cell proliferation	73	0.550558	1.92322	0.00331126	0.0218167	0.0152152	1897	tags=41%, list=13%, signal=36%	GHRL/PPP1R16B/CXCL12/THBS4/TEK/CCL11/VIP/VEGFC/STAT5A/ITGA4/NRP1/CAV2/DYSF/ACVRL1/TNFSF12/HMOX1/SCG2/WNT5A/HTR2B/BMP6/WNT2/PRKD1/AGTR1/FGF2/HIF1A/CCL26/STAT3/CYBA/VEGFB/BMPR2
BP	GO:0030514	negative regulation of BMP signaling pathway	39	0.548916	1.69763	0.00929368	0.0449972	0.0313815	1404	tags=33%, list=10%, signal=30%	SFRP1/SFRP2/GREM1/HTRA1/CHRD/GREM2/NBL1/SOSTDC1/RBPMS2/TWSG1/WNT5A/FBN1/SMAD7
CC	GO:0005775	vacuolar lumen	131	0.548802	2.05359	0.00161031	0.016923	0.0118023	2537	tags=46%, list=18%, signal=38%	GIF/CTSG/DCN/CD74/OGN/LUM/GC/CTSK/C3/APOB/OMD/IFI30/LIPA/SERPINA3/PLAC8/TCN2/PDGFRB/LGMN/TPP1/MNDA/CTSD/GM2A/SDCBP/FMOD/CTSS/BGN/CD1E/CTSC/RNASE2/VCAN/FASLG/GPC3/ACTR10/LYZ/ACP2/CTSB/NPC2/ASAH1/TXNDC5/CYB5R3/SGSH/FUCA1/CTSF/SDC2/TTR/HSPA8/GPC6/ARSB/GYG1/MAN2B2/CAP1/GRN/SCARB2/HEXB/PYCARD/MAN2B1/FTL/TRAPPC1/GALC/LAMP2
BP	GO:0001706	endoderm formation	46	0.548374	1.74174	0.00556586	0.030755	0.0214489	1552	tags=33%, list=11%, signal=29%	ITGB2/EOMES/COL6A1/ITGA4/COL5A1/COL12A1/COL8A1/ITGA5/MMP2/COL5A2/ITGAV/SOX17/COL4A2/VTN/MMP9
BP	GO:0038093	Fc receptor signaling pathway	105	0.547807	2.00182	0.00164745	0.016923	0.0118023	2086	tags=34%, list=15%, signal=29%	WAS/FCER1A/FCER1G/CD247/ITK/BTK/MYO1G/HCK/FCGR2A/PLCG2/FCGR1B/MS4A2/FGR/CD3G/LAT2/KIT/FCGR1A/NCKAP1L/WIPF1/LYN/FCGR2B/CYFIP2/FOS/LCP2/NFKB1/PPP3CB/NCK1/PTPRC/ARPC1B/CALM1/GRAP2/MAPK10/VAV1/ARPC3/RAPGEF1/GRB2
BP	GO:0033002	muscle cell proliferation	151	0.546247	2.07294	0.0015625	0.016923	0.0118023	1924	tags=38%, list=14%, signal=33%	CCL5/IFNG/AIF1/THBS1/OGN/APOD/IL6/CNN1/HPGD/CX3CL1/AGT/TGM2/ADAMTS1/VIP/MEF2C/TPM1/HBEGF/IGFBP5/PDGFRB/CALCRL/TNFAIP3/TGFB3/IGF1/STAT1/VIPR2/RBPMS2/PIM1/MMP2/TGFBR2/RBPJ/SOD2/TNF/HMOX1/MEIS1/NDRG2/JAK2/PDGFD/IGFBP3/WNT2/PTAFR/NOV/AKR1B1/GNAI2/CDKN1A/NAMPT/CDKN1B/MMP9/ZFPM2/IL15/FGF2/CFLAR/TBX2/STAT3/CYBA/YAP1/ILK/KLF4
BP	GO:0030168	platelet activation	127	0.546099	2.03997	0.0016129	0.016923	0.0118023	1982	tags=34%, list=14%, signal=29%	PLEK/FCER1G/IL6/FERMT3/PDGFRA/PRKCH/APOE/HBB/VWF/MYL9/PDPN/PLCG2/PIK3CG/COL1A2/ITPR1/SAA1/AXL/GNG2/SERPINE2/SELP/COL3A1/COL1A1/LYN/PIK3CD/FGB/ADRA2A/PTPN6/LCP2/CD40/TLN1/TLR4/F2RL3/CSRP1/GNA14/GNAQ/P2RY12/CD40LG/GAS6/F2RL2/ILK/MERTK/C1QTNF1/VAV1
MF	GO:0048018	receptor ligand activity	380	0.545708	2.28009	0.00133869	0.016923	0.0118023	1729	tags=29%, list=12%, signal=26%	CXCL9/CCL19/CXCL13/CCL5/CXCL10/GHRL/CCL25/CCL21/EFEMP1/APOA1/IFNG/CCL2/GPNMB/OGN/LTB/CCL3L3/CCL8/IL6/CXCL12/CXCL14/THBS4/TNFSF13B/CCL4L1/GAST/GMFG/LEFTY1/CCL13/CCL22/SFRP2/CX3CL1/IL1B/AGT/FLRT2/EBI3/CXCL11/LTA/CCL3/GREM1/SCGB3A1/CCL15/PDGFC/PNOC/SAA1/CCL11/TNFSF10/IL33/CCL3L1/VIP/VEGFC/HBEGF/ADM/CLEC11A/TGFB3/GREM2/IGF1/CTGF/IL32/IL1A/NBL1/CMTM3/TNFSF4/GCG/FLT3LG/DEFB103B/NPY/SEMA6A/OSM/IL16/CMTM…
BP	GO:1903038	negative regulation of leukocyte cell-cell adhesion	99	0.544698	1.96293	0.00168634	0.016923	0.0118023	1834	tags=37%, list=13%, signal=33%	CCL25/CCL21/CD74/LAG3/GPNMB/LAX1/CXCL12/HAVCR2/CD86/IRF1/SOCS1/LRRC32/PAG1/TNFSF4/CD300A/ADORA2A/RUNX3/PDE5A/LGALS9/PTPN22/LILRB2/FCGR2B/IL2RA/CD80/TWSG1/PRNP/CTLA4/ANXA1/BCL6/PTPN6/CD274/SMAD7/TNFRSF14/DTX1/HLX/GLI3/TNFAIP8L2
CC	GO:0045335	phagocytic vesicle	109	0.544673	1.99583	0.00163399	0.016923	0.0118023	2147	tags=39%, list=15%, signal=33%	WAS/CYBB/CORO1A/NCF1/RAC2/TLR7/GNLY/VIM/EVL/RAB31/ABCA1/NCF4/CD36/RAB32/LTF/GSN/RAB8B/TLR6/TLR1/DMBT1/HLA-E/SYT11/ITGAV/RAB38/ZYX/ATP6V0D1/RAB23/SLC11A1/TAP1/B2M/HLA-C/RAB9A/TAPBP/HLA-B/CYBA/VAMP3/NCF2/TLR9/RAB7B/RAPGEF1/ATP6V0E1/PIK3C3
BP	GO:0097755	positive regulation of blood vessel diameter	44	0.544617	1.71069	0.00742115	0.0381425	0.026601	2201	tags=39%, list=16%, signal=33%	KCNMB1/AGT/RGS2/APOE/ADRB2/VIP/ADM/ADORA2A/SOD2/HMOX1/PTPRM/PTAFR/EPHX2/ADORA1/BMPR2/CPS1/GCH1
BP	GO:0050714	positive regulation of protein secretion	200	0.544163	2.14349	0.00143678	0.016923	0.0118023	1672	tags=30%, list=12%, signal=27%	CCL19/GHRL/CD2/CASP1/IL6/CSF1R/CD38/HAVCR2/GPR68/FCN1/BLK/CD14/CCL3/MMP12/POSTN/FGR/TLR8/PTGER4/AIM2/SAA1/IL33/CD34/RASGRP1/OXCT1/VEGFC/TGFB3/IGF1/IL1A/ISL1/TNFRSF4/TNFSF4/GCG/ADORA2A/CARD8/LGALS9/PTPN22/OSM/XBP1/TLR1/TNF/HLA-E/WNT5A/FGB/HTR2B/NLRP3/JAK2/NLGN2/DDX58/FFAR2/IFIH1/BMP6/MYH10/CD274/PPP3CB/TWIST1/TNFRSF14/TLR4/GATA3/NLRP7/HIF1A
BP	GO:0035924	cellular response to vascular endothelial growth factor stimulus	46	0.543632	1.72668	0.00742115	0.0381425	0.026601	1807	tags=35%, list=13%, signal=30%	DCN/VCAM1/PDGFRA/GAS1/DLL1/VEGFC/PDGFRB/NRP1/SEMA6A/MT1G/RAMP2/SMOC2/ANXA1/PRKD1/FLT3/VEGFB
CC	GO:0101003	ficolin-1-rich granule membrane	48	0.543348	1.73888	0.00182149	0.016923	0.0118023	1401	tags=25%, list=10%, signal=23%	ITGB2/TBC1D10C/FCER1G/FPR1/SLC2A3/CD93/ITGAX/CD300A/NCKAP1L/LILRB2/PRCP/SLC11A1
BP	GO:0034103	regulation of tissue remodeling	53	0.542485	1.77968	0.00355872	0.0226248	0.0157788	1567	tags=26%, list=11%, signal=24%	SFRP1/GPNMB/IL6/THBS4/CSF1R/CD38/AGT/CA2/GREM1/TNFAIP3/CLDN18/PDK4/HAND2/IL15
BP	GO:1904019	epithelial cell apoptotic process	75	0.542422	1.89276	0.00169491	0.016923	0.0118023	1897	tags=36%, list=13%, signal=31%	CCL2/THBS1/IL6/SFRP4/TEK/PIK3CG/CD248/TNFAIP3/SERPINE1/ITGA4/GSN/ZFP36/TGFBR2/RAMP2/TNF/HMOX1/SCG2/FGB/JAK2/FASLG/CD40/GATA3/CFLAR/CD40LG/GAS6/ZFP36L1/BMPR2
BP	GO:0010043	response to zinc ion	46	0.542155	1.72199	0.00742115	0.0381425	0.026601	1572	tags=35%, list=11%, signal=31%	S100A8/VCAM1/OTC/MT1M/MT2A/CA2/MT1H/MT1A/MT1E/HVCN1/MT1G/PLN/HAMP/CRIP1/MT1X/MT1F
BP	GO:0070664	negative regulation of leukocyte proliferation	68	0.540851	1.86257	0.00167504	0.016923	0.0118023	1389	tags=37%, list=10%, signal=33%	GPNMB/CCL8/HAVCR2/TNFRSF13B/CD86/BTK/GREM1/LST1/TNFAIP3/LRRC32/MNDA/CD300A/PDE5A/LGALS9/LYN/LILRB2/FCGR2B/IL2RA/CD80/TWSG1/PRNP/CTLA4/ATM/PTPN6/CD274
BP	GO:0006801	superoxide metabolic process	55	0.539846	1.78237	0.00175131	0.016923	0.0118023	1482	tags=33%, list=10%, signal=29%	ITGB2/APOA4/CYBB/NCF1/NCF1C/AGT/SOD3/ITGAM/FBLN5/ACP5/NCF4/CD36/SOD2/TNF/PREX1/GNAI2/NOX4/BST1
BP	GO:0006935	chemotaxis	497	0.539102	2.292	0.00127551	0.016923	0.0118023	1729	tags=32%, list=12%, signal=29%	CXCL9/CCL19/CXCL13/CCL5/CXCL10/CCL25/CCL21/DOCK2/CCR7/ITGB2/APOA1/FCER1G/CD74/S100A8/AIF1/CCL2/GPNMB/THBS1/CHGA/CXCR6/VCAM1/CORO1A/CCL3L3/CCL8/IL6/CXCL12/CXCL14/THBS4/CSF1R/RAC2/CCL4L1/ENPP2/CCL13/CH25H/FPR1/RARRES2/PLA2G7/CCL22/EVL/CX3CL1/IL1B/FPR3/CSF3R/PDGFRA/FLRT2/CXCL11/CYR61/NEXN/DUSP1/GPR18/CCL3/CYSLTR1/GREM1/CXCR4/CXCR5/PIK3CG/CCL15/PDE4B/SAA1/EGR2/CCL11/PLAU/CCL3L1/GPSM3/SLIT2/C5AR1/VEGF…
BP	GO:0042330	taxis	498	0.539052	2.29291	0.00127388	0.016923	0.0118023	1729	tags=32%, list=12%, signal=29%	CXCL9/CCL19/CXCL13/CCL5/CXCL10/CCL25/CCL21/DOCK2/CCR7/ITGB2/APOA1/FCER1G/CD74/S100A8/AIF1/CCL2/GPNMB/THBS1/CHGA/CXCR6/VCAM1/CORO1A/CCL3L3/CCL8/IL6/CXCL12/CXCL14/THBS4/CSF1R/RAC2/CCL4L1/ENPP2/CCL13/CH25H/FPR1/RARRES2/PLA2G7/CCL22/EVL/CX3CL1/IL1B/FPR3/CSF3R/PDGFRA/FLRT2/CXCL11/CYR61/NEXN/DUSP1/GPR18/CCL3/CYSLTR1/GREM1/CXCR4/CXCR5/PIK3CG/CCL15/PDE4B/SAA1/EGR2/CCL11/PLAU/CCL3L1/GPSM3/SLIT2/C5AR1/VEGF…
BP	GO:0032102	negative regulation of response to external stimulus	254	0.538973	2.17448	0.0013947	0.016923	0.0118023	1716	tags=30%, list=12%, signal=27%	CXCL13/GHRL/APOA1/AIF1/CCL2/SIGLEC10/THBS1/APOD/HAVCR2/SERPINF1/PTGIS/CX3CL1/SERPING1/PDGFRA/RGMA/DUSP1/APOE/TEK/FAP/GPR18/GREM1/CDH5/WFDC1/ACP5/PTGER4/HTRA1/SAA1/PLAU/CD34/SLIT2/ETS1/SNAI2/CALCRL/TNFAIP3/FOXF1/SERPINE2/ISL1/SERPINE1/NBL1/LTF/NRP1/ADORA2A/TNFAIP6/CARD8/SEMA6A/FCGR2B/IL2RA/PLAT/PLAUR/PHLDB2/IFIT1/SOCS3/WNT5A/FGB/KANK2/NLRP3/ADA/TNFRSF1A/METRNL/LILRA2/WNT4/ANXA5/TNFRSF1B/NOV/DHX58/…
BP	GO:0006816	calcium ion transport	314	0.53855	2.21678	0.00137174	0.016923	0.0118023	1766	tags=28%, list=12%, signal=25%	CXCL9/CCL19/CCL5/CXCL10/CD19/CCL21/CLCA1/CCR7/CCL2/CORO1A/CAV1/CCL8/CXCL12/CX3CL1/AGT/CXCL11/KCNE2/CCL3/CYSLTR1/PLCG2/CASQ2/CD4/MYLK/RAMP3/PIK3CG/PDE4B/GEM/THY1/FCRL3/ITPR1/MCOLN2/BCL2/PDGFRB/CALCRL/GJA4/CTGF/CCR1/JSRP1/GCG/CD84/SLC24A3/TMEM37/RGS4/MYO5A/PDE4D/ADORA2A/SPINK1/NMUR2/NPY/PKD2/LYN/LILRB2/CLIC2/IL16/DYSF/RRAD/RAMP1/RAMP2/PLN/CACNA1H/PRNP/ANK2/REM1/ITGAV/ATP2A3/HTR2B/FASLG/STC1/LIME1/A…
BP	GO:0060759	regulation of response to cytokine stimulus	138	0.538451	2.02796	0.00157233	0.016923	0.0118023	2050	tags=38%, list=14%, signal=33%	CCL5/APOA1/CD74/IFNG/CAV1/CASP1/IL6/CD300LF/MMP12/CCDC3/SOCS1/GFI1/AXL/SLIT2/SLIT3/TNFAIP3/IRAK3/STAT1/CARD8/BIRC3/CLIP3/TNF/SOCS3/WNT5A/JAK1/JAK2/DDX58/IL1R1/PARP9/TNFRSF1A/IFIH1/ZBP1/PTPN6/CASP4/LIFR/TICAM2/IRF7/NR1H3/TLR4/PXDN/PAFAH1B1/HIF1A/GAS6/PTPRC/TREM2/TRAF1/KLF4/IL7/RIPK2/SPHK1/IRAK2/CNOT7
BP	GO:2000379	positive regulation of reactive oxygen species metabolic process	71	0.538301	1.85912	0.00168919	0.016923	0.0118023	1584	tags=32%, list=11%, signal=29%	ITGB2/IFNG/AIF1/THBS1/IL1B/AGT/HBB/ITGAM/PDGFRB/PID1/CD36/PKD2/TLR6/KLF2/TGFBR2/RAB27A/TNF/JAK2/AGTR1/GNAI2/CDKN1A/NOX4/TLR4
BP	GO:0002275	myeloid cell activation involved in immune response	432	0.536873	2.26449	0.00131406	0.016923	0.0118023	1789	tags=31%, list=13%, signal=28%	ANPEP/FGL2/DOCK2/CTSG/ITGB2/CFD/TYROBP/TBC1D10C/FCER1G/S100A8/CYBB/LRMP/ARHGAP9/CHGA/DNASE1L3/RAC2/CRISPLD2/GMFG/SELL/HAVCR2/CD53/ITGAL/PECAM1/FPR1/GLIPR1/ATP8B4/C3/FCN1/SERPINA1/SLC2A5/BTK/SLC2A3/HBB/OLR1/CD14/CD93/SLAMF1/ALOX5/CCL3/FCGR2A/VNN1/ITGAM/PIK3CG/FGR/IL33/PLAU/SERPINA3/PLAC8/C5AR1/RASGRP1/LAT2/KIT/TIMP2/RAB31/TMEM173/FOXF1/S100A9/STOM/C3AR1/OSCAR/CD36/MNDA/HSPA6/ITGAX/METTL7A/CD84/HK3…
BP	GO:0006027	glycosaminoglycan catabolic process	51	0.536475	1.74138	0.00359712	0.0228104	0.0159082	2360	tags=37%, list=17%, signal=31%	DCN/OGN/LUM/OMD/LYVE1/FMOD/BGN/VCAN/GPC3/CD44/FGF2/SGSH/FUCA1/SLC9A1/SDC2/GPC6/ARSB/HEXB/STAB2
BP	GO:0001959	regulation of cytokine-mediated signaling pathway	128	0.536376	2.00522	0.00161031	0.016923	0.0118023	2050	tags=38%, list=14%, signal=32%	CCL5/APOA1/CD74/IFNG/CAV1/CASP1/IL6/CD300LF/MMP12/CCDC3/SOCS1/GFI1/AXL/SLIT2/SLIT3/TNFAIP3/IRAK3/STAT1/CARD8/BIRC3/CLIP3/TNF/SOCS3/WNT5A/JAK1/JAK2/IL1R1/PARP9/TNFRSF1A/ZBP1/PTPN6/CASP4/LIFR/TICAM2/IRF7/NR1H3/PXDN/PAFAH1B1/HIF1A/GAS6/PTPRC/TREM2/TRAF1/IL7/RIPK2/SPHK1/IRAK2/CNOT7
BP	GO:0048771	tissue remodeling	132	0.536295	2.00527	0.00161031	0.016923	0.0118023	1567	tags=30%, list=11%, signal=27%	SFRP1/GPNMB/CAV1/IL6/THBS4/CSF1R/RAC2/CD38/RSPO3/CTSK/AGT/CA2/TGM2/RASSF2/GREM1/ACP5/AXL/LIPA/ADRB2/MEF2C/IGFBP5/CTHRC1/TNFAIP3/TGFB3/IL1A/TPP1/EPAS1/BGN/SNX10/RBPJ/ACVRL1/CCR2/ANXA1/CLDN18/PDK4/HAND2/NOX4/TIMP1/IL15
BP	GO:0002712	regulation of B cell mediated immunity	42	0.536078	1.67422	0.00929368	0.0449972	0.0313815	1450	tags=33%, list=10%, signal=30%	FCER1G/C3/BTK/LTA/FCER2/IL27RA/TNFSF4/FCGR2B/TNF/CD226/BCL6/CD28/PTPN6/CD40
BP	GO:0002889	regulation of immunoglobulin mediated immune response	42	0.536078	1.67422	0.00929368	0.0449972	0.0313815	1450	tags=33%, list=10%, signal=30%	FCER1G/C3/BTK/LTA/FCER2/IL27RA/TNFSF4/FCGR2B/TNF/CD226/BCL6/CD28/PTPN6/CD40
MF	GO:0005548	phospholipid transporter activity	45	0.535918	1.69048	0.00739372	0.0381425	0.026601	1543	tags=27%, list=11%, signal=24%	APOA1/ATP8B4/ABCB1/ABCA1/PLSCR4/MTTP/TNFAIP8L3/CETP/ATP8B2/PLTP/PITPNM2/PLSCR3
BP	GO:0031640	killing of cells of other organism	45	0.535733	1.6899	0.00739372	0.0381425	0.026601	1393	tags=24%, list=10%, signal=22%	CTSG/IFNG/CHGA/GNLY/CCL13/PRF1/FCER2/LTF/DEFB103B/HAMP/LYZ
BP	GO:0044364	disruption of cells of other organism	45	0.535733	1.6899	0.00739372	0.0381425	0.026601	1393	tags=24%, list=10%, signal=22%	CTSG/IFNG/CHGA/GNLY/CCL13/PRF1/FCER2/LTF/DEFB103B/HAMP/LYZ
BP	GO:0002793	positive regulation of peptide secretion	215	0.535446	2.111	0.00146413	0.016923	0.0118023	1617	tags=28%, list=11%, signal=26%	CCL19/GHRL/CD2/S100A8/CASP1/IL6/CSF1R/CD38/HAVCR2/GPR68/FCN1/BLK/CD14/CCL3/MMP12/POSTN/FGR/TLR8/PTGER4/AIM2/SAA1/IL33/CD34/RASGRP1/OXCT1/VEGFC/TGFB3/IGF1/IL1A/ISL1/TNFRSF4/TNFSF4/GCG/ADORA2A/CARD8/LGALS9/RAB8B/PTPN22/OSM/XBP1/TLR1/TNF/HLA-E/WNT5A/FGB/HTR2B/NLRP3/JAK2/NLGN2/DDX58/FFAR2/IFIH1/BMP6/MYH10/CD274/PPP3CB/TWIST1/TNFRSF14/TLR4/GATA3/NLRP7
BP	GO:0051271	negative regulation of cellular component movement	242	0.535152	2.14575	0.00141443	0.016923	0.0118023	1612	tags=31%, list=11%, signal=28%	CXCL13/CCL25/CCL21/WAS/SFRP1/DCN/AIF1/CCL2/CYP1B1/THBS1/APOD/CXCL12/PODN/FBLN1/SERPINF1/EVL/SFRP2/CX3CL1/DUSP1/APOE/GPR18/GREM1/CYGB/EMILIN1/THY1/PTGER4/SULF1/IL33/BCL2/SLIT2/ENG/MEF2C/RECK/TPM1/IGFBP5/ARHGDIB/CHRD/IFITM1/SERPINE1/NBL1/DPYSL3/CX3CR1/CD300A/COL3A1/NRP1/CITED2/BST2/SEMA6A/ACVRL1/PHLDB2/HMOX1/NR2F2/WNT5A/CLIC4/PTPRM/MEOX2/STC1/ADA/VASH1/IGFBP3/WNT4/MCTP1/NOV/TP53INP1/RRAS/SMAD7/ADAR…
BP	GO:0001885	endothelial cell development	49	0.535	1.71843	0.00724638	0.0376083	0.0262284	1260	tags=31%, list=9%, signal=28%	PPP1R16B/PECAM1/IL1B/CLDN5/CDH5/HEG1/SOX18/ENG/PDE4D/TNF/CLIC4/MSN/RDX/STC1/TNFRSF1A
BP	GO:0008037	cell recognition	118	0.534847	1.98402	0.00161812	0.016923	0.0118023	1223	tags=23%, list=9%, signal=21%	IGLL1/CCL19/CCL21/DOCK2/CCR7/CD6/HAVCR2/PECAM1/FCN1/COLEC12/NDN/PRF1/NEXN/CD209/FOLR2/CD36/DOCK8/PALLD/NRP1/CRTAC1/HVCN1/CD226/EPHA3/NCR3/VCAN/MSN/FCN3
BP	GO:0003158	endothelium development	94	0.534434	1.90307	0.00170068	0.016923	0.0118023	1343	tags=33%, list=9%, signal=30%	CXCL10/PPP1R16B/PECAM1/IL1B/CLDN5/PDPN/TMEM100/CDH5/HEG1/SOX18/CD34/ENG/DLL1/APOLD1/GJA4/PDE4D/NRP1/RBPJ/ZEB1/ACVRL1/TNF/NR2F2/SLC40A1/CLIC4/MSN/RDX/SMAD4/STC1/TNFRSF1A/BMP6/SOX17
BP	GO:1901888	regulation of cell junction assembly	68	0.533935	1.83876	0.00167504	0.016923	0.0118023	1091	tags=26%, list=8%, signal=25%	SFRP1/THBS1/CAV1/APOD/FAM107A/AGT/PRKCH/TEK/CLDN5/GREM1/THY1/SNAI2/GPBAR1/NRP1/ACVRL1/TNF/PHLDB2/EPHA3
BP	GO:0040013	negative regulation of locomotion	254	0.533856	2.15383	0.0013947	0.016923	0.0118023	1612	tags=30%, list=11%, signal=27%	CXCL13/GHRL/CCL25/CCL21/WAS/SFRP1/DCN/AIF1/CCL2/CYP1B1/THBS1/APOD/CXCL12/PODN/FBLN1/SERPINF1/EVL/SFRP2/CX3CL1/DUSP1/APOE/GPR18/GREM1/CYGB/EMILIN1/THY1/PTGER4/SULF1/IL33/BCL2/SLIT2/ENG/MEF2C/RECK/TPM1/IGFBP5/ARHGDIB/CHRD/IFITM1/SERPINE1/NBL1/DPYSL3/CX3CR1/CD300A/COL3A1/NRP1/ADORA2A/CITED2/TRIM21/BST2/SEMA6A/ACVRL1/PHLDB2/HMOX1/NR2F2/WNT5A/CLIC4/PTPRM/MEOX2/STC1/ADA/VASH1/IGFBP3/WNT4/MCTP1/NOV/TP53…
MF	GO:0004601	peroxidase activity	43	0.533174	1.66335	0.0094697	0.0457302	0.0318927	2112	tags=35%, list=15%, signal=30%	ALOX5AP/HBB/CYGB/HBA2/PTGS1/CLIC2/GPX3/GSTA1/LTC4S/PXDN/GSTK1/HBG2/GSTZ1/PRDX3/DUOX2
BP	GO:0098542	defense response to other organism	373	0.532734	2.22551	0.00133869	0.016923	0.0118023	1816	tags=31%, list=13%, signal=28%	CXCL9/IGLL1/CXCL13/CXCL10/CTSG/FCER1G/TRIM22/IFNG/S100A8/CHGA/RNASE6/APOBEC3G/GBP1/IL6/TLR7/HAVCR2/GNLY/DDX60/RARRES2/PRF1/IFI16/IRF1/IFIT2/LTA/IFIT3/MMP12/CD4/FGR/PGC/ACP5/TLR8/HTRA1/AIM2/IL33/BCL2/PLAC8/C5AR1/IRF8/STAB1/APOBEC3H/MMP7/TNFAIP3/IFI44L/IFITM1/TMEM173/S100A9/IL27RA/RSAD2/SELP/SLFN11/SERPINE1/KCNJ8/CD36/SPON2/TNFSF4/LTF/STAT1/HERC5/IRF4/OASL/DEFB103B/RTP4/ISG20/BIRC3/BST2/TLR6/RBPJ/I…
BP	GO:0046686	response to cadmium ion	53	0.532496	1.74691	0.00355872	0.0226248	0.0157788	1572	tags=34%, list=11%, signal=30%	CYBB/NCF1/MT1M/MT2A/SPARC/KIT/MT1H/MT1A/GSN/MT1E/MT1G/HMOX1/PRNP/FOS/B2M/MT1X/MMP9/MT1F
BP	GO:0007160	cell-matrix adhesion	174	0.532481	2.05989	0.00149254	0.016923	0.0118023	1495	tags=31%, list=11%, signal=28%	CCL25/CCL21/CCR7/SFRP1/ITGB2/THBS1/VCAM1/APOD/CD96/ITGAL/PECAM1/FAM107A/CX3CL1/PARVG/TEK/ITGB7/GREM1/MMP12/POSTN/FBLN5/CD3E/EMILIN1/THY1/ECM2/PLAU/BCL2/CD34/LYVE1/FERMT2/JAM3/CTGF/SORBS1/SERPINE1/CD36/ITGA4/COL3A1/NRP1/ITGA8/ITGA11/ACVRL1/PHLDB2/EPHA3/FGB/ITGAV/NINJ1/BCL6/ZYX/CD44/WNT4/NID1/COL16A1/BST1/VTN/SKAP1
BP	GO:0070372	regulation of ERK1 and ERK2 cascade	258	0.532377	2.15449	0.00137931	0.016923	0.0118023	1741	tags=31%, list=12%, signal=28%	CCL19/CCL5/CCL25/CCL21/CCR7/TBC1D10C/CD74/CCL2/GPNMB/GBP1/CCL3L3/CCL8/CSF1R/FBLN1/CCL4L1/HAVCR2/CCL13/CCL22/CX3CL1/IL1B/PDGFRA/CYR61/DUSP1/TEK/TIMP3/SLAMF1/CCL3/CD4/RAMP3/CCL15/EMILIN1/PDGFC/CCL11/AXL/PSCA/CCL3L1/C5AR1/RASGRP1/PDGFRB/KIT/CTGF/CCR1/DDR2/LMO3/CD36/GCG/NRP1/TNFAIP8L3/LGALS9/ROR2/PTPN22/LYN/SEMA6A/TNF/EPHA3/CCL23/FGB/HTR2B/NDRG2/CCL18/SMAD4/PDGFD/PTPN6/CD44/HAND2/RRAS/GNAI2/NOX4/TIE1…
BP	GO:0070374	positive regulation of ERK1 and ERK2 cascade	195	0.532156	2.08876	0.00143062	0.016923	0.0118023	1741	tags=32%, list=12%, signal=28%	CCL19/CCL5/CCL25/CCL21/CCR7/CD74/CCL2/GPNMB/CCL3L3/CCL8/CSF1R/CCL4L1/HAVCR2/CCL13/CCL22/CX3CL1/PDGFRA/TEK/SLAMF1/CCL3/CD4/RAMP3/CCL15/PDGFC/CCL11/AXL/CCL3L1/C5AR1/RASGRP1/PDGFRB/KIT/CTGF/CCR1/DDR2/CD36/GCG/NRP1/TNFAIP8L3/LGALS9/ROR2/PTPN22/TNF/EPHA3/CCL23/FGB/HTR2B/CCL18/PDGFD/CD44/HAND2/GNAI2/NOX4/TIE1/TLR4/FGF2/FLT3/CFLAR/GAS6/PTPRC/CCL26/EPHB6/TREM2
BP	GO:0001952	regulation of cell-matrix adhesion	91	0.532121	1.88515	0.00172117	0.016923	0.0118023	1495	tags=31%, list=11%, signal=28%	CCL25/CCL21/CCR7/SFRP1/THBS1/APOD/FAM107A/CX3CL1/TEK/GREM1/MMP12/POSTN/CD3E/THY1/PLAU/BCL2/SERPINE1/CD36/NRP1/ACVRL1/PHLDB2/EPHA3/NINJ1/BCL6/WNT4/COL16A1/BST1/SKAP1
BP	GO:0048514	blood vessel morphogenesis	460	0.530542	2.24395	0.00129702	0.016923	0.0118023	1485	tags=31%, list=10%, signal=29%	CXCL13/CXCL10/GHRL/ANPEP/SFRP1/ITGB2/DCN/CCL2/GPNMB/CYBB/CYP1B1/THBS1/CAV1/APOD/PPP1R16B/CCL8/IL6/THBS4/SERPINF1/PTGIS/WARS/ENPP2/PECAM1/HSPB6/HPGD/RSPO3/C3/SFRP2/CX3CL1/TCF21/APOB/IL1B/PDGFRA/AGT/COL15A1/CYR61/APOE/TEK/FAP/GREM1/TMEM100/CLEC14A/SPARC/SPI1/MYLK/PRRX1/RAMP3/PIK3CG/CDH5/EMILIN1/THY1/SULF1/CCL11/HEG1/SOX18/CD34/SLIT2/ENG/C5AR1/ETS1/DLL1/RECK/VEGFC/STAB1/RASIP1/CXCR3/ADM/PDGFRB/LOX/P…
BP	GO:0030500	regulation of bone mineralization	55	0.53041	1.75122	0.00350263	0.0225777	0.0157459	1672	tags=35%, list=12%, signal=31%	SRGN/MGP/TMEM119/OMD/CCL3/GREM1/ADRB2/MEF2C/TGFB3/CCR1/DDR2/LTF/FAM20C/OSR1/BMP6/WNT4/TWIST1/OSR2/HIF1A
BP	GO:0030003	cellular cation homeostasis	492	0.529992	2.25198	0.00127714	0.016923	0.0118023	1890	tags=30%, list=13%, signal=27%	CXCL9/CCL19/CXCL13/CCL5/CXCL10/GHRL/CD52/SLC26A3/CD19/CCL21/CCR7/C7/S100A8/ATP4B/CXCR6/CORO1A/CAV1/P2RY8/CCL8/CXCL12/CD38/MT1M/CCL13/FPR1/CYBRD1/PTGER1/MT2A/CX3CL1/FPR3/PDGFRA/AGT/CXCL11/CA2/TGM2/APOE/GPR18/CCL3/CYSLTR1/SLC9A9/CXCR4/CXCR5/PLCG2/CASQ2/PTGER2/CD4/RAMP3/PIK3CG/CCL15/THY1/PTGER4/GPR65/ITPR1/SAA1/CCL11/MCOLN2/BCL2/C5AR1/SLC31A2/CXCR3/ADM/KCNMA1/S100A9/HERPUD1/CCR1/C3AR1/CD36/JSRP1/P2R…
BP	GO:0071230	cellular response to amino acid stimulus	51	0.529401	1.71842	0.00359712	0.0228104	0.0159082	1906	tags=37%, list=13%, signal=32%	CYBB/PDGFRA/COL1A2/SOCS1/PDGFC/COL6A1/COL3A1/COL1A1/MMP2/ZEB1/XBP1/COL5A2/TNF/PDGFD/COL16A1/RRAGA/COL4A1/CYBA/RRAGD
MF	GO:1901681	sulfur compound binding	200	0.529395	2.08532	0.00143678	0.016923	0.0118023	1753	tags=32%, list=12%, signal=28%	CXCL13/CXCL10/SFRP1/ABI3BP/CFH/CTSG/GPNMB/THBS1/CCL8/THBS4/CRISPLD2/SELL/RSPO3/APOB/CXCL11/CYR61/APOE/PCOLCE/SOD3/ADAMTS1/COMP/POSTN/FSTL1/CCL15/CLEC3B/ECM2/SAA1/REG4/LXN/CD34/SLIT2/HBEGF/MMP7/CHRD/SERPINE2/GREM2/CTGF/SELP/DPYSL3/COL5A1/LTF/NRP1/CCDC80/THBS2/SMOC2/CCL23/TPK1/FBN1/SMAD4/GSTM1/ANXA5/ALDH6A1/NOV/FGF7/WISP1/VTN/ADAMTS8/ANXA6/FGF2/PAFAH1B1/MDK/PTPRC/RSPO2
BP	GO:0043299	leukocyte degranulation	427	0.52897	2.23226	0.00131406	0.016923	0.0118023	1789	tags=31%, list=13%, signal=28%	ANPEP/FGL2/DOCK2/CTSG/ITGB2/CFD/TYROBP/TBC1D10C/FCER1G/S100A8/CYBB/LRMP/ARHGAP9/CHGA/CORO1A/RAC2/CRISPLD2/GMFG/SELL/CD53/ITGAL/PECAM1/FPR1/GLIPR1/ATP8B4/C3/FCN1/SERPINA1/SLC2A5/BTK/SLC2A3/HBB/OLR1/HCK/CD14/CD93/ALOX5/CCL3/FCGR2A/VNN1/ITGAM/PIK3CG/FGR/PLAU/SERPINA3/PLAC8/C5AR1/RASGRP1/LAT2/KIT/TIMP2/RAB31/TMEM173/FOXF1/S100A9/STOM/C3AR1/OSCAR/CD36/MNDA/HSPA6/ITGAX/METTL7A/CD84/HK3/LTF/CD300A/NCKAP…
BP	GO:0048146	positive regulation of fibroblast proliferation	48	0.528631	1.69178	0.00728597	0.0377611	0.026335	1993	tags=40%, list=14%, signal=34%	CD74/PDGFRA/AGT/PDGFC/PDGFRB/IGF1/DDR2/ESR1/WNT5A/PDGFD/WNT2/AQP1/CDKN1A/ZMIZ1/GAS6/NDUFS4/PLA2G1B/BTC/SPHK1
BP	GO:0002377	immunoglobulin production	81	0.528495	1.84932	0.00170358	0.016923	0.0118023	1757	tags=33%, list=12%, signal=29%	ITM2A/IL7R/VPREB3/IL6/SASH3/TNFSF13B/HLA-DQB1/BTK/FCRL3/IL33/IL27RA/TNFRSF4/TNFSF4/FCGR2B/XBP1/TNF/HLA-E/BCL6/DNAJB9/CD28/CD22/CD40/NBN/SWAP70/CD40LG/PTPRC/BATF
BP	GO:1903670	regulation of sprouting angiogenesis	50	0.528393	1.70341	0.00362976	0.0229391	0.015998	1585	tags=32%, list=11%, signal=29%	GHRL/THBS1/PPP1R16B/DLL1/NRP1/ITGA5/SEMA6A/KLF2/RHOJ/HMOX1/SRPX2/MEOX2/ANXA1/JAK1/AGTR1/FGF2
BP	GO:0070371	ERK1 and ERK2 cascade	274	0.528352	2.1439	0.00140449	0.016923	0.0118023	1741	tags=31%, list=12%, signal=27%	CCL19/CCL5/CCL25/CCL21/CCR7/TBC1D10C/CD74/CCL2/GPNMB/GBP1/CCL3L3/CCL8/CSF1R/FBLN1/CCL4L1/HAVCR2/CCL13/CCL22/CX3CL1/IL1B/PDGFRA/AGT/CYR61/DUSP1/TEK/TIMP3/SLAMF1/CCL3/CD4/RAMP3/CCL15/EMILIN1/PTGER4/PDGFC/CCL11/AXL/PSCA/CCL3L1/C5AR1/RASGRP1/PDGFRB/KIT/IGF1/CTGF/CCR1/DDR2/LMO3/CD36/GCG/NRP1/TNFAIP8L3/LGALS9/ROR2/PTPN22/LYN/SEMA6A/TNF/EPHA3/CCL23/FGB/ITGAV/HTR2B/NDRG2/CCL18/SMAD4/PDGFD/PTPN6/CD44/HAND…
BP	GO:0006026	aminoglycan catabolic process	54	0.528224	1.73275	0.0035461	0.0226248	0.0157788	2360	tags=37%, list=17%, signal=31%	DCN/OGN/LUM/OMD/LYVE1/FMOD/BGN/VCAN/GPC3/CD44/FGF2/SGSH/FUCA1/SLC9A1/SDC2/CTBS/GPC6/ARSB/HEXB/STAB2
BP	GO:0045445	myoblast differentiation	65	0.527924	1.79362	0.00175439	0.016923	0.0118023	1907	tags=35%, list=13%, signal=31%	CXCL9/CXCL10/CXCL14/GREM1/PRICKLE1/MEF2C/DLL1/IGF1/ISL1/EPAS1/SOSTDC1/FLT3LG/RBPJ/TNF/LGALS1/BOC/IGFBP3/ID3/MBNL1/SOX15/TBX2/ZFP36L1/ILK
BP	GO:0045639	positive regulation of myeloid cell differentiation	72	0.527884	1.8275	0.00337838	0.0221217	0.0154279	2161	tags=33%, list=15%, signal=28%	HCLS1/CD74/IFNG/EVI2B/GPR68/CA2/CD4/ETS1/CCR1/NCKAP1L/STAT1/ROR2/TNF/FOS/FES/HIF1A/KITLG/STAT3/ZFP36L1/POU4F1/SCIN/RAB7B/ISG15/GATA2
BP	GO:0031589	cell-substrate adhesion	266	0.527684	2.13261	0.00140056	0.016923	0.0118023	1500	tags=31%, list=11%, signal=28%	CCL25/CCL21/CCR7/SFRP1/ABI3BP/ITGB2/APOA1/THBS1/VCAM1/CORO1A/GBP1/APOD/RAC2/FBLN1/CD96/ITGAL/PECAM1/FAM107A/FERMT3/MMRN1/CX3CL1/MYO1G/PARVG/CYR61/TEK/ITGB7/VWF/FBLN2/PDPN/GREM1/MMP12/POSTN/FBLN5/CD3E/EMILIN1/THY1/ECM2/AXL/PLAU/BCL2/CD34/LYVE1/FERMT2/FOXF1/JAM3/CTGF/SORBS1/SERPINE1/SPOCK1/CD36/ITGA4/FZD4/COL3A1/COL8A1/NRP1/COL1A1/CCDC80/ITGA5/EGFL6/ITGA8/ITGA11/ACVRL1/SMOC2/PHLDB2/EPHA3/FGB/ITGAV/…
BP	GO:0002444	myeloid leukocyte mediated immunity	438	0.527321	2.22672	0.00130378	0.016923	0.0118023	1789	tags=31%, list=13%, signal=28%	ANPEP/FGL2/DOCK2/CTSG/ITGB2/CFD/TYROBP/TBC1D10C/FCER1G/S100A8/CYBB/LRMP/ARHGAP9/CHGA/DNASE1L3/IL6/RAC2/CRISPLD2/GMFG/SELL/CD53/ITGAL/PECAM1/FPR1/GLIPR1/ATP8B4/C3/FCN1/SERPINA1/SLC2A5/BTK/SLC2A3/HBB/OLR1/CD14/CD93/ALOX5/CCL3/FCGR2A/VNN1/ITGAM/PIK3CG/FGR/PLAU/SERPINA3/PLAC8/C5AR1/RASGRP1/LAT2/KIT/TIMP2/RAB31/TMEM173/FOXF1/S100A9/STOM/C3AR1/OSCAR/CD36/MNDA/HSPA6/SPON2/ITGAX/METTL7A/CD84/HK3/LTF/CD30…
BP	GO:1903725	regulation of phospholipid metabolic process	73	0.526863	1.84045	0.00331126	0.0218167	0.0152152	1666	tags=30%, list=12%, signal=27%	CCL19/CCL21/CCR7/PDGFRA/TEK/FGR/SOCS1/SOCS2/APOC1/PIK3IP1/PDGFRB/KIT/TNFAIP8L3/LYN/SOCS3/HTR2B/RAB38/PRKD1/SLA2/FGF2/FLT3/P2RY12
BP	GO:0097006	regulation of plasma lipoprotein particle levels	70	0.526231	1.80998	0.00169491	0.016923	0.0118023	1830	tags=29%, list=13%, signal=25%	APOA1/APOA4/PLA2G7/APOB/AGT/APOE/APOC1/LIPA/ABCA1/MTTP/CD36/APOC3/HMOX1/CETP/MSR1/PLTP/AGTR1/NPC2/EHD1/APOC2
CC	GO:0032588	trans-Golgi network membrane	78	0.525011	1.82401	0.0034188	0.0222882	0.015544	653	tags=17%, list=5%, signal=16%	HLA-DQA1/HLA-DPA1/HLA-DRB4/CD74/HLA-DRA/HLA-DPB1/HLA-DRB3/HLA-DRB5/HLA-DQB1/HLA-DQB2/HLA-DRB1/AP1S2/RAB31
BP	GO:0010633	negative regulation of epithelial cell migration	53	0.524923	1.72206	0.00355872	0.0226248	0.0157788	1307	tags=26%, list=9%, signal=24%	CXCL13/DCN/THBS1/SERPINF1/EVL/APOE/SLIT2/MEF2C/ACVRL1/NR2F2/PTPRM/MEOX2/STC1/VASH1
BP	GO:0038095	Fc-epsilon receptor signaling pathway	50	0.524609	1.69121	0.00725953	0.0376503	0.0262577	2086	tags=34%, list=15%, signal=29%	FCER1A/FCER1G/ITK/BTK/PLCG2/MS4A2/LAT2/LYN/FOS/LCP2/NFKB1/PPP3CB/CALM1/GRAP2/MAPK10/VAV1/GRB2
BP	GO:0050795	regulation of behavior	56	0.524547	1.73436	0.00176991	0.016923	0.0118023	1917	tags=27%, list=14%, signal=23%	PTGDS/GHRL/APOE/CCL3/MEF2C/ADORA2A/HTR2B/ADA/MDK/CCK/STAT3/ADORA1/SGIP1/ARRDC3/RELN
BP	GO:0051893	regulation of focal adhesion assembly	45	0.524242	1.65365	0.00739372	0.0381425	0.026601	1454	tags=29%, list=10%, signal=26%	SFRP1/THBS1/APOD/FAM107A/TEK/GREM1/THY1/NRP1/ACVRL1/PHLDB2/EPHA3/WNT4/COL16A1
BP	GO:0090109	regulation of cell-substrate junction assembly	45	0.524242	1.65365	0.00739372	0.0381425	0.026601	1454	tags=29%, list=10%, signal=26%	SFRP1/THBS1/APOD/FAM107A/TEK/GREM1/THY1/NRP1/ACVRL1/PHLDB2/EPHA3/WNT4/COL16A1
CC	GO:0070820	tertiary granule	125	0.524035	1.95002	0.00161551	0.016923	0.0118023	1816	tags=32%, list=13%, signal=28%	ITGB2/TBC1D10C/FCER1G/CYBB/CD53/FPR1/ATP8B4/SLC2A3/HBB/OLR1/CD93/ITGAM/PLAU/TIMP2/STOM/OSCAR/ITGAX/METTL7A/LTF/CD300A/NCKAP1L/CTSD/CTSS/TNFAIP6/LILRB2/CD33/CLEC12A/YPEL5/PRCP/PTPN6/GPR84/PTAFR/LYZ/SLC11A1/B2M/MMP9/ASAH1/DOK3/CYBA/HP
BP	GO:0030335	positive regulation of cell migration	381	0.523499	2.1891	0.00133511	0.016923	0.0118023	1729	tags=33%, list=12%, signal=30%	CCL19/CXCL13/CCL5/CXCL10/CCL21/CCR7/CD74/IFNG/AIF1/GPNMB/THBS1/CORO1A/CAV1/CCL8/IL6/CXCL12/CXCL14/THBS4/CSF1R/RAC2/ENPP2/FAM107A/FERMT3/RARRES2/PLA2G7/IL1B/PDGFRA/AGT/CYR61/TEK/ADAMTS1/CCL3/PDPN/SPARC/MYLK/POSTN/FGR/THY1/PDGFC/CCL11/PLAU/BCL2/GPSM3/C5AR1/ETS1/VEGFC/HBEGF/IGFBP5/PDGFRB/KIT/SNAI2/FOXF1/IGF1/LGMN/STAT5A/SELP/SERPINE1/CCR1/C3AR1/DDR2/PLVAP/ITGA4/DOCK8/NCKAP1L/SDCBP/DAB2/NRP1/TNFAIP6/…
BP	GO:0019933	cAMP-mediated signaling	135	0.52346	1.96553	0.0015949	0.016923	0.0118023	1877	tags=25%, list=13%, signal=22%	CXCL9/CXCL10/CHGA/PTGER1/RGS2/CXCL11/PTGER2/RAMP3/PTGER4/GPR65/ADRB2/VIP/GNG2/ADM/CALCRL/ABCA1/GCG/PDE4D/ADORA2A/RAMP1/RASD2/RAMP2/LPAR1/ADCY4/PLN/ADRA2A/PTHLH/GNAI2/ATP2B4/GNAQ/ADCY1/CALM1/NDUFS4/ARRDC3
BP	GO:0022617	extracellular matrix disassembly	61	0.523129	1.76187	0.00176991	0.016923	0.0118023	1564	tags=36%, list=11%, signal=32%	TPSAB1/CTSG/LCP1/CTSK/FAP/PDPN/MMP12/MMP10/HTRA1/ETS1/MMP7/A2M/TIMP2/DDR2/CTSS/MMP2/MMP1/MMP11/CD44/MMP9/TIMP1/TLL1
MF	GO:0030545	receptor regulator activity	404	0.522589	2.19448	0.00133869	0.016923	0.0118023	1729	tags=28%, list=12%, signal=25%	CXCL9/CCL19/CXCL13/CCL5/CXCL10/GHRL/CCL25/CCL21/EFEMP1/APOA1/IFNG/CCL2/GPNMB/OGN/LTB/CCL3L3/CCL8/IL6/CXCL12/CXCL14/THBS4/TNFSF13B/CCL4L1/GAST/GMFG/LEFTY1/CCL13/CCL22/SFRP2/CX3CL1/IL1B/AGT/FLRT2/EBI3/CXCL11/LTA/CCL3/GREM1/SCGB3A1/IL18BP/CCL15/PDGFC/PNOC/SAA1/CCL11/TNFSF10/IL33/CCL3L1/VIP/VEGFC/HBEGF/ADM/CLEC11A/TGFB3/GREM2/IGF1/CTGF/IL32/IL1A/NBL1/CMTM3/TNFSF4/GCG/FLT3LG/DEFB103B/DKK3/NPY/SEMA6A/O…
BP	GO:0016485	protein processing	201	0.522322	2.05033	0.00146413	0.016923	0.0118023	1145	tags=23%, list=8%, signal=21%	CPA3/SRGN/CD19/CR2/C1QB/CFH/C1QC/CTSG/C1R/C7/C1QA/THBS1/CASP1/SPON1/C1S/C3/SERPING1/GAS1/IFI16/CPXM2/CPE/CLEC3B/AEBP1/PLAU/C5AR1/CPXM1/A2M/SERPINE2/LGMN/SERPINE1/C3AR1/CPZ/TMPRSS2/CTSS/GSN/SCG5/CARD8/CFB/BIRC3/PCSK1/C1RL/PLAT/PRNP/CYFIP2/FGB/CIDEB
BP	GO:0002702	positive regulation of production of molecular mediator of immune response	78	0.522192	1.81422	0.0034188	0.0222882	0.015544	1716	tags=36%, list=12%, signal=32%	FCER1G/CD74/IL6/SASH3/IL1B/PGC/IL33/RSAD2/TNFRSF4/CD36/SPON2/TNFSF4/IL18R1/XBP1/HLA-E/CD226/WNT5A/NLRP3/DDX58/IL1R1/FFAR2/CD28/CD40/B2M/TNFRSF14/TLR4/GATA3/PTPRC
BP	GO:0002431	Fc receptor mediated stimulatory signaling pathway	69	0.520669	1.78739	0.00337838	0.0221217	0.0154279	1101	tags=23%, list=8%, signal=21%	WAS/FCER1G/CD247/MYO1G/HCK/FCGR2A/PLCG2/FGR/CD3G/FCGR1A/NCKAP1L/WIPF1/LYN/FCGR2B/CD226/CYFIP2
BP	GO:2000147	positive regulation of cell motility	397	0.520176	2.18148	0.00133333	0.016923	0.0118023	1729	tags=32%, list=12%, signal=29%	CCL19/CXCL13/CCL5/CXCL10/CCL21/CCR7/CD74/IFNG/AIF1/GPNMB/THBS1/CORO1A/CAV1/CCL8/IL6/CXCL12/CXCL14/THBS4/CSF1R/RAC2/ENPP2/FAM107A/FERMT3/RARRES2/PLA2G7/IL1B/PDGFRA/AGT/CYR61/TEK/ADAMTS1/CCL3/PDPN/SPARC/MYLK/POSTN/FGR/THY1/PDGFC/CCL11/PLAU/BCL2/GPSM3/C5AR1/ETS1/VEGFC/HBEGF/IGFBP5/PDGFRB/KIT/SNAI2/FOXF1/IGF1/LGMN/STAT5A/SELP/SERPINE1/CCR1/C3AR1/DDR2/PLVAP/ITGA4/DOCK8/NCKAP1L/SDCBP/DAB2/NRP1/TNFAIP6/…
BP	GO:0042743	hydrogen peroxide metabolic process	47	0.519446	1.65032	0.00744879	0.0382581	0.0266816	2284	tags=36%, list=16%, signal=30%	APOA4/CYBB/RAC2/HBB/HBA2/GPX3/DUOXA2/PXDN/STAT3/CYBA/HP/MMP3/HBG2/PRDX3/DUOX2/NOXO1/PINK1
BP	GO:0042310	vasoconstriction	55	0.519373	1.71478	0.00525394	0.0292051	0.020368	1489	tags=25%, list=11%, signal=23%	CAV1/CD38/AGT/COMP/ACTA2/ADM/FGB/HTR2B/EDNRA/ADRA2A/PTAFR/AGTR1/KCNA5/ATP1A2
BP	GO:0003073	regulation of systemic arterial blood pressure	74	0.519016	1.81218	0.00334448	0.0219945	0.0153392	1897	tags=28%, list=13%, signal=25%	CPA3/CTSG/SLC2A5/AGT/POSTN/ADRB2/TPM1/NCALD/ADM/PDE4D/SUCNR1/SOD2/NR2F2/PRCP/CORIN/AGTR1/GAS6/CYBA/CTSZ/ADORA1/BMPR2
BP	GO:0043901	negative regulation of multi-organism process	135	0.518131	1.94552	0.0015949	0.016923	0.0118023	1644	tags=30%, list=12%, signal=27%	CCL5/CTSG/APOBEC3G/HAVCR2/FCN1/IFI16/LTA/CCL3/HTRA1/IRF8/APOBEC3H/ARHGDIB/TNFAIP3/IFITM1/IGF1/RSAD2/CD36/LTF/STAT1/GSN/OASL/CARD8/ISG20/TRIM21/BST2/ZFP36/IL2RA/TNF/IFIT1/ITGAV/APOBEC3F/IFITM2/FCN3/APOBEC3C/ADA/LILRA2/DHX58/MX1/TIMP1/PARP10/SEC14L1
BP	GO:0036230	granulocyte activation	402	0.518069	2.17551	0.00132802	0.016923	0.0118023	1789	tags=30%, list=13%, signal=27%	CCL5/ANPEP/FGL2/DOCK2/CTSG/ITGB2/CFD/TYROBP/TBC1D10C/FCER1G/S100A8/CYBB/LRMP/ARHGAP9/DNASE1L3/CRISPLD2/GMFG/SELL/CD53/ITGAL/PECAM1/FPR1/GLIPR1/ATP8B4/C3/FCN1/SERPINA1/SLC2A5/SLC2A3/HBB/IL18RAP/OLR1/CD14/CD93/ALOX5/CCL3/FCGR2A/VNN1/ITGAM/FGR/PLAU/SERPINA3/PLAC8/C5AR1/TIMP2/RAB31/TMEM173/S100A9/STOM/C3AR1/OSCAR/CD36/MNDA/HSPA6/ITGAX/METTL7A/HK3/LTF/CD300A/NCKAP1L/CTSD/GM2A/SDCBP/PLEKHO2/CTSS/GSN/TN…
BP	GO:0001913	T cell mediated cytotoxicity	46	0.517997	1.64526	0.00742115	0.0381425	0.026601	1761	tags=39%, list=12%, signal=34%	IL7R/PRF1/CD1C/CD1A/CD1D/CD1E/CTSC/FCGR2B/RAB27A/IL12RB1/CD1B/HLA-E/GZMM/PPP3CB/B2M/HLA-C/PTPRC/HLA-B
MF	GO:0004252	serine-type endopeptidase activity	138	0.517314	1.94835	0.00157233	0.016923	0.0118023	1564	tags=30%, list=11%, signal=27%	TPSAB1/GZMK/GZMA/C1QB/C1QC/CTSG/GZMB/CFD/GZMH/C1R/C1QA/C1S/CTSK/C3/FCN1/FAP/MMP12/MMP10/HTRA1/PLAU/MMP7/TPP1/TMPRSS2/LTF/CTSD/CTSS/CFB/MMP2/CTSC/PCSK1/C1RL/PLAT/FCN3/GZMM/MMP1/MMP11/CORIN/CTSB/PRSS23/MMP9/TLL1
BP	GO:0019932	second-messenger-mediated signaling	330	0.516357	2.13625	0.00135318	0.016923	0.0118023	1877	tags=30%, list=13%, signal=26%	CXCL9/CXCL10/CCR7/PLEK/TBC1D10C/THBS1/CHGA/CXCR6/VCAM1/GBP1/FPR1/PTGER1/AGT/BTK/RGS2/CXCL11/APOE/RCAN2/CCL3/CXCR4/TMEM100/CXCR5/PLCG2/CASQ2/CHP2/PTGER2/CD4/RAMP3/CD3E/PTGER4/GPR65/ITPR1/ADRB2/VIP/GNG2/NCALD/CXCR3/LAT2/ADM/CALCRL/IGF1/ABCA1/SELP/CCR1/CD36/JSRP1/GCG/CX3CR1/MYO5A/PDE4D/ADORA2A/SPINK1/NMUR2/PDE5A/SELE/PKD2/CLIC2/RCAN1/RAMP1/RASD2/RAMP2/CCR2/LPAR1/TNF/ADCY4/PLN/TRAT1/PRNP/ANK2/PPP3CC/…
BP	GO:0045446	endothelial cell differentiation	81	0.515294	1.80313	0.00170358	0.016923	0.0118023	1343	tags=33%, list=9%, signal=30%	PPP1R16B/PECAM1/IL1B/CLDN5/PDPN/TMEM100/CDH5/HEG1/SOX18/ENG/DLL1/APOLD1/PDE4D/NRP1/RBPJ/ZEB1/ACVRL1/TNF/NR2F2/CLIC4/MSN/RDX/SMAD4/STC1/TNFRSF1A/BMP6/SOX17
BP	GO:0008625	extrinsic apoptotic signaling pathway via death domain receptors	68	0.515266	1.77447	0.00335008	0.0219945	0.0153392	1654	tags=29%, list=12%, signal=26%	SFRP1/THBS1/SFRP2/MAL/TIMP3/TNFSF10/BCL2/TNFAIP3/SERPINE1/TNF/HMOX1/FGB/PEA15/FASLG/TNFRSF1A/FAS/TNFRSF10A/ATF3/CRADD/CFLAR
CC	GO:0030134	COPII-coated ER to Golgi transport vesicle	79	0.514951	1.79843	0.00340715	0.0222513	0.0155183	351	tags=15%, list=2%, signal=15%	HLA-DQA1/HLA-DPA1/HLA-DRB4/CD74/HLA-DRA/HLA-DPB1/HLA-DRB3/HLA-DRB5/HLA-DQB1/HLA-DQB2/SERPINA1/HLA-DRB1
BP	GO:1903531	negative regulation of secretion by cell	156	0.514265	1.9651	0.0015456	0.016923	0.0118023	1860	tags=32%, list=13%, signal=28%	GHRL/SRGN/SFRP1/APOA1/CHGA/GBP1/BANK1/CX3CL1/IL1B/TLR8/PTGER4/IL33/CD34/TNFAIP3/FOXF1/LRRC32/RSAD2/TNFRSF4/CD84/CD300A/CARD8/UCP2/LGALS9/PTPN22/TLR6/OSM/FCGR2B/CCR2/TNF/HMOX1/VPS4B/SYT11/TACR2/ANXA1/NLRP3/TNFRSF1A/ADRA2A/CD22/ANXA5/TNFRSF1B/NOV/GNAI2/NR1H3/FAM3D/NLRP7/P2RY12/GAS6/VAMP3/ADORA1/SYT4
BP	GO:0046889	positive regulation of lipid biosynthetic process	57	0.514243	1.71683	0.00351494	0.0225782	0.0157463	1460	tags=28%, list=10%, signal=25%	APOA1/IFNG/APOA4/IL1B/CYR61/APOE/CCDC3/SORBS1/TNF/ANXA1/HTR2B/RAB38/TNFRSF1A/BMP6/WNT4/NR1H3
BP	GO:1903901	negative regulation of viral life cycle	64	0.514173	1.73753	0.0035461	0.0226248	0.0157788	2212	tags=42%, list=16%, signal=36%	CCL5/APOBEC3G/FCN1/IFI16/APOBEC3H/IFITM1/RSAD2/LTF/GSN/OASL/ISG20/TRIM21/BST2/TNF/IFIT1/APOBEC3F/IFITM2/FCN3/APOBEC3C/MX1/PARP10/IFITM3/ISG15/IFIT5/OAS1/TRIM5/TRIM8
BP	GO:0051272	positive regulation of cellular component movement	405	0.513781	2.15932	0.00132979	0.016923	0.0118023	1729	tags=32%, list=12%, signal=29%	CCL19/CXCL13/CCL5/CXCL10/CCL21/CCR7/CD74/IFNG/AIF1/GPNMB/THBS1/CORO1A/CAV1/CCL8/IL6/CXCL12/CXCL14/THBS4/CSF1R/RAC2/ENPP2/FAM107A/FERMT3/RARRES2/PLA2G7/IL1B/PDGFRA/AGT/CYR61/TEK/ADAMTS1/CCL3/PDPN/SPARC/MYLK/POSTN/FGR/THY1/PDGFC/CCL11/PLAU/BCL2/GPSM3/C5AR1/ETS1/VEGFC/HBEGF/IGFBP5/PDGFRB/KIT/SNAI2/FOXF1/IGF1/LGMN/STAT5A/SELP/SERPINE1/CCR1/C3AR1/DDR2/PLVAP/ITGA4/DOCK8/NCKAP1L/SDCBP/DAB2/NRP1/TNFAIP6/…
BP	GO:0050868	negative regulation of T cell activation	90	0.513689	1.81882	0.00170648	0.016923	0.0118023	1834	tags=38%, list=13%, signal=33%	CD74/LAG3/GPNMB/LAX1/HAVCR2/CD86/IRF1/SOCS1/LRRC32/PAG1/TNFSF4/CD300A/ADORA2A/RUNX3/PDE5A/LGALS9/PTPN22/LILRB2/FCGR2B/IL2RA/CD80/TWSG1/PRNP/CTLA4/ANXA1/BCL6/PTPN6/CD274/SMAD7/TNFRSF14/DTX1/HLX/GLI3/TNFAIP8L2
BP	GO:0042119	neutrophil activation	396	0.513662	2.15568	0.00132626	0.016923	0.0118023	1789	tags=29%, list=13%, signal=26%	CCL5/ANPEP/FGL2/DOCK2/CTSG/ITGB2/CFD/TYROBP/TBC1D10C/FCER1G/S100A8/CYBB/LRMP/ARHGAP9/DNASE1L3/CRISPLD2/GMFG/SELL/CD53/ITGAL/PECAM1/FPR1/GLIPR1/ATP8B4/C3/FCN1/SERPINA1/SLC2A5/SLC2A3/HBB/IL18RAP/OLR1/CD14/CD93/ALOX5/FCGR2A/VNN1/ITGAM/FGR/PLAU/SERPINA3/PLAC8/C5AR1/TIMP2/RAB31/TMEM173/S100A9/STOM/C3AR1/OSCAR/CD36/MNDA/HSPA6/ITGAX/METTL7A/HK3/LTF/CD300A/NCKAP1L/CTSD/GM2A/SDCBP/PLEKHO2/CTSS/GSN/TNFAIP6…
BP	GO:1905954	positive regulation of lipid localization	57	0.513512	1.71439	0.00351494	0.0225782	0.0157463	1460	tags=23%, list=10%, signal=21%	GHRL/C3/APOB/IL1B/APOE/ABCA1/CD36/NFKBIA/MSR1/PLTP/BMP6/NFKB1/NR1H3
BP	GO:0097756	negative regulation of blood vessel diameter	59	0.513409	1.72329	0.00530035	0.0294411	0.0205326	1489	tags=25%, list=11%, signal=23%	CHGA/CAV1/CD38/AGT/COMP/ACTA2/ADM/FGB/HTR2B/EDNRA/ADRA2A/PTAFR/AGTR1/KCNA5/ATP1A2
BP	GO:0038094	Fc-gamma receptor signaling pathway	68	0.513346	1.76785	0.00335008	0.0219945	0.0153392	2086	tags=32%, list=15%, signal=28%	WAS/FCER1G/CD247/MYO1G/HCK/FCGR2A/PLCG2/FGR/CD3G/FCGR1A/NCKAP1L/WIPF1/LYN/FCGR2B/CYFIP2/NCK1/PTPRC/ARPC1B/VAV1/ARPC3/RAPGEF1/GRB2
BP	GO:0040017	positive regulation of locomotion	423	0.513225	2.16262	0.00132979	0.016923	0.0118023	1729	tags=32%, list=12%, signal=29%	CCL19/CXCL13/CCL5/CXCL10/CCL21/CCR7/CD74/IFNG/AIF1/GPNMB/THBS1/CORO1A/CAV1/CCL8/IL6/CXCL12/CXCL14/THBS4/CSF1R/RAC2/ENPP2/FAM107A/FERMT3/RARRES2/PLA2G7/IL1B/PDGFRA/AGT/CYR61/TEK/ADAMTS1/CCL3/PDPN/SPARC/MYLK/POSTN/FGR/THY1/PDGFC/CCL11/PLAU/BCL2/GPSM3/SLIT2/C5AR1/ETS1/VEGFC/HBEGF/IGFBP5/PDGFRB/KIT/SNAI2/FOXF1/IGF1/LGMN/STAT5A/SELP/SERPINE1/CCR1/C3AR1/DDR2/PLVAP/ITGA4/DOCK8/NCKAP1L/SDCBP/DAB2/NRP1/SU…
BP	GO:0022408	negative regulation of cell-cell adhesion	136	0.512671	1.92807	0.00157729	0.016923	0.0118023	1941	tags=35%, list=14%, signal=30%	CCL25/CCL21/APOA1/CD74/LAG3/GPNMB/LAX1/CXCL12/HAVCR2/CD86/IRF1/SOCS1/SNAI2/SERPINE2/LRRC32/PAG1/TNFSF4/CD300A/ADORA2A/RUNX3/PDE5A/LGALS9/PTPN22/LILRB2/FCGR2B/IL2RA/CD80/TWSG1/PRNP/CTLA4/RDX/ANXA1/BCL6/JAK2/PTPN6/CD274/SMAD7/SWAP70/TNFRSF14/DTX1/HLX/PODXL/MBP/GLI3/TNFAIP8L2/KLF4/C1QTNF1
BP	GO:0007162	negative regulation of cell adhesion	215	0.512148	2.01915	0.00146413	0.016923	0.0118023	1834	tags=33%, list=13%, signal=29%	CCL25/CCL21/ADAMDEC1/APOA1/CD74/LAG3/GPNMB/CYP1B1/THBS1/LAX1/GBP1/APOD/CXCL12/FBLN1/HAVCR2/LPXN/FAM107A/JAM2/CD86/CX3CL1/DUSP1/IRF1/TNC/MMP12/POSTN/SOCS1/ARHGDIB/SNAI2/SERPINE2/LRRC32/SERPINE1/SPOCK1/PAG1/TNFSF4/FZD4/CD300A/ADORA2A/RUNX3/COL1A1/PDE5A/LGALS9/PTPN22/LILRB2/SEMA6A/FCGR2B/IL2RA/ACVRL1/CD80/PHLDB2/TWSG1/PRNP/CTLA4/RDX/ANXA1/BCL6/JAK2/PLXNC1/LGALS1/PTPN6/CD274/SMAD7/SWAP70/TNFRSF14/SEM…
BP	GO:0002831	regulation of response to biotic stimulus	107	0.511966	1.86905	0.00164474	0.016923	0.0118023	1762	tags=33%, list=12%, signal=29%	APOBEC3G/LY96/LY86/HAVCR2/DDX60/CX3CL1/MMP12/PGC/HTRA1/AIM2/TNFAIP3/TMEM173/LTF/STAT1/HERC5/CARD8/BIRC3/IL2RA/IL12RB1/CD226/IFIT1/SYT11/APOBEC3F/DDX58/PARP9/BMP6/LILRA2/CD274/DHX58/IL15/SEC14L1/OPTN/SASH1/PPP2R3C/CYBA
BP	GO:1903391	regulation of adherens junction organization	51	0.511849	1.66144	0.00899281	0.0437685	0.0305246	2577	tags=45%, list=18%, signal=37%	SFRP1/THBS1/APOD/FAM107A/TEK/GREM1/THY1/NRP1/ACVRL1/PHLDB2/EPHA3/RDX/WNT4/COL16A1/MAPRE2/SLC9A1/ADD1/PTEN/MACF1/LIMCH1/MYOC/MMP14/PPM1F
BP	GO:0002040	sprouting angiogenesis	89	0.511701	1.80414	0.00171821	0.016923	0.0118023	1219	tags=27%, list=9%, signal=25%	GHRL/THBS1/PPP1R16B/RSPO3/TEK/GREM1/CLEC14A/SLIT2/DLL1/RECK/VEGFC/NRP1/ITGA5/SEMA6A/KLF2/ACVRL1/RHOJ/RAMP2/HMOX1/SRPX2/MEOX2/ANXA1/JAK1/PARVA
BP	GO:1902106	negative regulation of leukocyte differentiation	84	0.511678	1.79795	0.00170648	0.016923	0.0118023	1667	tags=32%, list=12%, signal=29%	SFRP1/C1QC/CD74/MAFB/GPR68/IRF1/CCL3/SOCS1/LILRB4/TNFSF4/LTF/RUNX3/LYN/ZBTB46/FCGR2B/TLR3/CTLA4/ANXA1/BCL6/FBN1/CLDN18/LRRC17/SMAD7/TLR4/RARA/DTX1/HLX
BP	GO:0035296	regulation of tube diameter	96	0.511465	1.8304	0.00168634	0.016923	0.0118023	1512	tags=26%, list=11%, signal=23%	CHGA/CAV1/CD38/KCNMB1/AGT/RGS2/APOE/COMP/ADRB2/VIP/ACTA2/ADM/ADORA2A/SOD2/HMOX1/PTPRM/FGB/HTR2B/EDNRA/ADRA2A/PTAFR/AGTR1/KCNA5/ATP1A2/EPHX2
BP	GO:0097746	regulation of blood vessel diameter	96	0.511465	1.8304	0.00168634	0.016923	0.0118023	1512	tags=26%, list=11%, signal=23%	CHGA/CAV1/CD38/KCNMB1/AGT/RGS2/APOE/COMP/ADRB2/VIP/ACTA2/ADM/ADORA2A/SOD2/HMOX1/PTPRM/FGB/HTR2B/EDNRA/ADRA2A/PTAFR/AGTR1/KCNA5/ATP1A2/EPHX2
BP	GO:0050829	defense response to Gram-negative bacterium	63	0.511445	1.72478	0.00353982	0.0226248	0.0157788	1725	tags=29%, list=12%, signal=25%	CTSG/CHGA/RNASE6/IL6/RARRES2/CD4/SELP/SERPINE1/LTF/DEFB103B/DMBT1/MR1/LYZ/SLC11A1/TNFRSF14/TLR4/OPTN/CD160
BP	GO:0034109	homotypic cell-cell adhesion	60	0.510906	1.71307	0.0053286	0.0295538	0.0206112	1941	tags=33%, list=14%, signal=29%	CCL5/PLEK/FERMT3/PDGFRA/HBB/MYL9/PDPN/PIK3CG/SERPINE2/LYN/FGB/RDX/LGALS1/PTPN6/TLN1/CSRP1/P2RY12/GAS6/ILK/C1QTNF1
BP	GO:0043627	response to estrogen	64	0.510807	1.72615	0.0035461	0.0226248	0.0157788	2218	tags=31%, list=16%, signal=26%	GHRL/SFRP1/APOA1/CAV1/CA2/TEK/PDGFRB/TGFB3/CITED2/TGFBR2/ESR1/HMOX1/GATA3/RARA/ARPC1B/GLI3/ZNF366/GSTM3/ARSB/SERPINB9
MF	GO:0016209	antioxidant activity	66	0.510677	1.74208	0.0034662	0.0224985	0.0156907	2119	tags=36%, list=15%, signal=31%	ALOX5AP/APOA4/APOE/HBB/SOD3/CYGB/HBA2/S100A9/PTGS1/CLIC2/GPX3/SOD2/GSTA1/LTC4S/TP53INP1/PXDN/NXN/GSTK1/HP/HBG2/GSTZ1/PRDX3/DUOX2/GSTO1
BP	GO:0072511	divalent inorganic cation transport	353	0.510391	2.11947	0.0013624	0.016923	0.0118023	1912	tags=28%, list=14%, signal=25%	CXCL9/CCL19/CCL5/CXCL10/GIF/CD19/CCL21/CLCA1/CCR7/CCL2/CORO1A/CAV1/CCL8/CXCL12/CX3CL1/AGT/CXCL11/KCNE2/CCL3/CYSLTR1/PLCG2/CASQ2/CD4/MYLK/RAMP3/PIK3CG/PDE4B/GEM/THY1/FCRL3/ITPR1/MCOLN2/BCL2/TCN2/PDGFRB/CALCRL/GJA4/CTGF/CCR1/JSRP1/GCG/CD84/SLC24A3/TMEM37/RGS4/MYO5A/PDE4D/ADORA2A/SPINK1/NMUR2/NPY/PKD2/LYN/LILRB2/CLIC2/IL16/DYSF/RRAD/RAMP1/RAMP2/PLN/CACNA1H/PRNP/SLC40A1/ANK2/REM1/ITGAV/ATP2A3/HTR2B/F…
BP	GO:1901019	regulation of calcium ion transmembrane transporter activity	62	0.51031	1.71903	0.0035524	0.0226248	0.0157788	2391	tags=42%, list=17%, signal=35%	KCNE2/PLCG2/CASQ2/PDE4B/GEM/JSRP1/MYO5A/PDE4D/PKD2/CLIC2/DYSF/RRAD/PLN/ANK2/REM1/ADRA2A/ATP1A2/AHNAK/CALM1/SLC9A1/HSPA2/TLR9/GSTO1/STIM1/SLN/STIM2
BP	GO:0010469	regulation of signaling receptor activity	442	0.509663	2.15244	0.00130208	0.016923	0.0118023	1829	tags=27%, list=13%, signal=24%	CXCL9/CCL19/CXCL13/CCL5/CXCL10/GHRL/CCL25/CCL21/EFEMP1/IFNG/CCL2/GPNMB/OGN/LTB/NCF1/CCL3L3/CCL8/IL6/CXCL12/CXCL14/THBS4/TNFSF13B/CCL4L1/GAST/GMFG/LEFTY1/CCL13/CCL22/SFRP2/CX3CL1/IL1B/AGT/EBI3/CXCL11/LTA/CCL3/GREM1/SCGB3A1/RAMP3/CCL15/PDGFC/PNOC/CCL11/PSCA/ADRB2/TNFSF10/IL33/PLAU/CCL3L1/VIP/MEF2C/VEGFC/HBEGF/ADM/CLEC11A/TGFB3/GREM2/IGF1/CTGF/IL32/IL1A/SERPINE1/NBL1/CMTM3/TNFSF4/GCG/FLT3LG/PDE4D/NR…
CC	GO:0005604	basement membrane	74	0.509358	1.77846	0.00334448	0.0219945	0.0153392	1565	tags=34%, list=11%, signal=30%	THBS4/FBLN1/SERPINF1/COL15A1/TIMP3/ADAMTS1/TNC/SPARC/COL5A1/COL8A1/LAMA2/CCDC80/EGFL6/LAMA4/SMOC2/EFEMP2/COL8A2/FBN1/MATN2/NID1/NTN1/COL4A2/VTN/TIMP1/COL4A1
BP	GO:1905952	regulation of lipid localization	100	0.50935	1.84162	0.00168634	0.016923	0.0118023	1460	tags=24%, list=10%, signal=22%	GHRL/APOA1/APOA4/THBS1/IL6/C3/APOB/IL1B/AGT/APOE/APOC1/ABCA1/CD36/APOC3/NFKBIA/TNF/CETP/ITGAV/MSR1/PLTP/BMP6/AGTR1/NFKB1/NR1H3
BP	GO:0007565	female pregnancy	162	0.509254	1.9518	0.0015361	0.016923	0.0118023	1686	tags=28%, list=12%, signal=25%	GHRL/CD38/FBLN1/HAVCR2/PTGIS/HPGD/IL1B/AGT/RGS2/IGFBP7/FOSB/PNOC/BCL2/ETS1/RECK/MMP7/IGFBP5/ADM/ARHGDIB/PRDM1/TGFB3/JUNB/LDOC1/SYDE1/ITGA5/UCP2/LGALS9/MMP2/TGFBR2/ESR1/RAMP2/NR2F2/PAPPA/FOS/STC1/PTHLH/WNT4/CORIN/AKR1B1/COL16A1/CTSB/NAMPT/MMP9/TIMP1/RARA/APOL2
MF	GO:0016684	oxidoreductase activity, acting on peroxide as acceptor	46	0.507653	1.6124	0.00927644	0.0449972	0.0313815	2112	tags=33%, list=15%, signal=28%	ALOX5AP/HBB/CYGB/HBA2/PTGS1/CLIC2/GPX3/GSTA1/LTC4S/PXDN/GSTK1/HBG2/GSTZ1/PRDX3/DUOX2
BP	GO:1901343	negative regulation of vasculature development	91	0.507417	1.79763	0.00172117	0.016923	0.0118023	1485	tags=29%, list=10%, signal=26%	CXCL10/GHRL/DCN/THBS1/THBS4/SERPINF1/AGT/TEK/SPARC/EMILIN1/SULF1/STAB1/SERPINE1/CX3CR1/STAT1/THBS2/SEMA6A/KLF2/CCR2/PTPRM/MEOX2/FASLG/VASH1/WNT4/COL4A2/TIE1
BP	GO:0006898	receptor-mediated endocytosis	229	0.507392	2.0182	0.00143678	0.016923	0.0118023	1505	tags=25%, list=11%, signal=23%	CCL19/CCL21/ITGB2/APOA1/FCER1G/CD163/CD6/CAV1/SFRP4/ENPP2/APOB/COLEC12/APOE/HBB/CD14/GREM1/SPARC/PLCG2/HBA2/RAMP3/FCGR1B/FOLR2/SAA1/APOC1/ADRB2/DLL1/STAB1/ADM/SUSD2/CALCRL/RAB31/SERPINE1/CD36/ITGA4/TMPRSS2/SNAP91/FCGR1A/SDCBP/DAB2/APOC3/CAV2/SCARA5/SELE/TGFBR2/FCGR2B/RAMP1/RAMP2/DMBT1/CANX/SYT11/HTR2B/MSR1/LOXL4/LRP10/NTF3/SCARA3/VTN/B2M
BP	GO:0009306	protein secretion	438	0.506518	2.13888	0.00130378	0.016923	0.0118023	1727	tags=28%, list=12%, signal=26%	CCL19/CCL5/GHRL/GBP5/SRGN/CD2/CCR7/SFRP1/PLEK/APOA1/IFNG/CHGA/CASP1/GBP1/IL6/CSF1R/TNFSF13B/CD38/CLECL1/HAVCR2/GPR68/BANK1/FCN1/CX3CL1/IL1B/AGT/BLK/CD14/CCL3/MMP12/POSTN/FGR/TLR8/PTGER4/SOCS1/AIM2/ITPR1/SAA1/TLR10/IL33/MCOLN2/CD34/VIP/RASGRP1/OXCT1/VEGFC/TNFAIP3/BTN3A2/TGFB3/IGF1/ABCA1/IL1A/LRRC32/RSAD2/MTTP/ISL1/TNFRSF4/C1QTNF5/CD36/TNFSF4/GCG/MYO5A/SUCNR1/ADORA2A/CARD8/UCP2/LGALS9/RAB8B/PTPN22/…
BP	GO:0014065	phosphatidylinositol 3-kinase signaling	113	0.505996	1.85517	0.00163399	0.016923	0.0118023	1676	tags=30%, list=12%, signal=27%	CCL5/HCLS1/HCST/DCN/NCF1/PPP1R16B/PDGFRA/AGT/TEK/PIK3CG/FGR/PDGFC/RASGRP1/PIK3IP1/PDGFRB/KIT/SERPINE2/IGF1/SELP/OSM/TNF/PIK3CD/HTR2B/JAK2/LIME1/PDGFD/CD28/PTPN6/NTF3/TWIST1/SEMA4D/GATA3/FLT3/PTPN13
CC	GO:0030136	clathrin-coated vesicle	157	0.505591	1.93028	0.00155039	0.016923	0.0118023	1117	tags=20%, list=8%, signal=19%	HLA-DQA1/IL7R/HLA-DPA1/CD3D/HLA-DRB4/CD74/HLA-DRA/HLA-DPB1/HLA-DRB3/HLA-DRB5/HLA-DQB1/HLA-DQB2/APOB/APOE/HLA-DRB1/VWF/CD4/FCGR1B/CD3G/ADRB2/HBEGF/NCALD/FZD4/SNAP91/FCGR1A/TYRP1/DAB2/RAB8B/ROR2/RAB27A/WNT5A/CTLA4
BP	GO:0051224	negative regulation of protein transport	139	0.5048	1.90869	0.0015625	0.016923	0.0118023	1977	tags=32%, list=14%, signal=28%	GHRL/SRGN/SFRP1/APOA1/CHGA/GBP1/APOD/BANK1/CX3CL1/IL1B/TLR8/PTGER4/IL33/CD34/TNFAIP3/LRRC32/RSAD2/TNFRSF4/CD36/CARD8/UCP2/PTPN22/TLR6/FCGR2B/TNF/SYT11/ANXA1/NLRP3/MDFIC/ADRA2A/CD22/ANXA5/RAB23/NOV/NR1H3/FAM3D/NLRP7/UBE2J1/DERL3/GAS6/SYT4/PKIA/ENY2/PDE2A/LRRK2
BP	GO:0032945	negative regulation of mononuclear cell proliferation	64	0.504598	1.70517	0.0035461	0.0226248	0.0157788	1554	tags=36%, list=11%, signal=32%	GPNMB/HAVCR2/TNFRSF13B/CD86/BTK/LST1/LRRC32/MNDA/CD300A/PDE5A/LGALS9/LYN/LILRB2/FCGR2B/IL2RA/CD80/TWSG1/PRNP/CTLA4/ATM/PTPN6/CD274/TNFRSF14
BP	GO:0050672	negative regulation of lymphocyte proliferation	64	0.504598	1.70517	0.0035461	0.0226248	0.0157788	1554	tags=36%, list=11%, signal=32%	GPNMB/HAVCR2/TNFRSF13B/CD86/BTK/LST1/LRRC32/MNDA/CD300A/PDE5A/LGALS9/LYN/LILRB2/FCGR2B/IL2RA/CD80/TWSG1/PRNP/CTLA4/ATM/PTPN6/CD274/TNFRSF14
BP	GO:0033209	tumor necrosis factor-mediated signaling pathway	101	0.504436	1.83206	0.00167504	0.016923	0.0118023	1710	tags=33%, list=12%, signal=29%	TNFRSF17/APOA1/CD27/CASP1/LTB/TNFSF13B/TNFRSF13B/TNFRSF6B/LTA/CCDC3/AIM2/TNFAIP3/TNFRSF4/PLVAP/TNFSF4/STAT1/CARD8/BIRC3/CLIP3/NFKBIA/TNFRSF9/TNF/TNFSF12/JAK2/CLDN18/TNFRSF1A/CASP4/TNFRSF1B/CD40/TNFRSF14/TNFSF8/CD40LG/GAS6
BP	GO:0002283	neutrophil activation involved in immune response	389	0.50438	2.11394	0.00132626	0.016923	0.0118023	1789	tags=29%, list=13%, signal=26%	ANPEP/FGL2/DOCK2/CTSG/ITGB2/CFD/TYROBP/TBC1D10C/FCER1G/S100A8/CYBB/LRMP/ARHGAP9/DNASE1L3/CRISPLD2/GMFG/SELL/CD53/ITGAL/PECAM1/FPR1/GLIPR1/ATP8B4/C3/FCN1/SERPINA1/SLC2A5/SLC2A3/HBB/OLR1/CD14/CD93/ALOX5/FCGR2A/VNN1/ITGAM/FGR/PLAU/SERPINA3/PLAC8/C5AR1/TIMP2/RAB31/TMEM173/S100A9/STOM/C3AR1/OSCAR/CD36/MNDA/HSPA6/ITGAX/METTL7A/HK3/LTF/CD300A/NCKAP1L/CTSD/GM2A/SDCBP/PLEKHO2/CTSS/GSN/TNFAIP6/RHOG/BST2/MM…
BP	GO:0002790	peptide secretion	464	0.504231	2.13416	0.00129032	0.016923	0.0118023	1876	tags=29%, list=13%, signal=26%	CCL19/CCL5/GHRL/GBP5/SRGN/CD2/CCR7/SFRP1/PLEK/APOA1/CD74/IFNG/S100A8/CHGA/CASP1/GBP1/IL6/CSF1R/TNFSF13B/CD38/CLECL1/HAVCR2/GPR68/BANK1/FCN1/CX3CL1/IL1B/AGT/BLK/CD14/CCL3/MMP12/POSTN/FGR/TLR8/PTGER4/SOCS1/AIM2/ITPR1/SAA1/TLR10/IL33/MCOLN2/CD34/VIP/RASGRP1/OXCT1/VEGFC/MMP7/TNFAIP3/BTN3A2/TGFB3/IGF1/ABCA1/IL1A/LRRC32/RSAD2/MTTP/ISL1/TNFRSF4/C1QTNF5/CD36/TNFSF4/GCG/MYO5A/SUCNR1/ADORA2A/CARD8/UCP2/LGA…
BP	GO:0090288	negative regulation of cellular response to growth factor stimulus	111	0.503004	1.83944	0.00163666	0.016923	0.0118023	1678	tags=28%, list=12%, signal=25%	CXCL13/SFRP1/DCN/THBS1/CAV1/SFRP2/AGT/GREM1/EMILIN1/HTRA1/SULF1/SLIT2/CHRD/TGFB3/GREM2/NBL1/SOSTDC1/VASN/CAV2/RBPMS2/SEMA6A/TGFBR2/TGFB1I1/TWSG1/WNT5A/FBN1/WNT4/SMAD7/GATA3/CFLAR/SPRY1
BP	GO:0043270	positive regulation of ion transport	200	0.502943	1.98112	0.00143678	0.016923	0.0118023	2167	tags=28%, list=15%, signal=24%	CXCL9/CCL5/CXCL10/CD19/CCL2/CAV1/FHL1/CXCL12/KCNMB1/CX3CL1/IL1B/AGT/CXCL11/APOE/KCNE2/CCL3/PLCG2/CD4/MYLK/RAMP3/ABCB1/THY1/ADRB2/PDGFRB/CCR1/GCG/ADORA2A/CTSS/PKD2/LRRC26/ANK2/SHANK3/TACR2/STC1/ADRA2A/GLRX/PTAFR/PDZK1/F2RL3/P2RY12/CCK/CALM1/ADORA1/SLC9A1/SYT4/PLA2G1B/HSPA2/FXYD1/RELN/HTR3A/TRPC1/KMO/GSTO1/P2RX1/STIM1
BP	GO:0002446	neutrophil mediated immunity	396	0.502636	2.1094	0.00132626	0.016923	0.0118023	1789	tags=29%, list=13%, signal=26%	ANPEP/FGL2/DOCK2/CTSG/ITGB2/CFD/TYROBP/TBC1D10C/FCER1G/S100A8/CYBB/LRMP/ARHGAP9/DNASE1L3/IL6/CRISPLD2/GMFG/SELL/CD53/ITGAL/PECAM1/FPR1/GLIPR1/ATP8B4/C3/FCN1/SERPINA1/SLC2A5/SLC2A3/HBB/OLR1/CD14/CD93/ALOX5/FCGR2A/VNN1/ITGAM/FGR/PLAU/SERPINA3/PLAC8/C5AR1/TIMP2/RAB31/TMEM173/S100A9/STOM/C3AR1/OSCAR/CD36/MNDA/HSPA6/ITGAX/METTL7A/HK3/LTF/CD300A/NCKAP1L/CTSD/GM2A/SDCBP/PLEKHO2/CTSS/GSN/TNFAIP6/RHOG/BST…
BP	GO:0048525	negative regulation of viral process	78	0.50217	1.74465	0.00512821	0.0286347	0.0199702	1243	tags=28%, list=9%, signal=26%	CCL5/APOBEC3G/FCN1/IFI16/CCL3/APOBEC3H/IFITM1/RSAD2/LTF/STAT1/GSN/OASL/ISG20/TRIM21/BST2/ZFP36/TNF/IFIT1/APOBEC3F/IFITM2/FCN3/APOBEC3C
BP	GO:0007187	G protein-coupled receptor signaling pathway, coupled to cyclic nucleotide second messenger	190	0.501831	1.96218	0.0014556	0.016923	0.0118023	1721	tags=22%, list=12%, signal=20%	CXCL9/CXCL10/CCL2/RGS1/CHGA/FPR1/PTGER1/AGT/RGS2/CXCL11/PTGER2/RAMP3/PTGER4/GPR65/ADRB2/VIP/GNG2/ADM/CALCRL/ABCA1/CCR1/GCG/PDE4D/ADORA2A/NPY/RAMP1/RAMP2/LPAR1/ADCY4/PLN/ANXA1/HTR2B/EDNRA/ADRA2A/PTHLH/GNAI2/ATP2B4/GNA14/GNAQ/P2RY12/AKAP12/ADCY1
BP	GO:0042742	defense response to bacterium	186	0.501346	1.95301	0.00147711	0.016923	0.0118023	2016	tags=31%, list=14%, signal=27%	IGLL1/CXCL13/CTSG/FCER1G/S100A8/CHGA/RNASE6/IL6/HAVCR2/GNLY/RARRES2/LTA/CD4/FGR/PGC/ACP5/PLAC8/C5AR1/IRF8/STAB1/MMP7/S100A9/IL27RA/SELP/SERPINE1/CD36/SPON2/LTF/DEFB103B/TLR6/RBPJ/TNF/DMBT1/TLR3/HLA-E/SYT11/FGB/NLRP3/HAMP/TNFRSF1A/MR1/LYZ/SLC11A1/BCL3/TNFRSF14/TLR4/OPTN/TNFSF8/CD160/CYBA/TLR5/HP/PLA2G1B/RIPK2/CCL20/TLR9/CFP
BP	GO:0070838	divalent metal ion transport	350	0.501081	2.08195	0.00134953	0.016923	0.0118023	1912	tags=28%, list=14%, signal=25%	CXCL9/CCL19/CCL5/CXCL10/CD19/CCL21/CLCA1/CCR7/CCL2/CORO1A/CAV1/CCL8/CXCL12/CX3CL1/AGT/CXCL11/KCNE2/CCL3/CYSLTR1/PLCG2/CASQ2/CD4/MYLK/RAMP3/PIK3CG/PDE4B/GEM/THY1/FCRL3/ITPR1/MCOLN2/BCL2/PDGFRB/CALCRL/GJA4/CTGF/CCR1/JSRP1/GCG/CD84/SLC24A3/TMEM37/RGS4/MYO5A/PDE4D/ADORA2A/SPINK1/NMUR2/NPY/PKD2/LYN/LILRB2/CLIC2/IL16/DYSF/RRAD/RAMP1/RAMP2/PLN/CACNA1H/PRNP/SLC40A1/ANK2/REM1/ITGAV/ATP2A3/HTR2B/FASLG/STC1…
BP	GO:1904950	negative regulation of establishment of protein localization	141	0.500444	1.89154	0.00156006	0.016923	0.0118023	1977	tags=32%, list=14%, signal=28%	GHRL/SRGN/SFRP1/APOA1/CHGA/GBP1/APOD/BANK1/CX3CL1/IL1B/TLR8/PTGER4/IL33/CD34/TNFAIP3/LRRC32/RSAD2/TNFRSF4/CD36/CARD8/UCP2/PTPN22/TLR6/FCGR2B/TNF/SYT11/ANXA1/NLRP3/MDFIC/ADRA2A/CD22/ANXA5/RAB23/NOV/NR1H3/FAM3D/NLRP7/UBE2J1/DERL3/GAS6/SYT4/PKIA/ENY2/PDE2A/LRRK2
BP	GO:0032233	positive regulation of actin filament bundle assembly	53	0.500438	1.64174	0.0106762	0.048907	0.0341082	1517	tags=28%, list=11%, signal=25%	SFRP1/PLEK/APOA1/EVL/CX3CL1/GPR65/TPM1/SYNPO2/TGFB3/CTGF/NRP1/LPAR1/WNT4/NOX4/SWAP70
BP	GO:0043123	positive regulation of I-kappaB kinase/NF-kappaB signaling	141	0.500107	1.89027	0.00156006	0.016923	0.0118023	2476	tags=36%, list=17%, signal=30%	CCL19/CCL21/CCR7/CD74/TRIM22/PIM2/CASP1/UBD/CX3CL1/IL1B/APOL3/TGM2/CD4/TNFSF10/LITAF/CD36/LTF/CX3CR1/BIRC3/LGALS9/BST2/TLR6/LPAR1/TNF/HMOX1/TLR3/HTR2B/FASLG/TNFRSF1A/LGALS1/PRKD1/TICAM2/CD40/TLR4/CFLAR/GJA1/ALPK1/RIPK2/TLR9/IFIT5/NOD2/TRIM5/MAP3K3/TRIM8/PINK1/PELI2/S100A12/PLK2/TMEM9B/C18orf32/MAP3K14
BP	GO:0070588	calcium ion transmembrane transport	225	0.500047	1.98103	0.00146628	0.016923	0.0118023	2036	tags=28%, list=14%, signal=24%	CXCL9/CCL19/CXCL10/CD19/CCL21/CCR7/CORO1A/CX3CL1/CXCL11/KCNE2/CCL3/PLCG2/CASQ2/RAMP3/PIK3CG/PDE4B/GEM/THY1/ITPR1/MCOLN2/JSRP1/SLC24A3/TMEM37/MYO5A/PDE4D/PKD2/LYN/CLIC2/DYSF/RRAD/PLN/CACNA1H/PRNP/ANK2/REM1/ITGAV/ATP2A3/HTR2B/FASLG/LIME1/ADRA2A/PTPN6/ANXA5/TRPV6/ATP1A2/ATP2B4/AHNAK/ANXA6/FGF2/F2RL3/P2RY12/RYR3/GAS6/PTPRC/CACNA2D3/CYBA/CALM1/SLC9A1/RYR1/HSPA2/PDE2A/TLR9/TRPC1
BP	GO:0043312	neutrophil degranulation	387	0.499351	2.08897	0.00133511	0.016923	0.0118023	1789	tags=28%, list=13%, signal=26%	ANPEP/FGL2/DOCK2/CTSG/ITGB2/CFD/TYROBP/TBC1D10C/FCER1G/S100A8/CYBB/LRMP/ARHGAP9/CRISPLD2/GMFG/SELL/CD53/ITGAL/PECAM1/FPR1/GLIPR1/ATP8B4/C3/FCN1/SERPINA1/SLC2A5/SLC2A3/HBB/OLR1/CD14/CD93/ALOX5/FCGR2A/VNN1/ITGAM/FGR/PLAU/SERPINA3/PLAC8/C5AR1/TIMP2/RAB31/TMEM173/S100A9/STOM/C3AR1/OSCAR/CD36/MNDA/HSPA6/ITGAX/METTL7A/HK3/LTF/CD300A/NCKAP1L/CTSD/GM2A/SDCBP/PLEKHO2/CTSS/GSN/TNFAIP6/RHOG/BST2/MMP25/CTSC/…
MF	GO:0038024	cargo receptor activity	64	0.499203	1.68694	0.0035461	0.0226248	0.0157788	1665	tags=30%, list=12%, signal=26%	CD163/CD6/ENPP2/COLEC12/FOLR2/STAB1/SUSD2/ABCA1/CD36/TMPRSS2/DAB2/SCARA5/DMBT1/MSR1/LOXL4/LRP10/SCARA3/VTN/CFI
BP	GO:0048872	homeostasis of number of cells	206	0.498984	1.9667	0.00145349	0.016923	0.0118023	2282	tags=35%, list=16%, signal=30%	IL7R/HCLS1/TNFRSF17/CCR7/FCER1G/CD74/CORO1A/IKZF1/MAFB/IL6/SASH3/TNFSF13B/TNFRSF13B/DOCK10/RASSF2/TSC22D3/SPI1/PDE4B/AXL/LIPA/BCL2/MEF2C/ETS1/KIT/TNFAIP3/JAM3/TNFRSF4/EPAS1/FLT3LG/NCKAP1L/STAT1/CDH2/LGALS9/LYN/KLF2/ZFP36/IL2RA/CCR2/HMOX1/PIK3CD/SLC40A1/ANXA1/BCL6/JAK2/ADA/DOCK11/NOV/PPP3CB/B2M/MAEA/DNASE2/ITPKB/GATA3/FLT3/HIF1A/PPP2R3C/KITLG/STAT3/UBAP2L/ZFP36L1/MERTK/ADD1/IL7/SIT1/ISG15/NKX2-3/G…
BP	GO:0050708	regulation of protein secretion	354	0.498937	2.07123	0.00136054	0.016923	0.0118023	1710	tags=27%, list=12%, signal=24%	CCL19/CCL5/GHRL/SRGN/CD2/CCR7/SFRP1/APOA1/IFNG/CHGA/CASP1/GBP1/IL6/CSF1R/CD38/HAVCR2/GPR68/BANK1/FCN1/CX3CL1/IL1B/BLK/CD14/CCL3/MMP12/POSTN/FGR/TLR8/PTGER4/SOCS1/AIM2/ITPR1/SAA1/TLR10/IL33/CD34/RASGRP1/OXCT1/VEGFC/TNFAIP3/TGFB3/IGF1/IL1A/LRRC32/RSAD2/ISL1/TNFRSF4/TNFSF4/GCG/ADORA2A/CARD8/UCP2/LGALS9/PTPN22/LYN/TLR6/OSM/FCGR2B/XBP1/TLR1/TNF/HLA-E/SYT11/WNT5A/FGB/ANXA1/HTR2B/NLRP3/JAK2/NLGN2/DDX58/…
MF	GO:0008236	serine-type peptidase activity	159	0.498691	1.90714	0.00154799	0.016923	0.0118023	1564	tags=26%, list=11%, signal=24%	TPSAB1/GZMK/GZMA/C1QB/C1QC/CTSG/GZMB/CFD/GZMH/C1R/C1QA/C1S/CTSK/C3/FCN1/FAP/MMP12/MMP10/HTRA1/PLAU/MMP7/TPP1/TMPRSS2/LTF/CTSD/CTSS/CFB/MMP2/CTSC/PCSK1/C1RL/PLAT/FCN3/GZMM/MMP1/PRCP/MMP11/CORIN/CTSB/PRSS23/MMP9/TLL1
BP	GO:0051235	maintenance of location	242	0.498231	1.99771	0.00141443	0.016923	0.0118023	1766	tags=27%, list=12%, signal=24%	CXCL9/CCL19/CXCL10/SRGN/CD19/CCL21/CCR7/APOA1/S100A8/EPB41L3/CORO1A/CAV1/IL6/C3/CX3CL1/APOB/IL1B/CXCL11/APOE/CCL3/PLCG2/CASQ2/CD4/THY1/ITPR1/MCOLN2/S100A9/ABCA1/NBL1/CD36/JSRP1/GM2A/MYO5A/PDE4D/GSN/PKD2/LYN/CLIC2/DYSF/NFKBIA/TNF/PLN/ANK2/ITGAV/HTR2B/FASLG/FBN1/MSR1/FFAR2/LIME1/PTPN6/ANXA5/NFKB1/NR1H3/ATP1A2/BCL3/TLN1/ANXA6/FGF2/F2RL3/PAFAH1B1/NRIP1/RYR3/PTPRC/CYBA/CALM1
CC	GO:0005884	actin filament	79	0.497296	1.73677	0.00340715	0.0222513	0.0155183	1609	tags=29%, list=11%, signal=26%	WAS/AIF1/CORO1A/LCP1/RAC2/TEK/HCK/TPM1/DPYSL3/LMOD1/MYO5A/PALLD/WIPF1/PKD2/TPM4/GAS7/SMTN/ACTC1/ANXA1/WDR1/TPM2/TMOD1/RCSD1
CC	GO:0005788	endoplasmic reticulum lumen	236	0.497042	1.98622	0.00143267	0.016923	0.0118023	2041	tags=35%, list=14%, signal=31%	GHRL/APOA1/ERAP2/APOA4/THBS1/SPON1/IL6/SPARCL1/C3/SERPINA1/APOB/COL15A1/COL14A1/EBI3/CYR61/APOE/IGFBP7/TNC/CASQ2/COL10A1/CD4/FSTL1/COL6A2/COL1A2/PDGFC/FMO1/COL6A1/IGFBP4/COL6A3/IGFBP5/MTTP/COL5A1/GCG/COL12A1/COL3A1/COL8A1/COL1A1/CDH2/CTSC/COL5A2/MXRA8/PLAUR/SCG2/CANX/VCAN/RCN3/WNT5A/FAM20C/COL8A2/FBN1/ERP27/DNAJB9/PDGFD/GPC3/LGALS1/IGFBP3/WNT4/COL16A1/COL4A2/VTN/B2M/PRSS23/TIMP1/COL4A1/CRTAP/CERC…
CC	GO:0030660	Golgi-associated vesicle membrane	93	0.496355	1.76222	0.00170648	0.016923	0.0118023	616	tags=13%, list=4%, signal=12%	HLA-DQA1/HLA-DPA1/HLA-DRB4/CD74/HLA-DRA/HLA-DPB1/HLA-DRB3/HLA-DRB5/HLA-DQB1/HLA-DQB2/HLA-DRB1/NCALD
BP	GO:0010959	regulation of metal ion transport	286	0.495946	2.02403	0.00139276	0.016923	0.0118023	1913	tags=27%, list=14%, signal=24%	CXCL9/CCL5/CXCL10/CD19/CCL2/CORO1A/CAV1/FHL1/CXCL12/KCNMB1/CX3CL1/AGT/CXCL11/KCNE2/CCL3/PLCG2/CASQ2/CD4/MYLK/RAMP3/PIK3CG/PDE4B/GEM/THY1/FCRL3/ADRB2/BCL2/VIP/SLC31A2/PDGFRB/SERPINE2/STOM/CCR1/JSRP1/GCG/CD84/RGS4/MYO5A/FXYD6/PDE4D/ADORA2A/SPINK1/PKD2/LRRC26/LYN/LILRB2/CLIC2/IL16/DYSF/RRAD/PLN/PRNP/ANK2/REM1/OSR1/STC1/HAMP/LIME1/ADRA2A/PTPN6/GLRX/VAMP2/GNAI2/KCNA5/ATP1A2/B2M/ATP2B4/AHNAK/F2RL3/SLMA…
BP	GO:0002433	immune response-regulating cell surface receptor signaling pathway involved in phagocytosis	65	0.495931	1.68493	0.00701754	0.0366253	0.0255429	2388	tags=37%, list=17%, signal=31%	WAS/CD247/MYO1G/HCK/FCGR2A/PLCG2/FGR/CD3G/FCGR1A/NCKAP1L/WIPF1/LYN/FCGR2B/CYFIP2/NCK1/PTPRC/ARPC1B/VAV1/ARPC3/RAPGEF1/GRB2/ARPC4/CD47/CDC42
BP	GO:0038096	Fc-gamma receptor signaling pathway involved in phagocytosis	65	0.495931	1.68493	0.00701754	0.0366253	0.0255429	2388	tags=37%, list=17%, signal=31%	WAS/CD247/MYO1G/HCK/FCGR2A/PLCG2/FGR/CD3G/FCGR1A/NCKAP1L/WIPF1/LYN/FCGR2B/CYFIP2/NCK1/PTPRC/ARPC1B/VAV1/ARPC3/RAPGEF1/GRB2/ARPC4/CD47/CDC42
BP	GO:0051048	negative regulation of secretion	175	0.4957	1.9169	0.00149925	0.016923	0.0118023	1860	tags=30%, list=13%, signal=26%	GHRL/SRGN/SFRP1/APOA1/CD74/CHGA/GBP1/BANK1/CX3CL1/IL1B/TLR8/PTGER4/IL33/CD34/TNFAIP3/FOXF1/LRRC32/RSAD2/TNFRSF4/CD84/CD300A/CARD8/UCP2/LGALS9/PTPN22/TLR6/OSM/FCGR2B/CCR2/TNF/HMOX1/VPS4B/SYT11/TACR2/ANXA1/NLRP3/ADA/TNFRSF1A/ADRA2A/CD22/ANXA5/TNFRSF1B/NOV/GNAI2/NR1H3/FAM3D/NLRP7/P2RY12/GAS6/VAMP3/ADORA1/SYT4
BP	GO:0002312	B cell activation involved in immune response	62	0.495435	1.66892	0.0035524	0.0226248	0.0157788	1757	tags=37%, list=12%, signal=33%	ITM2A/DOCK10/PLCG2/MFNG/DLL1/IL27RA/TNFSF4/PLCL2/FCGR2B/XBP1/BCL6/ADA/CD28/DOCK11/LGALS1/CD40/NBN/BCL3/SWAP70/TLR4/CD40LG/PTPRC/BATF
BP	GO:0002791	regulation of peptide secretion	377	0.49482	2.06668	0.00134048	0.016923	0.0118023	1865	tags=28%, list=13%, signal=25%	CCL19/CCL5/GHRL/SRGN/CD2/CCR7/SFRP1/APOA1/CD74/IFNG/S100A8/CHGA/CASP1/GBP1/IL6/CSF1R/CD38/HAVCR2/GPR68/BANK1/FCN1/CX3CL1/IL1B/BLK/CD14/CCL3/MMP12/POSTN/FGR/TLR8/PTGER4/SOCS1/AIM2/ITPR1/SAA1/TLR10/IL33/CD34/RASGRP1/OXCT1/VEGFC/TNFAIP3/TGFB3/IGF1/IL1A/LRRC32/RSAD2/ISL1/TNFRSF4/TNFSF4/GCG/ADORA2A/CARD8/UCP2/LGALS9/RAB8B/PTPN22/LYN/TLR6/OSM/FCGR2B/XBP1/TLR1/TNF/HLA-E/SYT11/WNT5A/FGB/ANXA1/HTR2B/NLRP3…
BP	GO:0034113	heterotypic cell-cell adhesion	54	0.494556	1.62231	0.0106383	0.0488048	0.034037	2033	tags=41%, list=14%, signal=35%	CD2/ITGB2/APOA1/IL1B/ITGB7/THY1/ITGA4/ITGAX/ITGA5/CD1D/LILRB2/TNF/FGB/ITGAV/PARVA/CD44/SKAP1/PTPRC/MBP/KLF4/SIRPA/MYADM
BP	GO:0007188	adenylate cyclase-modulating G protein-coupled receptor signaling pathway	161	0.494147	1.89437	0.00153374	0.016923	0.0118023	1980	tags=25%, list=14%, signal=22%	CXCL9/CXCL10/RGS1/CHGA/FPR1/PTGER1/RGS2/CXCL11/PTGER2/RAMP3/PTGER4/GPR65/ADRB2/VIP/GNG2/ADM/CALCRL/ABCA1/GCG/PDE4D/ADORA2A/RAMP1/RAMP2/LPAR1/ADCY4/PLN/EDNRA/ADRA2A/PTHLH/GNAI2/ATP2B4/GNA14/GNAQ/P2RY12/AKAP12/ADCY1/ADORA1/ARRDC3/PDE2A/PALM
BP	GO:0042698	ovulation cycle	59	0.494065	1.65836	0.00883392	0.0430799	0.0300444	1085	tags=20%, list=8%, signal=19%	SERPINF1/PDGFRA/ADAMTS1/AXL/SLIT2/ETS1/SLIT3/MMP7/TGFB3/FZD4/ESR1/EGR1
BP	GO:0032368	regulation of lipid transport	80	0.493991	1.72308	0.00343053	0.0223255	0.01557	1460	tags=22%, list=10%, signal=20%	GHRL/APOA1/APOA4/THBS1/IL1B/AGT/APOE/APOC1/ABCA1/APOC3/NFKBIA/CETP/ITGAV/PLTP/BMP6/AGTR1/NFKB1/NR1H3
BP	GO:0034446	substrate adhesion-dependent cell spreading	69	0.493986	1.69579	0.00506757	0.0283601	0.0197786	1227	tags=28%, list=9%, signal=25%	APOA1/GBP1/FBLN1/FERMT3/PARVG/TEK/ITGB7/PDPN/POSTN/AXL/FERMT2/ITGA4/FZD4/NRP1/ITGA8/FGB/ITGAV/PARVA/PREX1
BP	GO:0051591	response to cAMP	88	0.493724	1.73867	0.00171527	0.016923	0.0118023	2195	tags=28%, list=16%, signal=24%	SLC26A3/DUSP1/TEK/AQP9/SPARC/FOSB/PIK3CG/IGFBP5/JUNB/STAT1/COL1A1/PKD2/FOS/STC1/PTAFR/AQP1/NOX4/ZFP36L1/NDUFS4/PDE2A/CPS1/RAPGEF1/DUOX2/PENK/THBD
MF	GO:0017171	serine hydrolase activity	161	0.493175	1.89064	0.00153374	0.016923	0.0118023	1564	tags=26%, list=11%, signal=23%	TPSAB1/GZMK/GZMA/C1QB/C1QC/CTSG/GZMB/CFD/GZMH/C1R/C1QA/C1S/CTSK/C3/FCN1/FAP/MMP12/MMP10/HTRA1/PLAU/MMP7/TPP1/TMPRSS2/LTF/CTSD/CTSS/CFB/MMP2/CTSC/PCSK1/C1RL/PLAT/FCN3/GZMM/MMP1/PRCP/MMP11/CORIN/CTSB/PRSS23/MMP9/TLL1
BP	GO:0007249	I-kappaB kinase/NF-kappaB signaling	207	0.493114	1.9402	0.00145985	0.016923	0.0118023	2404	tags=33%, list=17%, signal=28%	CCL19/CCL21/CCR7/CD74/TRIM22/PIM2/CASP1/UBD/LY96/TLR7/CX3CL1/IL1B/BTK/APOL3/TGM2/CD14/CD4/TLR8/TNFSF10/LITAF/TNFAIP3/CD36/LTF/CX3CR1/STAT1/CARD8/BIRC3/LGALS9/BST2/TLR6/NFKBIA/ESR1/LPAR1/TNF/HMOX1/TLR3/WNT5A/RELB/HTR2B/FASLG/LIME1/TNFRSF1A/LGALS1/PRKD1/TICAM2/CD40/BCL3/TLR4/OPTN/CFLAR/TNIP3/GJA1/ALPK1/RIPK2/TLR9/SIRPA/IRAK2/IFIT5/NOD2/TRIM5/TANK/MAP3K3/TRIM8/PINK1/PELI2/S100A12/PLK2/PYCARD/TMEM9B
BP	GO:0051149	positive regulation of muscle cell differentiation	68	0.492914	1.69749	0.00502513	0.0281437	0.0196277	1288	tags=24%, list=9%, signal=21%	CXCL9/CD53/GREM1/SCGB3A1/BCL2/ENG/MEF2C/KIT/IGF1/FLT3LG/CDH2/RBPJ/SOD2/CYP26B1/HAMP/BOC
CC	GO:0042581	specific granule	120	0.492835	1.82636	0.00162602	0.016923	0.0118023	1816	tags=33%, list=13%, signal=29%	DOCK2/ITGB2/CYBB/CD53/ITGAL/ATP8B4/SLC2A5/SLC2A3/OLR1/CD93/ITGAM/PLAU/TIMP2/STOM/C3AR1/OSCAR/CD36/LTF/CTSD/MMP25/CD33/HVCN1/RAB27A/PLAUR/CLEC12A/ITGAV/RAB37/PTPN6/GPR84/TNFRSF1B/LYZ/NFKB1/STK10/ATP6V1D/BST1/B2M/DEGS1/CYBA/CTSZ/HP
BP	GO:0048017	inositol lipid-mediated signaling	136	0.492571	1.85247	0.00157729	0.016923	0.0118023	1676	tags=29%, list=12%, signal=26%	CCL5/HCLS1/HCST/DCN/NCF1/PPP1R16B/CSF1R/PDGFRA/AGT/TEK/PIK3CG/FGR/PDGFC/RASGRP1/PIK3IP1/PDGFRB/KIT/SERPINE2/IGF1/SELP/GSN/TNFAIP8L3/MUC5AC/OSM/TNF/PIK3CD/HTR2B/JAK2/LIME1/PITPNM2/PDGFD/CD28/PTPN6/NTF3/PTAFR/TWIST1/SEMA4D/GATA3/FLT3/PTPN13
MF	GO:0061134	peptidase regulator activity	167	0.491652	1.88851	0.00151976	0.016923	0.0118023	1710	tags=28%, list=12%, signal=25%	PI16/CD27/CAV1/CASP1/FBLN1/SERPINF1/C3/SERPINA1/SFRP2/SERPING1/AGT/MAL/PCOLCE/TIMP3/WFDC1/LXN/COL6A3/SERPINA3/RECK/TNFAIP8/A2M/TIMP2/SERPINE2/SERPINE1/SPOCK1/CST7/LTF/SPINK1/CARD8/BIRC3/BST2/PAPLN/CTSC/PSME2/PSME1/TFPI2/CRIM1/SERPINA9/GPC3/SERPINI1/TIMP1/EBAG9/NLRP7/CFLAR/RPS27L/GAS6
BP	GO:0098754	detoxification	93	0.491564	1.74521	0.00170648	0.016923	0.0118023	2120	tags=41%, list=15%, signal=35%	ALOX5AP/APOA4/MT1M/MT2A/APOE/HBB/SOD3/CYGB/HBA2/FBLN5/S100A9/CD36/PTGS1/MT1H/MT1A/MT1E/CLIC2/GPX3/MT1G/SOD2/TNF/GSTA1/LTC4S/GSTM1/TP53INP1/MT1X/MT1F/PXDN/NXN/GSTK1/HP/HBG2/GSTZ1/AKR7A3/PRDX3/DUOX2/GSTO1/GSTM3
BP	GO:0048015	phosphatidylinositol-mediated signaling	134	0.490936	1.84616	0.00157729	0.016923	0.0118023	1676	tags=29%, list=12%, signal=26%	CCL5/HCLS1/HCST/DCN/NCF1/PPP1R16B/CSF1R/PDGFRA/AGT/TEK/PIK3CG/FGR/PDGFC/RASGRP1/PIK3IP1/PDGFRB/KIT/SERPINE2/IGF1/SELP/GSN/MUC5AC/OSM/TNF/PIK3CD/HTR2B/JAK2/LIME1/PITPNM2/PDGFD/CD28/PTPN6/NTF3/PTAFR/TWIST1/SEMA4D/GATA3/FLT3/PTPN13
BP	GO:0051153	regulation of striated muscle cell differentiation	70	0.489371	1.6832	0.00508475	0.0284348	0.0198307	1380	tags=26%, list=10%, signal=23%	CXCL9/CXCL10/CD53/RGS2/GREM1/SCGB3A1/BCL2/MEF2C/DLL1/IGF1/FLT3LG/RGS4/RBPJ/XBP1/CYP26B1/SMAD4/HAMP/NOV
BP	GO:0032481	positive regulation of type I interferon production	58	0.48903	1.63966	0.00877193	0.0428619	0.0298924	1584	tags=31%, list=11%, signal=28%	TLR7/IFI16/IRF1/CD14/MMP12/PLCG2/TLR8/TMEM173/STAT1/PTPN22/TLR3/DDX58/IFIH1/ZBP1/DHX58/IRF7/NFKB1/TLR4
BP	GO:0006937	regulation of muscle contraction	125	0.488931	1.8194	0.00161551	0.016923	0.0118023	1570	tags=26%, list=11%, signal=24%	GHRL/CHGA/CAV1/CNN1/HSPB6/RGS2/MYL9/CASQ2/PIK3CG/PDE4B/ADRB2/TPM1/KIT/CALCRL/CTGF/PDE4D/NMUR2/PROK2/PDE5A/CLIC2/PLN/ANK2/TACR2/STC1/ADA/C12orf57/ADRA2A/PTAFR/CHRNA3/SMAD7/MYL5/ATP1A2/ANXA6
BP	GO:0050880	regulation of blood vessel size	102	0.488646	1.7722	0.00167785	0.016923	0.0118023	1512	tags=25%, list=11%, signal=23%	CHGA/CAV1/CD38/KCNMB1/AGT/RGS2/APOE/HBB/COMP/ADRB2/VIP/ACTA2/ADM/ADORA2A/SOD2/HMOX1/PTPRM/FGB/HTR2B/EDNRA/ADRA2A/PTAFR/AGTR1/KCNA5/ATP1A2/EPHX2
CC	GO:0098797	plasma membrane protein complex	487	0.488228	2.0709	0.00128041	0.016923	0.0118023	2086	tags=29%, list=15%, signal=25%	HLA-DQA1/CD79A/CD8A/HLA-DPA1/CD3D/HLA-DOA/HLA-DRB4/CD79B/ITGB2/FCER1G/CD74/CD247/C7/CD6/CYBB/HLA-DRA/ATP4B/VCAM1/HLA-DPB1/NCF1/HLA-DRB3/IL6/HLA-DRB5/HLA-DQB1/HLA-DMB/NCF1C/ITGAL/GNG11/HLA-DQB2/KCNMB1/PGM5/EBI3/KCNE2/IL18RAP/ITGB7/HLA-DMA/HLA-DRB1/HLA-DOB/CD4/RAMP3/ITGAM/MS4A2/CDH5/PDE4B/CD3E/CDH11/EMILIN1/CD3G/GNG2/KCNMA1/CALCRL/IGF1/GJA4/NCF4/SORBS1/SSPN/KCNJ8/ITGA4/ITGAX/SDCBP/PDE4D/CDH2/ITGA5/…
BP	GO:0044706	multi-multicellular organism process	187	0.487247	1.90206	0.00146413	0.016923	0.0118023	1613	tags=26%, list=11%, signal=23%	GHRL/CD38/FBLN1/HAVCR2/PTGIS/HPGD/IL1B/AGT/RGS2/IGFBP7/FOSB/PNOC/BCL2/ETS1/RECK/MMP7/IGFBP5/ADM/ARHGDIB/PRDM1/SERPINE2/TGFB3/JUNB/LDOC1/SYDE1/ITGA5/UCP2/LGALS9/MMP2/PLA2G4C/TGFBR2/ESR1/RAMP2/NR2F2/PAPPA/FOS/STC1/PTHLH/WNT4/PTAFR/CORIN/AKR1B1/COL16A1/CTSB/NAMPT/MMP9/TIMP1/RARA
BP	GO:0007586	digestion	101	0.487055	1.76894	0.00167504	0.016923	0.0118023	727	tags=15%, list=5%, signal=14%	PGA5/PGA3/GKN1/PGA4/GHRL/APOA1/APOA4/SI/PTGER1/SLC2A5/CAPN9/PGC/FABP2/SERPINA3/CD36
BP	GO:0008360	regulation of cell shape	119	0.486989	1.80504	0.00161812	0.016923	0.0118023	1588	tags=28%, list=11%, signal=25%	ARHGAP15/ITGB2/CCL2/EPB41L3/CORO1A/CSF1R/CCL13/HCK/CCL3/PDPN/LST1/FGR/CCL11/FGD3/FGD2/TPM1/FERMT2/KIT/PLEKHO1/RHOG/FGD5/RHOJ/LPAR1/MSN/RDX/ANXA1/PLXNC1/PARVA/MYH10/WDR1/RHOB/SEMA4D/FES
BP	GO:0035150	regulation of tube size	103	0.486918	1.76684	0.00168067	0.016923	0.0118023	1512	tags=25%, list=11%, signal=23%	CHGA/CAV1/CD38/KCNMB1/AGT/RGS2/APOE/HBB/COMP/ADRB2/VIP/ACTA2/ADM/ADORA2A/SOD2/HMOX1/PTPRM/FGB/HTR2B/EDNRA/ADRA2A/PTAFR/AGTR1/KCNA5/ATP1A2/EPHX2
BP	GO:0043542	endothelial cell migration	162	0.485916	1.86235	0.0015361	0.016923	0.0118023	1718	tags=29%, list=12%, signal=26%	CXCL13/ITGB2/APOA1/DCN/CYP1B1/THBS1/SERPINF1/PECAM1/AGT/APOE/TEK/FAP/GREM1/CLEC14A/SPARC/SOX18/SLIT2/MEF2C/ETS1/VEGFC/LGMN/STAT5A/NRP1/ACVRL1/RHOJ/SMOC2/TNFSF12/HMOX1/NR2F2/SRPX2/SCG2/WNT5A/PTPRM/MEOX2/ANXA1/STC1/PRCP/VASH1/PRKD1/NOV/CD40/RHOB/FGF2/GATA3/HIF1A/SEMA4A/SASH1
BP	GO:0051341	regulation of oxidoreductase activity	72	0.485461	1.68063	0.00675676	0.0355136	0.0247676	2201	tags=33%, list=16%, signal=28%	GZMA/IFNG/CAV1/IL1B/AGT/APOE/CYGB/GFI1/FCER2/TNF/HTR2B/AGTR1/GNAI2/NFKB1/ATP2B4/AOC3/HIF1A/CYBA/CALM1/HP/LRRK2/NOD2/OXA1L/GCH1
BP	GO:1904064	positive regulation of cation transmembrane transport	104	0.484927	1.7659	0.00166389	0.016923	0.0118023	2401	tags=31%, list=17%, signal=26%	CXCL9/CXCL10/CD19/KCNMB1/CX3CL1/AGT/CXCL11/KCNE2/PLCG2/RAMP3/THY1/ADRB2/CTSS/PKD2/LRRC26/ANK2/SHANK3/GLRX/PDZK1/F2RL3/CALM1/SLC9A1/HSPA2/FXYD1/RELN/TRPC1/GSTO1/STIM1/BAX/PINK1/STIM2/BDKRB1
BP	GO:0044070	regulation of anion transport	67	0.483901	1.65094	0.010274	0.0477374	0.0332926	1860	tags=30%, list=13%, signal=26%	THBS1/SFRP4/IL1B/AGT/RGS2/CA2/APOE/ABCB1/RGS4/ADORA2A/PRNP/OSR1/STC1/PTAFR/PDZK1/ATP1A2/ARL6IP5/CCK/ADORA1/SYT4
CC	GO:0060205	cytoplasmic vesicle lumen	274	0.483545	1.96208	0.00140449	0.016923	0.0118023	1633	tags=26%, list=12%, signal=24%	GHRL/SRGN/DOCK2/CTSG/CFD/APOA1/S100A8/THBS1/ARHGAP9/CRISPLD2/GMFG/GNLY/FERMT3/RARRES2/C3/FCN1/MMRN1/SERPINA1/F13A1/SERPING1/APOB/APOE/HBB/TIMP3/VWF/ALOX5/SPARC/HBA2/FGR/CLEC3B/SAA1/SERPINA3/PLAC8/VEGFC/A2M/TIMP2/S100A9/TGFB3/IGF1/ZG16/SERPINE1/OSCAR/MNDA/HSPA6/CTSW/GCG/HK3/LTF/CTSD/GM2A/SDCBP/GSN/CTSC/PCSK1/RAB27A/PGAM1/RNASE2/FGB/FASLG/ADA/PTPN6/ISLR/ACTR10/LYZ/NFKB1/B2M/NPC2/SERPINI1/TIMP1/OSTF…
BP	GO:0007045	cell-substrate adherens junction assembly	59	0.482566	1.61976	0.00883392	0.0430799	0.0300444	1454	tags=27%, list=10%, signal=24%	SFRP1/THBS1/APOD/FAM107A/TEK/GREM1/THY1/BCL2/FERMT2/SORBS1/NRP1/ACVRL1/PHLDB2/EPHA3/WNT4/COL16A1
BP	GO:0048041	focal adhesion assembly	59	0.482566	1.61976	0.00883392	0.0430799	0.0300444	1454	tags=27%, list=10%, signal=24%	SFRP1/THBS1/APOD/FAM107A/TEK/GREM1/THY1/BCL2/FERMT2/SORBS1/NRP1/ACVRL1/PHLDB2/EPHA3/WNT4/COL16A1
CC	GO:0031983	vesicle lumen	275	0.482412	1.96094	0.0013986	0.016923	0.0118023	1633	tags=26%, list=12%, signal=24%	GHRL/SRGN/DOCK2/CTSG/CFD/APOA1/S100A8/THBS1/ARHGAP9/CRISPLD2/GMFG/GNLY/FERMT3/RARRES2/C3/FCN1/MMRN1/SERPINA1/F13A1/SERPING1/APOB/APOE/HBB/TIMP3/VWF/ALOX5/SPARC/HBA2/FGR/CLEC3B/SAA1/SERPINA3/PLAC8/VEGFC/A2M/TIMP2/S100A9/TGFB3/IGF1/ZG16/SERPINE1/OSCAR/MNDA/HSPA6/CTSW/GCG/HK3/LTF/CTSD/GM2A/SDCBP/GSN/CTSC/PCSK1/RAB27A/PGAM1/RNASE2/FGB/FASLG/ADA/PTPN6/ISLR/ACTR10/LYZ/NFKB1/B2M/NPC2/SERPINI1/TIMP1/OSTF…
CC	GO:0030662	coated vesicle membrane	152	0.482305	1.83121	0.00156006	0.016923	0.0118023	1114	tags=18%, list=8%, signal=17%	HLA-DQA1/IL7R/HLA-DPA1/CD3D/HLA-DRB4/CD74/HLA-DRA/HLA-DPB1/HLA-DRB3/HLA-DRB5/HLA-DQB1/HLA-DQB2/APOB/APOE/HLA-DRB1/CD4/FCGR1B/CD3G/ADRB2/HBEGF/NCALD/FZD4/FCGR1A/TYRP1/DAB2/ROR2/HLA-E/WNT5A
BP	GO:2001236	regulation of extrinsic apoptotic signaling pathway	128	0.482116	1.80237	0.00161031	0.016923	0.0118023	2148	tags=32%, list=15%, signal=27%	SFRP1/SRPX/THBS1/CAV1/SFRP2/CX3CL1/IL1B/AGT/MAL/TIMP3/TNFSF10/BCL2/SNAI2/TNFAIP3/IGF1/IL1A/SERPINE1/TNFRSF4/NRP1/ITM2C/TNF/TNFSF12/HMOX1/SCG2/FGB/ITGAV/PEA15/FASLG/G0S2/FAS/TNFRSF10A/ATF3/CFLAR/PTPRC/TRAF1/YAP1/IL7/MCL1/ACVR1/TMC8/PTEN
BP	GO:0051092	positive regulation of NF-kappaB transcription factor activity	124	0.482111	1.78822	0.00163399	0.016923	0.0118023	2247	tags=35%, list=16%, signal=29%	ITGB2/TRIM22/S100A8/CX3CL1/IL1B/AGT/BTK/PRKCH/IL18RAP/GREM1/AIM2/S100A9/CD36/LTF/CX3CR1/IRAK3/IL18R1/LGALS9/TLR6/TNF/TLR3/WNT5A/RPS6KA5/NLRP3/PRKD1/NFKB1/CD40/TLR4/CFLAR/CD40LG/TRAF1/PLA2G1B/RIPK2/SPHK1/TLR9/RAB7B/IRAK2/PRDX3/NOD2/TRIM5/TRIM8/PSMA6/NLRC4
BP	GO:0072593	reactive oxygen species metabolic process	213	0.481612	1.90134	0.00144092	0.016923	0.0118023	2146	tags=34%, list=15%, signal=30%	ITGB2/IFNG/APOA4/AIF1/CYBB/CYP1B1/THBS1/CAV1/NCF1/RAC2/NCF1C/PTGIS/IL1B/AGT/CYR61/HBB/SOD3/HBA2/ITGAM/FBLN5/ACP5/BCL2/CD34/CRYAB/PDGFRB/PID1/CTGF/NCF4/CD36/CX3CR1/PKD2/TLR6/GPX3/KLF2/TGFBR2/RAB27A/SOD2/TNF/DUOXA2/JAK2/PREX1/PDK4/PRCP/AGTR1/GNAI2/CDKN1A/NOX4/BST1/EPHX2/ATP2B4/TLR4/PXDN/CFLAR/HIF1A/FOXO1/STAT3/CYBA/HP/MMP3/NDUFS4/NCF2/HBG2/KLF4/LRRK2/VAV1/SIRPA/CPS1/NCF1B/GRB2/SLC7A2/PRDX3/DUOX2/NO…
BP	GO:0070167	regulation of biomineral tissue development	69	0.481018	1.65127	0.00844595	0.0414873	0.0289337	1710	tags=29%, list=12%, signal=26%	SRGN/MGP/TMEM119/OMD/CCL3/GREM1/ADRB2/MEF2C/TGFB3/CCR1/DDR2/LTF/FAM20C/OSR1/BMP6/WNT4/TWIST1/OSR2/HIF1A/GAS6
BP	GO:1903510	mucopolysaccharide metabolic process	87	0.480839	1.69038	0.00343053	0.0223255	0.01557	2360	tags=31%, list=17%, signal=26%	DCN/OGN/LUM/IL1B/OMD/DSE/LYVE1/FMOD/BGN/PIM1/CHST7/VCAN/UST/CHSY3/CD44/ST3GAL2/NFKB1/ST3GAL6/IL15/FGF2/B3GNT2/SLC9A1/SPOCK2/ARSB/DSEL/HEXB/STAB2
BP	GO:0071260	cellular response to mechanical stimulus	64	0.480703	1.62442	0.0106383	0.0488048	0.034037	1969	tags=41%, list=14%, signal=35%	CASP1/TLR7/IL1B/AGT/IRF1/TLR8/PTGER4/ENG/MMP7/COL1A1/TLR3/CASP5/TNFRSF1A/BMP6/FAS/AQP1/NFKB1/CD40/ATP1A2/TNFRSF10A/CRADD/TLR4/CYBA/TLR5/SLC9A1/PDE2A
BP	GO:0046718	viral entry into host cell	95	0.47968	1.7104	0.00170358	0.016923	0.0118023	1282	tags=26%, list=9%, signal=24%	ANPEP/CR2/CD74/CAV1/FCN1/CD86/CD209/ITGB7/SLAMF1/CXCR4/CD4/AXL/IFITM1/TNFRSF4/TMPRSS2/GSN/CAV2/ITGA5/TRIM21/LGALS9/CD80/ITGAV/IFITM2/FCN3/LGALS1
CC	GO:0098857	membrane microdomain	246	0.479322	1.92249	0.00140647	0.016923	0.0118023	2087	tags=34%, list=15%, signal=29%	CD79A/CD8A/CD48/ITGB2/CAV1/PTGIS/PECAM1/BTK/RFTN1/MAL/TEK/OLR1/HCK/CD14/PDPN/CD4/ITGAM/THY1/SULF1/DLL1/LAT2/KCNMA1/CD1A/STOM/ABCA1/SORBS1/CD36/PLVAP/PAG1/CTSD/SDCBP/CDH2/CAV2/BIRC3/SELE/BST2/LYN/TLR6/TGFBR2/DYSF/CLIP3/TLR1/LDHB/TNF/HMOX1/CD226/PRNP/ANK2/JAK2/FASLG/TNFRSF1A/LCP2/ZAP70/SGCA/TNFRSF1B/FAS/CHRNA3/GNAI2/PDZK1/KCNA5/ATP1A2/SKAP1/ATP2B4/AHNAK/CFLAR/P2RY12/PODXL/PTPRC/EHD2/ADCY1/RGS19/SLC…
BP	GO:0043407	negative regulation of MAP kinase activity	61	0.478984	1.61319	0.00884956	0.0431278	0.0300778	936	tags=23%, list=7%, signal=22%	SFRP1/LAX1/CAV1/SFRP2/IL1B/RGS2/DUSP1/APOE/CD300A/IRAK3/RGS4/DUSP5/PTPN22/LYN
BP	GO:1990748	cellular detoxification	80	0.478957	1.67064	0.00857633	0.0420167	0.0293029	2201	tags=38%, list=16%, signal=32%	ALOX5AP/APOA4/APOE/HBB/SOD3/CYGB/HBA2/FBLN5/S100A9/CD36/PTGS1/CLIC2/GPX3/SOD2/TNF/GSTA1/LTC4S/GSTM1/TP53INP1/PXDN/NXN/GSTK1/HP/HBG2/GSTZ1/PRDX3/DUOX2/GSTO1/GSTM3/GCH1
BP	GO:0043122	regulation of I-kappaB kinase/NF-kappaB signaling	180	0.478728	1.85959	0.00147493	0.016923	0.0118023	2476	tags=34%, list=17%, signal=29%	CCL19/CCL21/CCR7/CD74/TRIM22/PIM2/CASP1/UBD/CX3CL1/IL1B/APOL3/TGM2/CD4/TNFSF10/LITAF/TNFAIP3/CD36/LTF/CX3CR1/STAT1/CARD8/BIRC3/LGALS9/BST2/TLR6/ESR1/LPAR1/TNF/HMOX1/TLR3/WNT5A/HTR2B/FASLG/LIME1/TNFRSF1A/LGALS1/PRKD1/TICAM2/CD40/TLR4/OPTN/CFLAR/TNIP3/GJA1/ALPK1/RIPK2/TLR9/SIRPA/IFIT5/NOD2/TRIM5/TANK/MAP3K3/TRIM8/PINK1/PELI2/S100A12/PLK2/PYCARD/TMEM9B/C18orf32/MAP3K14
BP	GO:0001570	vasculogenesis	64	0.478649	1.61748	0.0106383	0.0488048	0.034037	1898	tags=33%, list=13%, signal=29%	CAV1/TMEM100/HEG1/SOX18/CD34/ENG/RASIP1/ADM/PDGFRB/FOXF1/JUNB/FZD4/TGFBR2/RAMP2/ITGAV/SOX17/TIE1/ZFPM2/ZMIZ1/ZFP36L1/YAP1
BP	GO:0030100	regulation of endocytosis	219	0.478317	1.89255	0.00145985	0.016923	0.0118023	2071	tags=31%, list=15%, signal=27%	CCL19/CCL21/DOCK2/FCER1G/CCL2/CAV1/SFRP4/C3/IL1B/APOE/HCK/CD14/CD300LF/GREM1/PLCG2/ITGAM/FGR/APOC1/AXL/DLL1/SERPINE1/CD36/CD300A/SNAP91/NCKAP1L/SDCBP/DAB2/APOC3/SELE/FCGR2B/DYSF/CLIP3/RAB27A/TNF/EPHA3/SYT11/WNT5A/ITGAV/PPP3CC/GPC3/CD22/NTF3/MCTP1/PRKD1/SLC11A1/STON1/NR1H3/PPP3CB/VTN/B2M/CAMK1D/MFGE8/GAS6/PTPRC/C2/ATG3/CYBA/CALM1/APOC2/SGIP1/SYT4/MERTK/RAB5C/LRRK2/SIRPA/TF/RAPGEF1
BP	GO:0050830	defense response to Gram-positive bacterium	76	0.477856	1.66413	0.0102389	0.0477115	0.0332745	1180	tags=22%, list=8%, signal=21%	CTSG/CHGA/RNASE6/IL6/HAVCR2/RARRES2/LTA/FGR/ACP5/C5AR1/IL27RA/CD36/DEFB103B/TNF/DMBT1/HLA-E/NLRP3
BP	GO:0034767	positive regulation of ion transmembrane transport	113	0.477289	1.74992	0.00163399	0.016923	0.0118023	2401	tags=32%, list=17%, signal=27%	CXCL9/CXCL10/CD19/KCNMB1/CX3CL1/AGT/CXCL11/KCNE2/PLCG2/RAMP3/ABCB1/THY1/ADRB2/CTSS/PKD2/LRRC26/ANK2/SHANK3/GLRX/PTAFR/PDZK1/F2RL3/CALM1/SLC9A1/HSPA2/FXYD1/RELN/HTR3A/TRPC1/GSTO1/STIM1/BAX/PINK1/P2RX7/STIM2/BDKRB1
CC	GO:0045121	membrane raft	245	0.476874	1.91077	0.00141443	0.016923	0.0118023	2087	tags=33%, list=15%, signal=29%	CD79A/CD8A/CD48/ITGB2/CAV1/PTGIS/PECAM1/BTK/RFTN1/MAL/TEK/OLR1/HCK/CD14/PDPN/CD4/ITGAM/THY1/SULF1/DLL1/LAT2/KCNMA1/CD1A/STOM/ABCA1/SORBS1/CD36/PLVAP/PAG1/CTSD/SDCBP/CDH2/CAV2/BIRC3/SELE/BST2/LYN/TLR6/TGFBR2/CLIP3/TLR1/LDHB/TNF/HMOX1/CD226/PRNP/ANK2/JAK2/FASLG/TNFRSF1A/LCP2/ZAP70/SGCA/TNFRSF1B/FAS/CHRNA3/GNAI2/PDZK1/KCNA5/ATP1A2/SKAP1/ATP2B4/AHNAK/CFLAR/P2RY12/PODXL/PTPRC/EHD2/ADCY1/RGS19/SLC9A1/G…
BP	GO:0048145	regulation of fibroblast proliferation	75	0.476759	1.66364	0.0101695	0.0477115	0.0332745	1993	tags=33%, list=14%, signal=29%	SFRP1/CD74/PDGFRA/AGT/LTA/PDGFC/PDGFRB/IGF1/DDR2/CD300A/NUPR1/ESR1/WNT5A/PDGFD/WNT2/TP53INP1/AQP1/CDKN1A/PARP10/ZMIZ1/GAS6/NDUFS4/PLA2G1B/BTC/SPHK1
BP	GO:0048144	fibroblast proliferation	76	0.476201	1.65837	0.0102389	0.0477115	0.0332745	1993	tags=33%, list=14%, signal=28%	SFRP1/CD74/PDGFRA/AGT/LTA/PDGFC/PDGFRB/IGF1/DDR2/CD300A/NUPR1/ESR1/WNT5A/PDGFD/WNT2/TP53INP1/AQP1/CDKN1A/PARP10/ZMIZ1/GAS6/NDUFS4/PLA2G1B/BTC/SPHK1
BP	GO:0090287	regulation of cellular response to growth factor stimulus	212	0.476079	1.87762	0.00144509	0.016923	0.0118023	1678	tags=27%, list=12%, signal=24%	CXCL13/SFRP1/DCN/THBS1/CAV1/SFRP4/SFRP2/IL1B/AGT/CYR61/GREM1/EMILIN1/HTRA1/SULF1/SLIT2/ENG/DLL1/VEGFC/CHRD/TGFB3/GREM2/NBL1/SOSTDC1/FZD4/SDCBP/DAB2/CITED2/VASN/CAV2/ITGA5/DKK3/RBPMS2/ITGA8/SEMA6A/TGFBR2/RBPJ/ZEB1/ACVRL1/SMOC2/TGFB1I1/TWSG1/CYFIP2/WNT5A/FAM20C/PELO/FBN1/ZNF423/SMAD4/GPC3/WNT4/SMAD7/LTBP4/VTN/FGF2/GATA3/CFLAR/HIF1A/SPRY1
BP	GO:0031532	actin cytoskeleton reorganization	78	0.475795	1.65302	0.0102564	0.0477305	0.0332878	1639	tags=26%, list=12%, signal=23%	HCLS1/PLEK/CSF1R/GMFG/PDGFRA/PARVG/TEK/HCK/GPR65/ARHGDIB/KIT/NRP1/GSN/ANXA1/PARVA/NTF3/FGF7/ANTXR1/FES/AUTS2
BP	GO:0043900	regulation of multi-organism process	304	0.475466	1.95344	0.00136799	0.016923	0.0118023	1762	tags=29%, list=12%, signal=26%	CCL5/CTSG/CD74/IFNG/CAV1/APOBEC3G/LY96/LY86/HAVCR2/DDX60/FCN1/CX3CL1/PRF1/APOE/IFI16/LTA/CCL3/MMP12/CD4/PGC/HTRA1/LAMP3/AIM2/BCL2/VIP/FCER2/IRF8/APOBEC3H/ARHGDIB/TNFAIP3/IFITM1/TMEM173/STOM/IGF1/RSAD2/CD36/LHFPL2/TMPRSS2/LTF/STAT1/HERC5/SPINK1/GSN/OASL/SYDE1/CARD8/PDE5A/CAV2/ISG20/TRIM21/BIRC3/LGALS9/BST2/ZFP36/IL2RA/TNF/IL12RB1/IFIT1/CACNA1H/VPS4B/SYT11/ITGAV/APOBEC3F/MDFIC/DDX58/PARP9/IFITM2/FC…
CC	GO:0042383	sarcolemma	113	0.475412	1.74304	0.00163399	0.016923	0.0118023	1913	tags=31%, list=14%, signal=27%	VCAM1/CAV1/PGM5/SLC2A5/COL6A2/COL6A1/COL6A3/FLNC/TGFB3/SSPN/KCNJ8/DES/BGN/CDH2/LAMA2/CAV2/POPDC2/DYSF/MYOT/ANK2/RDX/ANXA1/SGCA/SGCD/AQP1/PPP3CB/ATP1A2/ATP2B4/AHNAK/SGCE/SLMAP/RYR3/SLC9A1/RYR1/FXYD1
BP	GO:0003018	vascular process in circulatory system	119	0.47513	1.76109	0.00161812	0.016923	0.0118023	1512	tags=25%, list=11%, signal=23%	CHGA/CAV1/CD38/KCNMB1/AGT/RGS2/APOE/TEK/HBB/COMP/ADRB2/VIP/SLIT2/ACTA2/ADM/ADORA2A/RAMP2/SOD2/HMOX1/PTPRM/FGB/TACR2/HTR2B/EDNRA/ADRA2A/PTAFR/AGTR1/KCNA5/ATP1A2/EPHX2
BP	GO:0019935	cyclic-nucleotide-mediated signaling	157	0.47505	1.81368	0.00155039	0.016923	0.0118023	1877	tags=25%, list=13%, signal=22%	CXCL9/CXCL10/THBS1/CHGA/PTGER1/RGS2/CXCL11/APOE/PTGER2/RAMP3/PTGER4/GPR65/ADRB2/VIP/GNG2/ADM/CALCRL/ABCA1/CD36/GCG/PDE4D/ADORA2A/RAMP1/RASD2/RAMP2/LPAR1/ADCY4/PLN/HTR2B/ADRA2A/PTHLH/GNAI2/AQP1/ATP2B4/GNAQ/ADCY1/CALM1/NDUFS4/ARRDC3
BP	GO:0002062	chondrocyte differentiation	97	0.474874	1.70056	0.00170068	0.016923	0.0118023	2013	tags=35%, list=14%, signal=30%	EFEMP1/SFRP2/COL14A1/GREM1/COL6A2/SULF1/COL6A1/COL6A3/MEF2C/SNAI2/CTGF/COL12A1/RUNX3/TGFBR2/ACVRL1/WNT2B/OSR1/BMP6/MATN2/PTHLH/NOV/SCARA3/CREB3L2/CYTL1/ANXA6/ZBTB16/MAF/OSR2/MATN3/GLI3/BMPR2/MUSTN1/SCIN/GLI2
BP	GO:0098869	cellular oxidant detoxification	76	0.47452	1.65251	0.0102389	0.0477115	0.0332745	2201	tags=37%, list=16%, signal=31%	ALOX5AP/APOA4/APOE/HBB/SOD3/CYGB/HBA2/FBLN5/S100A9/CD36/PTGS1/CLIC2/GPX3/SOD2/TNF/GSTA1/LTC4S/TP53INP1/PXDN/NXN/GSTK1/HP/HBG2/GSTZ1/PRDX3/DUOX2/GSTO1/GCH1
BP	GO:0051604	protein maturation	238	0.474469	1.89907	0.0014245	0.016923	0.0118023	1181	tags=20%, list=8%, signal=18%	CPA3/SRGN/CD19/CR2/C1QB/CFH/C1QC/CTSG/C1R/C7/C1QA/THBS1/CASP1/SPON1/C1S/C3/SERPING1/GAS1/IFI16/CPXM2/CPE/CLEC3B/AEBP1/PLAU/C5AR1/CPXM1/A2M/SERPINE2/LGMN/SERPINE1/C3AR1/CPZ/TMPRSS2/CTSS/GSN/SCG5/CARD8/CFB/BIRC3/PCSK1/C1RL/PLAT/PRNP/CYFIP2/FGB/CIDEB/TSPAN33
BP	GO:0032231	regulation of actin filament bundle assembly	74	0.473676	1.65387	0.0100334	0.0476172	0.0332088	1517	tags=27%, list=11%, signal=24%	WAS/SFRP1/PLEK/APOA1/EVL/CX3CL1/PTGER4/GPR65/TPM1/SYNPO2/TGFB3/CTGF/NRP1/LPAR1/PHLDB2/SHANK3/RDX/WNT4/NOX4/SWAP70
BP	GO:0007599	hemostasis	280	0.473644	1.92245	0.00140252	0.016923	0.0118023	1717	tags=26%, list=12%, signal=23%	WAS/PLEK/FCER1G/THBS1/CAV1/IL6/FBLN1/FERMT3/MMRN1/SERPINA1/F13A1/SERPING1/PDGFRA/ENTPD1/PRKCH/APOE/HBB/FAP/IRF1/VWF/MYL9/PDPN/GATA5/PLCG2/PIK3CG/COL1A2/SH2B3/ITPR1/SAA1/AXL/PLAU/CD34/GNG2/A2M/SERPINE2/SELP/SERPINE1/CD36/DOCK8/PAPSS2/COL3A1/ADORA2A/COL1A1/LYN/PLAT/RAB27A/PLAUR/PIK3CD/TFPI2/FGB/JAK2/FLI1/PRCP/DOCK11/ADRA2A/PTPN6/LCP2/ANXA5/CD40/VTN/PHF21A/TLN1/ZFPM2/TLR4/F2RL3/GATA3/CSRP1/GNA14/GNA…
BP	GO:0030282	bone mineralization	85	0.473432	1.66727	0.00511945	0.0286074	0.0199511	1753	tags=33%, list=12%, signal=29%	SRGN/MGP/GPNMB/TMEM119/OMD/CCL3/GREM1/CLEC3B/ADRB2/MEF2C/TGFB3/IGF1/CCR1/DDR2/LTF/ROR2/SNX10/FAM20C/OSR1/GPC3/BMP6/PTHLH/WNT4/TWIST1/SBNO2/OSR2/HIF1A/RSPO2
BP	GO:0006024	glycosaminoglycan biosynthetic process	84	0.472733	1.6611	0.00853242	0.0418567	0.0291914	1510	tags=24%, list=11%, signal=21%	DCN/OGN/LUM/IL1B/OMD/DSE/PDGFRB/HS3ST1/FMOD/BGN/HS3ST3A1/CHST7/VCAN/HS3ST2/GPC3/UST/CHSY3/ST3GAL2/NFKB1/ST3GAL6
BP	GO:0007596	blood coagulation	277	0.472682	1.92141	0.0013986	0.016923	0.0118023	1941	tags=28%, list=14%, signal=25%	WAS/PLEK/FCER1G/THBS1/CAV1/IL6/FBLN1/FERMT3/MMRN1/SERPINA1/F13A1/SERPING1/PDGFRA/ENTPD1/PRKCH/APOE/HBB/FAP/IRF1/VWF/MYL9/PDPN/GATA5/PLCG2/PIK3CG/COL1A2/SH2B3/ITPR1/SAA1/AXL/PLAU/CD34/GNG2/A2M/SERPINE2/SELP/SERPINE1/CD36/DOCK8/PAPSS2/COL3A1/ADORA2A/COL1A1/LYN/PLAT/RAB27A/PLAUR/PIK3CD/TFPI2/FGB/JAK2/PRCP/DOCK11/ADRA2A/PTPN6/LCP2/ANXA5/CD40/VTN/PHF21A/TLN1/ZFPM2/TLR4/F2RL3/GATA3/CSRP1/GNA14/GNAQ/P2R…
BP	GO:1903706	regulation of hemopoiesis	338	0.472319	1.95987	0.00134409	0.016923	0.0118023	2013	tags=32%, list=14%, signal=28%	CCL19/CD2/IL7R/HCLS1/HLA-DOA/SFRP1/C1QC/TYROBP/CD74/IFNG/EVI2B/THBS1/CD27/MAFB/SASH3/ZNF683/GPR68/CD86/CSF3R/BTK/CA2/RASSF2/IRF1/CCL3/MYL9/SPI1/VNN1/CD4/CD83/FCRL3/SOCS1/LMO2/AXL/MEF2C/ETS1/RASGRP1/DLL1/PRDM1/LILRB4/TOX/CCR1/TNFSF4/FLT3LG/LTF/NCKAP1L/STAT1/IRF4/RUNX3/LGALS9/ROR2/LYN/LILRB2/ZFP36/ZBTB46/TGFBR2/FCGR2B/ZEB1/XBP1/IL2RA/NFKBIA/CD80/TNF/IL12RB1/MEIS1/TLR3/CTLA4/CYP26B1/ANXA1/BCL6/NLRP3…
CC	GO:0043235	receptor complex	344	0.471356	1.95621	0.00134589	0.016923	0.0118023	2079	tags=31%, list=15%, signal=27%	CD79A/CD8A/CR2/CD3D/CD79B/ITGB2/CD74/CD247/CD6/LY96/IL6/CSF1R/TLR7/ITGAL/CSF3R/PDGFRA/EBI3/TEK/IL18RAP/OLR1/ITGB7/CD14/CD4/RAMP3/ITGAM/CD3E/EMILIN1/CD3G/AXL/KLRD1/ADRB2/ENG/PDGFRB/KIT/CALCRL/GHR/GABRP/SORBS1/IL27RA/MTTP/DDR2/CD36/ITGA4/ITGAX/SDCBP/NRP1/ITGA5/IL2RG/ITGA8/ROR2/LYN/TLR6/ITGA11/TGFBR2/RAMP1/TLR1/ACVRL1/RAMP2/IL12RB1/TRAT1/EPHA3/ITGAV/SHANK3/PLXNC1/LIME1/TNFRSF1A/LOXL4/ADRA2A/PTPN6/ZA…
BP	GO:0050817	coagulation	278	0.470835	1.91496	0.0013986	0.016923	0.0118023	1717	tags=26%, list=12%, signal=23%	WAS/PLEK/FCER1G/THBS1/CAV1/IL6/FBLN1/FERMT3/MMRN1/SERPINA1/F13A1/SERPING1/PDGFRA/ENTPD1/PRKCH/APOE/HBB/FAP/IRF1/VWF/MYL9/PDPN/GATA5/PLCG2/PIK3CG/COL1A2/SH2B3/ITPR1/SAA1/AXL/PLAU/CD34/GNG2/A2M/SERPINE2/SELP/SERPINE1/CD36/DOCK8/PAPSS2/COL3A1/ADORA2A/COL1A1/LYN/PLAT/RAB27A/PLAUR/PIK3CD/TFPI2/FGB/JAK2/PRCP/DOCK11/ADRA2A/PTPN6/LCP2/ANXA5/CD40/VTN/PHF21A/TLN1/ZFPM2/TLR4/F2RL3/GATA3/CSRP1/GNA14/GNAQ/P2R…
MF	GO:0002020	protease binding	99	0.46872	1.68913	0.00168634	0.016923	0.0118023	2486	tags=40%, list=18%, signal=34%	SELL/SERPINA1/FAP/TIMP3/VWF/COMP/COL1A2/BCL2/A2M/KIT/TIMP2/TNFAIP3/SERPINE1/COL3A1/COL1A1/TNF/PRNP/ITGAV/IL1R1/CD28/TNFRSF10A/CRADD/TIMP1/NLRP7/CFLAR/ADAMTSL4/MBP/RYR1/CSTA/RIPK2/ADAMTS4/PTEN/STIM1/LCN2/SERPINB9/PINK1/PYCARD/NDUFS7/ALPI/INSL3
BP	GO:0010594	regulation of endothelial cell migration	123	0.468061	1.73841	0.00162075	0.016923	0.0118023	1924	tags=32%, list=14%, signal=28%	CXCL13/DCN/THBS1/SERPINF1/AGT/APOE/TEK/SPARC/SLIT2/MEF2C/ETS1/VEGFC/LGMN/STAT5A/NRP1/ACVRL1/RHOJ/SMOC2/HMOX1/NR2F2/SRPX2/WNT5A/PTPRM/MEOX2/ANXA1/STC1/PRCP/VASH1/PRKD1/CD40/RHOB/FGF2/GATA3/HIF1A/SEMA4A/SASH1/BMPR2/SH3BP1/KLF4
MF	GO:0004175	endopeptidase activity	331	0.467932	1.93613	0.00135501	0.016923	0.0118023	1314	tags=19%, list=9%, signal=18%	PGA5/PGA3/PGA4/TPSAB1/GZMK/GZMA/C1QB/CLCA1/SFRP1/ADAMDEC1/C1QC/CTSG/GZMB/CFD/GZMH/C1R/ERAP2/C1QA/CASP1/C1S/CTSK/C3/FCN1/CAPN9/FAP/CTSO/ADAMTS1/MMP12/MMP10/PGC/HTRA1/PLAU/MMP7/LGMN/TPP1/NAPSA/CTSW/TMPRSS2/CAPN13/LTF/CTSD/ADAM19/CLC/CTSS/CFB/MMP2/MMP25/ADAM7/CTSC/PCSK1/C1RL/PLAT/ADAM28/MEP1A/PAPPA/MMP23B/PSMB10/FCN3/PSMB9/CASP5/GZMM/MMP1/MMP11/CASP4
BP	GO:0051216	cartilage development	167	0.467847	1.79708	0.00151976	0.016923	0.0118023	2013	tags=34%, list=14%, signal=29%	GHRL/MGP/EFEMP1/LUM/FRZB/CTSK/SFRP2/COL14A1/CYR61/GREM1/PRRX1/COMP/COL6A2/SULF1/COL6A1/COL6A3/MEF2C/SNAI2/CHRDL2/CTGF/COL12A1/RUNX3/COL1A1/ROR2/TGFBR2/ZEB1/ACVRL1/WNT2B/WNT5A/OSR1/STC1/BMP6/CD44/MATN2/PTHLH/HAND2/NOV/SCARA3/CREB3L2/CYTL1/TIMP1/ANXA6/ZBTB16/FGF2/RARA/MAF/OSR2/HIF1A/RSPO2/MATN3/GLI3/HOXC4/BMPR2/MUSTN1/SCIN/GLI2
CC	GO:0098589	membrane region	255	0.466539	1.87883	0.00140252	0.016923	0.0118023	2087	tags=33%, list=15%, signal=28%	CD79A/CD8A/CD48/ITGB2/CAV1/PTGIS/PECAM1/BTK/RFTN1/MAL/TEK/OLR1/HCK/CD14/PDPN/CD4/ITGAM/THY1/SULF1/DLL1/LAT2/KCNMA1/CD1A/STOM/ABCA1/SORBS1/CD36/PLVAP/PAG1/CTSD/SDCBP/CDH2/CAV2/BIRC3/SELE/BST2/LYN/TLR6/TGFBR2/DYSF/CLIP3/TLR1/LDHB/TNF/HMOX1/CD226/PRNP/ANK2/JAK2/FASLG/TNFRSF1A/LCP2/ZAP70/SGCA/TNFRSF1B/FAS/CHRNA3/GNAI2/PDZK1/KCNA5/ATP1A2/SKAP1/ATP2B4/AHNAK/CFLAR/P2RY12/PODXL/PTPRC/EHD2/ADCY1/RGS19/SLC…
BP	GO:0051047	positive regulation of secretion	331	0.465928	1.92784	0.00135501	0.016923	0.0118023	1865	tags=27%, list=13%, signal=24%	CCL19/GHRL/CD2/ITGB2/FCER1G/IFNG/S100A8/CASP1/IL6/CXCL12/CSF1R/CD38/HAVCR2/GPR68/FCN1/IL1B/AGT/BLK/CD14/CCL3/MMP12/ITGAM/POSTN/FGR/TLR8/PTGER4/AIM2/SAA1/IL33/CD34/VIP/RASGRP1/OXCT1/VEGFC/TGFB3/IGF1/IL1A/ISL1/TNFRSF4/TNFSF4/GCG/SDCBP/ADORA2A/CARD8/LGALS9/RAB8B/PTPN22/OSM/XBP1/TLR1/RAB27A/TNF/HLA-E/CACNA1H/VPS4B/WNT5A/FGB/TACR2/HTR2B/NLRP3/JAK2/NLGN2/DDX58/SMAD4/FFAR2/IFIH1/BMP6/MYH10/PTAFR/CD274/G…
BP	GO:0046683	response to organophosphorus	118	0.465899	1.72825	0.00161812	0.016923	0.0118023	2195	tags=28%, list=16%, signal=24%	SLC26A3/SELL/IL1B/DUSP1/TEK/AQP9/SPARC/FOSB/PIK3CG/IGFBP5/JUNB/STAT1/COL1A1/PKD2/LPAR1/FOS/STC1/PTAFR/AQP1/NOX4/P2RY12/RYR3/ZFP36L1/NDUFS4/PDE2A/SSH1/CPS1/RAPGEF1/DUOX2/P2RX1/PTEN/PENK/THBD
BP	GO:0018212	peptidyl-tyrosine modification	328	0.464913	1.92114	0.0013587	0.016923	0.0118023	1821	tags=27%, list=13%, signal=24%	CCL5/GHRL/HCLS1/SFRP1/ITGB2/EFEMP1/CD74/IFNG/CAV1/ITK/NCF1/IL6/THBS4/CSF1R/SAMSN1/ENPP2/PECAM1/BANK1/SFRP2/PDGFRA/AGT/BTK/SLA/BLK/TEK/HCK/GREM1/CD4/CD3E/FGR/THY1/SOCS1/PDGFC/AXL/HBEGF/PDGFRB/KIT/GHR/IGF1/STAT5A/ISL1/DDR2/CD36/CD300A/NRP1/SPINK1/ITGA5/ROR2/LYN/OSM/TPST1/CD80/EPHA3/PRNP/SOCS3/JAK1/JAK2/PARP9/TNFRSF1A/PDGFD/ADRA2A/PTPN6/ZAP70/MATK/CD44/NTF3/FGF7/TPST2/CD40/NOX4/BST1/TIE1/VTN/TNFRSF1…
BP	GO:0018108	peptidyl-tyrosine phosphorylation	325	0.464048	1.91529	0.0013587	0.016923	0.0118023	1821	tags=26%, list=13%, signal=24%	CCL5/GHRL/HCLS1/SFRP1/ITGB2/EFEMP1/CD74/IFNG/CAV1/ITK/NCF1/IL6/THBS4/CSF1R/SAMSN1/ENPP2/PECAM1/BANK1/SFRP2/PDGFRA/AGT/BTK/SLA/BLK/TEK/HCK/GREM1/CD4/CD3E/FGR/THY1/SOCS1/PDGFC/AXL/HBEGF/PDGFRB/KIT/GHR/IGF1/STAT5A/ISL1/DDR2/CD36/CD300A/NRP1/SPINK1/ITGA5/ROR2/LYN/OSM/CD80/EPHA3/PRNP/SOCS3/JAK1/JAK2/PARP9/TNFRSF1A/PDGFD/ADRA2A/PTPN6/ZAP70/MATK/CD44/NTF3/FGF7/CD40/NOX4/BST1/TIE1/VTN/TNFRSF14/IL15/SEMA4…
BP	GO:0000302	response to reactive oxygen species	174	0.463846	1.79438	0.00149254	0.016923	0.0118023	1552	tags=24%, list=11%, signal=22%	CCL19/CCR7/APOA4/CYP1B1/NCF1/APOD/IL6/PDGFRA/BTK/DUSP1/APOE/HBB/IL18RAP/SOD3/HBA2/IL18BP/FBLN5/AXL/BCL2/CRYAB/ETS1/TPM1/TXNIP/PDGFRB/TNFAIP3/CD36/STAT1/COL1A1/UCP2/PKD2/KLF2/SOD2/TNF/HMOX1/ANXA1/FOS/ADA/PDGFD/AQP1/KCNA5/RHOB/MMP9
BP	GO:0090101	negative regulation of transmembrane receptor protein serine/threonine kinase signaling pathway	88	0.463405	1.63191	0.0051458	0.0287114	0.0200236	1404	tags=25%, list=10%, signal=23%	SFRP1/CILP/CAV1/SFRP2/GREM1/EMILIN1/HTRA1/CHRD/TGFB3/GREM2/NBL1/SOSTDC1/VASN/CAV2/RBPMS2/TGFBR2/TGFB1I1/TWSG1/WNT5A/FBN1/NOV/SMAD7
BP	GO:0030278	regulation of ossification	156	0.462892	1.76879	0.0015456	0.016923	0.0118023	1672	tags=27%, list=12%, signal=24%	SRGN/SFRP1/MGP/TMEM119/IL6/SFRP2/OMD/CYR61/RASSF2/CCL3/GREM1/PTGER4/EGR2/ADRB2/BCL2/MEF2C/IGFBP5/CTHRC1/SNAI2/CHRD/IFITM1/TGFB3/IGF1/CCR1/DDR2/LTF/RBPJ/TNF/TWSG1/WNT5A/FAM20C/OSR1/BMP6/WNT4/PRKD1/HAND2/ID3/TWIST1/ZBTB16/SEMA4D/OSR2/HIF1A
BP	GO:1903532	positive regulation of secretion by cell	307	0.4622	1.90049	0.00136426	0.016923	0.0118023	1706	tags=25%, list=12%, signal=23%	CCL19/GHRL/CD2/ITGB2/FCER1G/IFNG/CASP1/IL6/CXCL12/CSF1R/CD38/HAVCR2/GPR68/FCN1/AGT/BLK/CD14/CCL3/MMP12/ITGAM/POSTN/FGR/TLR8/PTGER4/AIM2/SAA1/IL33/CD34/VIP/RASGRP1/OXCT1/VEGFC/TGFB3/IGF1/IL1A/ISL1/TNFRSF4/TNFSF4/GCG/SDCBP/ADORA2A/CARD8/LGALS9/RAB8B/PTPN22/OSM/XBP1/TLR1/RAB27A/TNF/HLA-E/CACNA1H/VPS4B/WNT5A/FGB/TACR2/HTR2B/NLRP3/JAK2/NLGN2/DDX58/SMAD4/FFAR2/IFIH1/BMP6/MYH10/PTAFR/CD274/PPP3CB/TWIST1…
BP	GO:0043903	regulation of symbiosis, encompassing mutualism through parasitism	170	0.462003	1.77494	0.00153374	0.016923	0.0118023	1282	tags=24%, list=9%, signal=22%	CCL5/CTSG/CD74/CAV1/APOBEC3G/FCN1/APOE/IFI16/LTA/CCL3/CD4/LAMP3/BCL2/IRF8/APOBEC3H/IFITM1/STOM/RSAD2/CD36/TMPRSS2/LTF/STAT1/GSN/OASL/CAV2/ISG20/TRIM21/LGALS9/BST2/ZFP36/TNF/IFIT1/VPS4B/ITGAV/APOBEC3F/MDFIC/IFITM2/FCN3/APOBEC3C/CD28/LGALS1
BP	GO:0051897	positive regulation of protein kinase B signaling	134	0.461668	1.7361	0.00157729	0.016923	0.0118023	1728	tags=28%, list=12%, signal=25%	CCL19/CD19/HCLS1/CCL21/CCR7/THBS1/ICOS/CD86/CX3CL1/PDGFRA/TEK/CCL3/RAMP3/PIK3CG/AXL/ENG/HBEGF/IGFBP5/PDGFRB/KIT/CX3CR1/TNFAIP8L3/OSM/RASD2/ESR1/CD80/TNF/PIK3CD/TRAT1/CD28/FGF7/NOX4/FGF2/GATA3/P2RY12/TSPYL5/GAS6/KITLG
BP	GO:0034763	negative regulation of transmembrane transport	87	0.461365	1.62192	0.00857633	0.0420167	0.0293029	1766	tags=30%, list=12%, signal=26%	THBS1/CAV1/IL1B/RGS2/KCNE2/CASQ2/GEM/PID1/RGS4/PKD2/CLIC2/DYSF/RRAD/TNF/PLN/REM1/OSR1/PEA15/HAMP/ADRA2A/TWIST1/ATP1A2/MMP9/CRBN/ARL6IP5/CALM1
BP	GO:0042133	neurotransmitter metabolic process	118	0.461009	1.71012	0.00161812	0.016923	0.0118023	1185	tags=20%, list=8%, signal=19%	ITGB2/HDC/IFNG/AIF1/CYP1B1/CAV1/PTGIS/MOXD1/IL1B/AGT/HBB/SLC1A3/ACP5/CD34/DPYD/CD36/CX3CR1/PKD2/MAOA/TLR6/KLF2/SDS/TNF/JAK2
BP	GO:1904062	regulation of cation transmembrane transport	241	0.460089	1.84455	0.00141243	0.016923	0.0118023	1615	tags=23%, list=11%, signal=21%	CXCL9/CXCL10/CD19/CORO1A/CAV1/FHL1/KCNMB1/CX3CL1/AGT/RGS2/CXCL11/KCNE2/PLCG2/CASQ2/RAMP3/PIK3CG/PDE4B/GEM/THY1/ADRB2/MEF2C/SLC31A2/STOM/JSRP1/RGS4/MYO5A/FXYD6/PDE4D/CTSS/PKD2/LRRC26/LYN/CLIC2/DYSF/RRAD/PLN/PRNP/ANK2/REM1/OSR1/SHANK3/NLGN2/HAMP/LIME1/ADRA2A/PTPN6/GLRX/VAMP2/PDZK1/TWIST1/ATP1A2/ATP2B4/AHNAK/MMP9/F2RL3/SLMAP
BP	GO:0010952	positive regulation of peptidase activity	143	0.459607	1.73749	0.0015674	0.016923	0.0118023	2456	tags=35%, list=17%, signal=29%	S100A8/CAV1/CASP1/FBLN1/SFRP2/CYR61/IFI16/PCOLCE/AIM2/TNFSF10/S100A9/LGMN/CTGF/GSN/CARD8/LGALS9/LYN/PSME2/TNF/PSME1/CYFIP2/RCN3/CIDEB/NLRP3/JAK2/FASLG/CASP5/CASP4/FAS/TNFRSF10A/CRADD/ANTXR1/CFLAR/RPS27L/ARL6IP5/CCK/STAT3/MBP/RIPK2/IFI27/P2RX1/TANK/SOX7/NLRC4/BAX/PINK1/PYCARD/TBC1D10A/NKX3-1/APP
CC	GO:0044437	vacuolar part	416	0.459517	1.93466	0.00133333	0.016923	0.0118023	1637	tags=24%, list=12%, signal=22%	HLA-DQA1/GIF/ANPEP/HLA-DPA1/HLA-DOA/HLA-DRB4/CTSG/DCN/CD74/LRMP/HLA-DRA/OGN/HLA-DPB1/HLA-DRB3/LUM/HLA-DRB5/HLA-DQB1/TLR7/LAPTM5/HLA-DMB/FPR1/CYBRD1/HLA-DQB2/GC/GLIPR1/CTSK/C3/APOB/OMD/SLC15A3/HLA-DMA/HLA-DRB1/HLA-DOB/AP1S2/VNN1/TLR8/LAMP3/IFI30/EEF1A2/LIPA/COL6A1/SERPINA3/TM6SF1/PLAC8/TCN2/LITAF/PDGFRB/STOM/LGMN/C3AR1/TPP1/MNDA/CTSD/GM2A/SDCBP/PLEKHF1/DAB2/FMOD/CTSS/BGN/VASN/CD1D/CD1E/BST2/CTSC/G…
CC	GO:0034774	secretory granule lumen	259	0.459045	1.85307	0.0013986	0.016923	0.0118023	2470	tags=36%, list=17%, signal=30%	GHRL/SRGN/DOCK2/CTSG/CFD/APOA1/S100A8/THBS1/ARHGAP9/CRISPLD2/GMFG/FERMT3/RARRES2/C3/FCN1/MMRN1/SERPINA1/F13A1/SERPING1/TIMP3/VWF/ALOX5/SPARC/FGR/CLEC3B/SERPINA3/PLAC8/VEGFC/A2M/TIMP2/S100A9/TGFB3/IGF1/SERPINE1/OSCAR/MNDA/HSPA6/CTSW/GCG/HK3/LTF/CTSD/GM2A/SDCBP/GSN/CTSC/PCSK1/RAB27A/PGAM1/RNASE2/FGB/PTPN6/ISLR/ACTR10/LYZ/NFKB1/B2M/NPC2/SERPINI1/TIMP1/OSTF1/TXNDC5/CYB5R3/GAS6/CTSZ/FUCA1/VEGFB/HP/PSM…
BP	GO:0090257	regulation of muscle system process	181	0.45587	1.77012	0.00148148	0.016923	0.0118023	1570	tags=26%, list=11%, signal=23%	GHRL/AIF1/CHGA/CAV1/CNN1/HSPB6/AGT/RGS2/MYL9/GATA5/CASQ2/PIK3CG/PDE4B/ADRB2/TPM1/IGFBP5/KIT/CALCRL/IGF1/CTGF/RGS4/PDE4D/NMUR2/PROK2/PDE5A/CLIC2/PLN/ANK2/TACR2/FBXO32/SMAD4/STC1/HAMP/ADA/TNFRSF1A/C12orf57/ADRA2A/SGCA/TNFRSF1B/PTAFR/HAND2/CHRNA3/SMAD7/MYL5/ATP1A2/ATP2B4/ANXA6
MF	GO:0042277	peptide binding	227	0.455678	1.81079	0.001443	0.016923	0.0118023	1382	tags=22%, list=10%, signal=20%	HLA-DQA1/ITM2A/ANPEP/HLA-DPA1/ITGB2/APOA1/CD74/ERAP2/HLA-DRA/HLA-DPB1/HLA-DRB3/HLA-DRB5/HLA-DQB1/CD209/APOE/HLA-DRB1/CD14/CD1C/ADRB2/CRYAB/SCTR/CALCRL/GHR/CD1A/TPP1/CD36/FZD4/VIPR2/NMUR2/CD1D/CD1E/TLR6/LILRB2/FCGR2B/RAMP1/TLR1/NFKBIA/RAMP2/ITM2C/CD1B/TMEM158/HLA-E/PRNP/SLC40A1/MSR1/GSTM1/FOLH1/ANXA5/CRIP1
CC	GO:0101002	ficolin-1-rich granule	157	0.455515	1.7391	0.00155039	0.016923	0.0118023	1594	tags=23%, list=11%, signal=21%	FGL2/ITGB2/CFD/TBC1D10C/FCER1G/CRISPLD2/GMFG/FPR1/FCN1/SERPINA1/SLC2A3/HBB/CD93/ALOX5/TIMP2/MNDA/HSPA6/ITGAX/HK3/CD300A/NCKAP1L/CTSD/PLEKHO2/CTSS/GSN/TNFAIP6/LILRB2/PGAM1/YPEL5/PRCP/ACTR10/SLC11A1/CTSB/MMP9/ASAH1/OSTF1
BP	GO:0050673	epithelial cell proliferation	296	0.453849	1.85728	0.0013986	0.016923	0.0118023	1898	tags=29%, list=13%, signal=26%	CCL5/GHRL/SFRP1/APOA1/CCL2/THBS1/CAV1/PPP1R16B/CXCL12/THBS4/SERPINF1/SFRP2/APOE/TEK/FAP/MMP12/SPARC/WFDC1/HTRA1/SULF1/CCL11/IGFBP4/CD34/VIP/C5AR1/MEF2C/VEGFC/IGFBP5/KIT/SNAI2/TNFAIP3/IGF1/KLF9/EAF2/STAT5A/ISL1/ITGA4/STAT1/COL8A1/NRP1/RUNX3/CAV2/TINF2/ZFP36/DYSF/XBP1/ACVRL1/ESR1/TNF/REG3A/TNFSF12/HMOX1/NR2F2/SCG2/WNT5A/PTPRM/OSR1/COL8A2/HTR2B/LIMS2/SIDT2/GPC3/VASH1/BMP6/IGFBP3/WNT2/PRKD1/NOV/FGF7/…
BP	GO:0006936	muscle contraction	277	0.453332	1.84275	0.0013986	0.016923	0.0118023	1623	tags=26%, list=11%, signal=23%	GHRL/CHGA/CAV1/CD38/CNN1/HSPB6/VIM/AGT/RGS2/KCNE2/MYH11/MYL9/CASQ2/MYLK/COMP/PIK3CG/ACTG2/PDE4B/SULF1/ADRB2/CALD1/CRYAB/TPM1/ACTA2/KCNMA1/KIT/CALCRL/CTGF/SORBS1/SSPN/KCNJ8/JSRP1/LMOD1/PDE4D/DES/NMUR2/PROK2/PDE5A/CLIC2/TPM4/DYSF/MYOT/SMTN/PLN/ACTC1/CACNA1H/ANK2/TACR2/MYOM2/HTR2B/EDNRA/STC1/ADA/C12orf57/ADRA2A/SGCA/GAMT/PTAFR/CHRNA3/TPM2/SMAD7/MYL5/KCNA5/ATP1A2/TLN1/ANXA6/MYBPC2/TMOD1/RCSD1/SLMAP/M…
BP	GO:0031960	response to corticosteroid	148	0.45271	1.72367	0.0015361	0.016923	0.0118023	1840	tags=26%, list=13%, signal=23%	AIF1/CYBB/IL6/SERPINF1/FAM107A/DUSP1/IGFBP7/SPARC/FOSB/BCL2/SLIT2/ENG/SLIT3/ADM/KLF9/CTGF/ISL1/COL1A1/ZFP36/TNF/PAPPA/ANXA1/FOS/FBXO32/STC1/BMP6/ABCA3/PTAFR/AQP1/CDKN1A/FLT3/CFLAR/MDK/FOXO1/CYBA/CALM1/FIBIN/NR3C1/ZFP36L1
BP	GO:0008217	regulation of blood pressure	147	0.452286	1.72281	0.0015361	0.016923	0.0118023	1897	tags=27%, list=13%, signal=24%	CPA3/CTSG/ERAP2/CHGA/SLC2A5/AGT/HBB/POSTN/COL1A2/ADRB2/CD34/DLL1/TPM1/VEGFC/ACTA2/NCALD/ADM/PTGS1/PDE4D/SUCNR1/NPY/ACVRL1/RAMP2/SOD2/HMOX1/NR2F2/EDNRA/PRCP/PTAFR/CORIN/AGTR1/ATP1A2/NAMPT/EPHX2/GAS6/CYBA/CTSZ/ADORA1/RENBP/BMPR2
BP	GO:0046916	cellular transition metal ion homeostasis	95	0.45227	1.61267	0.0102215	0.0477115	0.0332745	1882	tags=34%, list=13%, signal=29%	S100A8/MT1M/CYBRD1/MT2A/SLC31A2/S100A9/MT1H/MT1A/LTF/SCARA5/MT1E/MT1G/PRND/SLC22A17/HMOX1/FBXL5/PRNP/SLC40A1/ISCU/SCO2/SMAD4/ATP6V0D1/HAMP/BMP6/SLC39A8/SLC11A1/MT1X/MT1F/HIF1A/SLC39A14/ATOX1/SLC30A9
BP	GO:0051147	regulation of muscle cell differentiation	118	0.451375	1.67438	0.00323625	0.0216995	0.0151335	1380	tags=22%, list=10%, signal=20%	CXCL9/CXCL10/CD53/RGS2/GREM1/SCGB3A1/BCL2/ENG/MEF2C/DLL1/KIT/FOXF1/IGF1/FLT3LG/RGS4/CDH2/RBPMS2/RBPJ/ZEB1/XBP1/SOD2/CYP26B1/SMAD4/HAMP/BOC/NOV
BP	GO:1901654	response to ketone	175	0.450777	1.74318	0.00149925	0.016923	0.0118023	1924	tags=25%, list=14%, signal=21%	CCL19/CCL21/CCR7/SFRP1/CYBB/THBS1/CAV1/CD38/MAP4K1/SERPINF1/DUSP1/IGFBP7/TNC/PTGER2/FOSB/PTGER4/SLIT2/GNG2/TXNIP/SLIT3/TGFB3/KLF9/TNFSF4/KLF2/RAMP2/PLN/MSN/FOS/FBXO32/PTAFR/AKR1B1/AQP1/CDKN1A/NR1H3/CFLAR/ADCY1/FOXO1/CYBA/CALM1/FIBIN/NR3C1/YAP1/KLF4
BP	GO:0000187	activation of MAPK activity	129	0.450364	1.68046	0.00162075	0.016923	0.0118023	2017	tags=24%, list=14%, signal=21%	CCL19/GHRL/CD74/THBS1/MAP4K1/FPR1/IL1B/CXCR4/SAA1/C5AR1/KIT/GHR/TGFB3/IGF1/DUSP5/PROK2/LPAR1/TNF/WNT5A/PEA15/MDFIC/NTF3/TLR4/FGF2/CD40LG/PTPRC/PLA2G1B/MAPK10/LRRK2/RIPK2/IRAK2
BP	GO:2000377	regulation of reactive oxygen species metabolic process	138	0.450311	1.696	0.00157233	0.016923	0.0118023	1844	tags=31%, list=13%, signal=27%	ITGB2/IFNG/AIF1/CYP1B1/THBS1/CAV1/RAC2/PTGIS/IL1B/AGT/HBB/ITGAM/FBLN5/ACP5/BCL2/CD34/CRYAB/PDGFRB/PID1/CD36/CX3CR1/PKD2/TLR6/KLF2/TGFBR2/RAB27A/TNF/JAK2/PRCP/AGTR1/GNAI2/CDKN1A/NOX4/BST1/ATP2B4/TLR4/CFLAR/HIF1A/FOXO1/STAT3/CYBA/HP/MMP3
BP	GO:0060348	bone development	162	0.449911	1.72436	0.0015361	0.016923	0.0118023	1897	tags=33%, list=13%, signal=29%	GHRL/TYROBP/TMEM119/SFRP4/GPR68/SFRP2/COL14A1/TEK/GREM1/SPARC/COMP/COL6A2/ACP5/PTGER4/PDGFC/SULF1/COL6A1/COL6A3/ENG/MEF2C/KIT/TGFB3/IGF1/LTF/PAPSS2/COL12A1/COL1A1/TGFBR2/MEIS1/FAM20C/CYP26B1/FBN1/FLI1/CLDN18/STC1/LRRC17/PTPN6/BMP6/MATN2/RAB23/SCARA3/TWIST1/ANXA6/SEMA4D/RARA/OSR2/PAFAH1B1/PTPRC/MATN3/DYM/GLI3/RYR1/BMPR2
BP	GO:0042060	wound healing	440	0.449822	1.89837	0.0013089	0.016923	0.0118023	1982	tags=30%, list=14%, signal=27%	WAS/PLEK/DCN/FCER1G/S100A8/THBS1/CAV1/APOD/IL6/FBLN1/PECAM1/FERMT3/MMRN1/SERPINA1/F13A1/CX3CL1/SERPING1/PDGFRA/CYR61/ENTPD1/PRKCH/APOE/HBB/FAP/IRF1/VWF/MYL9/PDPN/GATA5/TNC/MMP12/SPARC/TM4SF4/PLCG2/MYLK/PIK3CG/POSTN/COL1A2/WFDC1/SH2B3/ITPR1/SAA1/AXL/PLAU/CD34/GNG2/ETS1/TPM1/HBEGF/A2M/PDGFRB/LOX/TNFAIP3/SERPINE2/TGFB3/IGF1/IL1A/SELP/SERPINE1/CD36/COL5A1/DOCK8/PAPSS2/COL3A1/ADORA2A/GSN/COL1A1/ITGA5/…
CC	GO:0005770	late endosome	177	0.449744	1.74064	0.00149031	0.016923	0.0118023	2147	tags=27%, list=15%, signal=23%	PGA5/PGA3/PGA4/CD79A/HLA-DRB4/CD74/HLA-DRA/HLA-DRB3/HLA-DRB5/HLA-DMB/VAMP5/HLA-DMA/HLA-DRB1/SLC9A9/CXCR4/MCOLN2/SLC31A2/LITAF/LGMN/NAPSA/MYO5A/CD1E/BST2/DYSF/RAB27A/VPS4B/TICAM2/SLC11A1/SLA2/OSBPL1A/RHOB/ANXA6/M6PR/KIAA1324/RAB9A/ANKRD13A/IFITM3/FYCO1/LRRK2/BACE1/RAB7B/TF/HSPA8/IFNAR1/CHMP1B/MMD/PIK3C3
CC	GO:0030176	integral component of endoplasmic reticulum membrane	109	0.449233	1.64611	0.00163399	0.016923	0.0118023	1761	tags=22%, list=12%, signal=19%	HLA-DQA1/HLA-DPA1/HLA-DRB4/CD74/HLA-DRA/HLA-DPB1/HLA-DRB3/HLA-DRB5/HLA-DQB1/HLA-DQB2/HLA-DRB1/DHRS9/RTN1/PKD2/XBP1/HLA-E/CANX/ELOVL4/TAP1/HLA-C/SPCS1/TAPBP/DERL3/HLA-B
BP	GO:0051051	negative regulation of transport	372	0.449172	1.87802	0.00133511	0.016923	0.0118023	2012	tags=30%, list=14%, signal=26%	GHRL/SRGN/SFRP1/APOA1/CD74/THBS1/CHGA/CORO1A/CAV1/GBP1/APOD/SFRP4/BANK1/CX3CL1/IL1B/RGS2/KCNE2/CD300LF/CASQ2/GEM/TLR8/PTGER4/APOC1/IL33/BCL2/CD34/CRYAB/VIP/TNFAIP3/FOXF1/SERPINE2/PID1/LRRC32/RSAD2/TNFRSF4/CD36/CD84/CD300A/SDCBP/RGS4/SPINK1/CARD8/APOC3/UCP2/LGALS9/BST2/PKD2/PTPN22/TLR6/LILRB2/CLIC2/OSM/FCGR2B/DYSF/RRAD/CCR2/TNF/HMOX1/PLN/TRAT1/EPHA3/VPS4B/SYT11/REM1/OSR1/ITGAV/TACR2/PEA15/ANXA1/NL…
MF	GO:0030414	peptidase inhibitor activity	134	0.449098	1.68883	0.00157729	0.016923	0.0118023	1279	tags=22%, list=9%, signal=20%	PI16/CD27/SERPINF1/C3/SERPINA1/SERPING1/AGT/TIMP3/WFDC1/LXN/COL6A3/SERPINA3/RECK/TNFAIP8/A2M/TIMP2/SERPINE2/SERPINE1/SPOCK1/CST7/LTF/SPINK1/BIRC3/BST2/PAPLN/TFPI2/CRIM1/SERPINA9/GPC3
BP	GO:0045667	regulation of osteoblast differentiation	98	0.448345	1.61098	0.0101868	0.0477115	0.0332745	1581	tags=27%, list=11%, signal=24%	SFRP1/TMEM119/IL6/SFRP2/CYR61/RASSF2/GREM1/MEF2C/IGFBP5/CTHRC1/SNAI2/CHRD/IFITM1/IGF1/DDR2/LTF/TNF/TWSG1/FAM20C/BMP6/WNT4/PRKD1/HAND2/ID3/TWIST1/SEMA4D
BP	GO:0043410	positive regulation of MAPK cascade	441	0.447786	1.89177	0.00130208	0.016923	0.0118023	1741	tags=25%, list=12%, signal=23%	CCL19/CCL5/GHRL/CCL25/CCL21/CCR7/CD74/CCL2/GPNMB/THBS1/CD27/NCF1/CCL3L3/CCL8/IL6/CSF1R/MAP4K1/CCL4L1/HAVCR2/CCL13/FPR1/BANK1/CCL22/CX3CL1/IL1B/ZEB2/PDGFRA/TEK/RASSF2/SLAMF1/CCL3/CXCR4/CD4/RAMP3/PIK3CG/CCL15/FCRL3/PDGFC/SAA1/CCL11/AXL/ADRB2/IGFBP4/CCL3L1/C5AR1/FGD2/RASGRP1/PDGFRB/KIT/GHR/TIMP2/TGFB3/IGF1/CTGF/CCR1/DDR2/CD36/GCG/FZD4/SDCBP/NRP1/TNFAIP8L3/DUSP5/CDH2/PROK2/PDE5A/CAV2/LGALS9/ROR2/PTPN…
BP	GO:0003013	circulatory system process	395	0.447271	1.87605	0.00132626	0.016923	0.0118023	1971	tags=28%, list=14%, signal=25%	CXCL10/GHRL/CPA3/CTSG/ERAP2/CHGA/CAV1/CXCL12/CD38/KCNMB1/SERPING1/SLC2A5/AGT/RGS2/APOE/TEK/HBB/KCNE2/OLR1/CASQ2/PTGER2/RAMP3/COMP/PIK3CG/POSTN/PDE4B/COL1A2/ITPR1/HEG1/ADRB2/CD34/VIP/SLIT2/DLL1/TPM1/VEGFC/HBEGF/ACTA2/NCALD/ADM/CTGF/C3AR1/KCNJ8/PTGS1/EPAS1/ELN/RGS4/STAT1/PDE4D/SUCNR1/ADORA2A/DES/PDE5A/NPY/POPDC2/HOXB2/CLIC2/RCAN1/ACVRL1/RAMP2/SOD2/HMOX1/NR2F2/PLN/ACTC1/CACNA1H/PTPRM/FGB/ANK2/TACR2/…
MF	GO:0061135	endopeptidase regulator activity	135	0.446957	1.67827	0.0015949	0.016923	0.0118023	1268	tags=22%, list=9%, signal=20%	CD27/SERPINF1/C3/SERPINA1/SFRP2/SERPING1/AGT/TIMP3/WFDC1/LXN/COL6A3/SERPINA3/RECK/TNFAIP8/A2M/TIMP2/SERPINE2/SERPINE1/SPOCK1/CST7/LTF/SPINK1/BIRC3/BST2/PAPLN/PSME2/PSME1/TFPI2/CRIM1/SERPINA9
BP	GO:0050678	regulation of epithelial cell proliferation	250	0.446655	1.7948	0.0013986	0.016923	0.0118023	1898	tags=30%, list=13%, signal=26%	CCL5/GHRL/SFRP1/CCL2/THBS1/CAV1/PPP1R16B/CXCL12/THBS4/SERPINF1/SFRP2/APOE/TEK/MMP12/SPARC/WFDC1/HTRA1/SULF1/CCL11/VIP/C5AR1/MEF2C/VEGFC/SNAI2/TNFAIP3/IGF1/KLF9/EAF2/STAT5A/ISL1/ITGA4/STAT1/NRP1/RUNX3/CAV2/TINF2/ZFP36/DYSF/XBP1/ACVRL1/TNF/REG3A/TNFSF12/HMOX1/NR2F2/SCG2/WNT5A/PTPRM/OSR1/HTR2B/LIMS2/GPC3/VASH1/BMP6/WNT2/PRKD1/FGF7/AGTR1/TWIST1/CDKN1B/FGF2/GATA3/OSR2/CFLAR/HIF1A/CCL26/STAT3/CYBA/BCL1…
BP	GO:0030260	entry into host cell	106	0.446587	1.63392	0.00328407	0.0217834	0.0151919	1282	tags=24%, list=9%, signal=22%	ANPEP/CR2/CD74/CAV1/FCN1/CD86/CD209/ITGB7/SLAMF1/CXCR4/CD4/AXL/IFITM1/TNFRSF4/TMPRSS2/GSN/CAV2/ITGA5/TRIM21/LGALS9/CD80/ITGAV/IFITM2/FCN3/LGALS1
BP	GO:0044409	entry into host	106	0.446587	1.63392	0.00328407	0.0217834	0.0151919	1282	tags=24%, list=9%, signal=22%	ANPEP/CR2/CD74/CAV1/FCN1/CD86/CD209/ITGB7/SLAMF1/CXCR4/CD4/AXL/IFITM1/TNFRSF4/TMPRSS2/GSN/CAV2/ITGA5/TRIM21/LGALS9/CD80/ITGAV/IFITM2/FCN3/LGALS1
BP	GO:0051806	entry into cell of other organism involved in symbiotic interaction	106	0.446587	1.63392	0.00328407	0.0217834	0.0151919	1282	tags=24%, list=9%, signal=22%	ANPEP/CR2/CD74/CAV1/FCN1/CD86/CD209/ITGB7/SLAMF1/CXCR4/CD4/AXL/IFITM1/TNFRSF4/TMPRSS2/GSN/CAV2/ITGA5/TRIM21/LGALS9/CD80/ITGAV/IFITM2/FCN3/LGALS1
BP	GO:0051828	entry into other organism involved in symbiotic interaction	106	0.446587	1.63392	0.00328407	0.0217834	0.0151919	1282	tags=24%, list=9%, signal=22%	ANPEP/CR2/CD74/CAV1/FCN1/CD86/CD209/ITGB7/SLAMF1/CXCR4/CD4/AXL/IFITM1/TNFRSF4/TMPRSS2/GSN/CAV2/ITGA5/TRIM21/LGALS9/CD80/ITGAV/IFITM2/FCN3/LGALS1
BP	GO:0008154	actin polymerization or depolymerization	161	0.446161	1.71041	0.00153374	0.016923	0.0118023	2111	tags=27%, list=15%, signal=23%	GHRL/HCLS1/CCL21/CCR7/WAS/PLEK/AIF1/CORO1A/CXCL12/GMFG/FAM107A/EVL/HCK/CCL11/SLIT2/LMOD1/NCKAP1L/GSN/WIPF1/GAS7/FCHSD2/RDX/JAK2/PREX1/WDR1/IQGAP2/SWAP70/TMOD1/NCK1/ARPC1B/CCL26/LIMA1/CDC42EP5/CDC42EP3/SH3BP1/ADD1/SSH1/SCIN/ARPC3/MYADM/FHOD3/GRB2/TRIOBP
BP	GO:0051222	positive regulation of protein transport	310	0.445718	1.83494	0.0013587	0.016923	0.0118023	1617	tags=23%, list=11%, signal=21%	CCL19/GHRL/CD2/HCLS1/ITGB2/IFNG/CASP1/IL6/CSF1R/RAC2/CD38/HAVCR2/GPR68/FCN1/IL1B/BLK/CD14/CCL3/MMP12/CHP2/ITGAM/POSTN/FGR/TLR8/PTGER4/AIM2/SAA1/IL33/CD34/RASGRP1/OXCT1/VEGFC/TMEM173/STOM/TGFB3/IGF1/IL1A/ISL1/TNFRSF4/TNFSF4/GCG/ADORA2A/CARD8/LGALS9/PTPN22/OSM/XBP1/TLR1/TNF/HLA-E/PRNP/WNT5A/FGB/HTR2B/NLRP3/JAK2/NLGN2/DDX58/FFAR2/IFIH1/BMP6/MYH10/CD274/VAMP2/PDZK1/PPP3CB/TWIST1/TNFRSF14/TLR4/GATA3/N…
BP	GO:0061448	connective tissue development	215	0.445326	1.75571	0.00146413	0.016923	0.0118023	2013	tags=33%, list=14%, signal=28%	GHRL/MGP/EFEMP1/LUM/FRZB/CTSK/SFRP2/COL14A1/CYR61/GREM1/PRRX1/COMP/COL6A2/SULF1/COL6A1/COL6A3/CD34/MEF2C/OXCT1/ACTA2/PDGFRB/SNAI2/CHRDL2/CTGF/COL5A1/COL12A1/RUNX3/COL1A1/ROR2/TGFBR2/ARID5B/ZEB1/XBP1/ACVRL1/WNT2B/ACAT1/EGR1/WNT5A/OSR1/STC1/PDGFD/BMP6/CD44/MATN2/PTHLH/HAND2/NOV/CRIP1/SCARA3/CREB3L2/CYTL1/TIMP1/ANXA6/ZBTB16/FGF2/RARA/MAF/OSR2/CFLAR/HIF1A/RSPO2/MATN3/GLI3/GPR4/HOXC4/ARRDC3/BMPR2/MUST…
BP	GO:1901136	carbohydrate derivative catabolic process	152	0.445276	1.69061	0.00156006	0.016923	0.0118023	2046	tags=28%, list=14%, signal=24%	DCN/OGN/APOBEC3G/LUM/GBA3/OMD/MMP12/PDE4B/PDE7B/LYVE1/APOBEC3H/DPYD/GM2A/NPL/PDE4D/FMOD/BGN/AOAH/PDE5A/MGAT1/ACAT1/VCAN/NUDT18/APOBEC3F/NAGK/APOBEC3C/ADA/GPC3/CD44/AMDHD2/GNPDA2/FGF2/SGSH/FUCA1/SLC9A1/RENBP/HINT1/SDC2/FBXO6/NUDT11/PDE2A/CTBS/GPC6
CC	GO:0005765	lysosomal membrane	257	0.445091	1.79956	0.00138122	0.016923	0.0118023	1637	tags=22%, list=12%, signal=20%	HLA-DQA1/ANPEP/HLA-DPA1/HLA-DOA/HLA-DRB4/CD74/LRMP/HLA-DRA/HLA-DPB1/HLA-DRB3/HLA-DRB5/HLA-DQB1/TLR7/LAPTM5/HLA-DMB/FPR1/CYBRD1/HLA-DQB2/GLIPR1/SLC15A3/HLA-DMA/HLA-DRB1/HLA-DOB/AP1S2/VNN1/TLR8/LAMP3/EEF1A2/COL6A1/TM6SF1/LITAF/STOM/C3AR1/PLEKHF1/DAB2/VASN/CD1D/BST2/GPR137B/ITM2C/CD1B/TLR3/ATP6V1B2/RAB37/SIDT2/ATP6V0D1/PRCP/ACP2/ATP6V1D/CD68/AHNAK/RRAGA/ANXA6/M6PR/KIAA1324/GNB4/GNAQ
BP	GO:1903900	regulation of viral life cycle	118	0.444955	1.65056	0.00323625	0.0216995	0.0151335	2212	tags=36%, list=16%, signal=30%	CCL5/CD74/APOBEC3G/FCN1/IFI16/CD4/LAMP3/BCL2/APOBEC3H/IFITM1/STOM/RSAD2/TMPRSS2/LTF/GSN/OASL/CAV2/ISG20/TRIM21/LGALS9/BST2/TNF/IFIT1/VPS4B/APOBEC3F/IFITM2/FCN3/APOBEC3C/CD28/LGALS1/ADARB1/MX1/PARP10/IFITM3/HSPA8/CNOT7/IFI27/ISG15/IFIT5/OAS1/TRIM5/TRIM8
BP	GO:0071248	cellular response to metal ion	144	0.444239	1.67921	0.00157233	0.016923	0.0118023	2060	tags=33%, list=15%, signal=29%	ALOX5AP/CYBB/NCF1/SERPINF1/MT1M/MT2A/CHP2/FOSB/MEF2C/RASGRP2/FABP4/LGMN/JUNB/MT1H/MT1A/GSN/PKD2/MT1E/HVCN1/MT1G/HMOX1/CACNA1H/PRNP/SLC40A1/SYT11/WNT5A/CLIC4/FOS/BMP6/SYT13/ANXA5/AQP1/B2M/CDKN1B/MT1X/MMP9/MT1F/ITPKB/RYR3/ADCY1/SYT4/RYR1/ADD1/LRRK2/BACE1/CPNE5/TF/DLG2
CC	GO:0098852	lytic vacuole membrane	258	0.443729	1.79574	0.00137931	0.016923	0.0118023	1637	tags=22%, list=12%, signal=20%	HLA-DQA1/ANPEP/HLA-DPA1/HLA-DOA/HLA-DRB4/CD74/LRMP/HLA-DRA/HLA-DPB1/HLA-DRB3/HLA-DRB5/HLA-DQB1/TLR7/LAPTM5/HLA-DMB/FPR1/CYBRD1/HLA-DQB2/GLIPR1/SLC15A3/HLA-DMA/HLA-DRB1/HLA-DOB/AP1S2/VNN1/TLR8/LAMP3/EEF1A2/COL6A1/TM6SF1/LITAF/STOM/C3AR1/PLEKHF1/DAB2/VASN/CD1D/BST2/GPR137B/ITM2C/CD1B/TLR3/ATP6V1B2/RAB37/SIDT2/ATP6V0D1/PRCP/ACP2/ATP6V1D/CD68/AHNAK/RRAGA/ANXA6/M6PR/KIAA1324/GNB4/GNAQ
BP	GO:0002262	myeloid cell homeostasis	122	0.443203	1.64251	0.00324675	0.0216995	0.0151335	1934	tags=28%, list=14%, signal=24%	HCLS1/FCER1G/IKZF1/MAFB/IL6/SPI1/PDE4B/AXL/ETS1/KIT/JAM3/EPAS1/NCKAP1L/STAT1/LYN/KLF2/ZFP36/CCR2/HMOX1/PIK3CD/ANXA1/BCL6/JAK2/B2M/MAEA/DNASE2/ITPKB/GATA3/HIF1A/KITLG/STAT3/ZFP36L1/MERTK/ADD1
BP	GO:0032606	type I interferon production	99	0.441572	1.5913	0.010118	0.0476696	0.0332453	2152	tags=32%, list=15%, signal=28%	TLR7/HAVCR2/IFI16/IRF1/CD14/MMP12/PLCG2/TLR8/UBE2L6/TNFAIP3/TMEM173/STAT1/HERC5/TRIM21/PTPN22/TLR3/RELB/DDX58/UBA7/IFIH1/ZBP1/DHX58/IRF7/NFKB1/TLR4/NMI/RIPK2/TLR9/SIRPA/ISG15/NLRC5/RNF125
BP	GO:0051592	response to calcium ion	118	0.440669	1.63466	0.00485437	0.0274355	0.0191338	2167	tags=31%, list=15%, signal=27%	ALOX5AP/THBS1/CAV1/KCNMB1/DUSP1/SPARC/CASQ2/CHP2/FOSB/MEF2C/RASGRP2/TXNIP/KCNMA1/LGMN/JUNB/SUCNR1/PKD2/SYT11/WNT5A/CLIC4/FGB/FOS/SYT13/ANXA5/TRPV6/ITPKB/RYR3/ADCY1/CALM1/SYT4/RYR1/SLC25A12/ADD1/CPNE5/TRPC1/PENK/STIM1
BP	GO:0003012	muscle system process	347	0.440532	1.82933	0.00134953	0.016923	0.0118023	1924	tags=29%, list=14%, signal=25%	GHRL/AIF1/CHGA/CAV1/CD38/CNN1/HSPB6/VIM/IL1B/AGT/RGS2/KCNE2/MYH11/MYL9/GATA5/CASQ2/MYLK/COMP/PIK3CG/ACTG2/PDE4B/SULF1/ADRB2/CALD1/CRYAB/MEF2C/TPM1/ACTA2/IGFBP5/KCNMA1/KIT/CALCRL/IGF1/CTGF/SORBS1/SSPN/KCNJ8/JSRP1/LMOD1/RGS4/PDE4D/GSN/DES/NMUR2/PROK2/PDE5A/CLIC2/TPM4/DYSF/MYOT/SMTN/HMOX1/PLN/ACTC1/CACNA1H/ANK2/TACR2/MYOM2/HTR2B/EDNRA/SMAD4/STC1/HAMP/ADA/TNFRSF1A/C12orf57/ADRA2A/SGCA/TNFRSF1B/GAMT/P…
BP	GO:0034764	positive regulation of transmembrane transport	146	0.43968	1.66987	0.0015528	0.016923	0.0118023	2402	tags=31%, list=17%, signal=26%	CXCL9/CXCL10/CD19/KCNMB1/C3/CX3CL1/AGT/CXCL11/CA2/KCNE2/PLCG2/RAMP3/ABCB1/THY1/ADRB2/IGF1/SORBS1/CTSS/PKD2/LRRC26/CLIP3/ANK2/SHANK3/GPC3/GLRX/PTAFR/PDZK1/F2RL3/CALM1/SLC9A1/HSPA2/FXYD1/RELN/HTR3A/ITLN1/TRPC1/RHOQ/GSTO1/STIM1/BAX/PINK1/P2RX7/STIM2/BDKRB1/OSBPL8
MF	GO:0008237	metallopeptidase activity	157	0.439435	1.67771	0.00155039	0.016923	0.0118023	1564	tags=22%, list=11%, signal=19%	CPA3/ANPEP/CLCA1/ADAMDEC1/ERAP2/FAP/CPXM2/ADAMTS1/CPE/MMP12/MMP10/DPEP2/AEBP1/LAP3/CPXM1/MMP7/CPZ/ADAM19/MMP2/MMP25/ADAM7/ADAM28/MEP1A/PAPPA/MMP23B/STAMBPL1/MMP1/MMP11/VASH1/FOLH1/XPNPEP2/ADAMTS8/MMP9/TLL1
BP	GO:0008277	regulation of G protein-coupled receptor signaling pathway	113	0.439384	1.61095	0.00490196	0.0275578	0.0192191	1980	tags=25%, list=14%, signal=21%	CCL5/PLEK/RGS1/CHGA/C3/RGS2/RGS18/RAMP3/ADRB2/ADM/RGS10/RGS4/CAV2/RGS5/RAMP1/RAMP2/WNT5A/HTR2B/ADA/GNAI2/ATP2B4/GNG7/CALM1/RGS13/ARRDC3/GIT2/LRRK2/PALM
MF	GO:0008528	G protein-coupled peptide receptor activity	118	0.439187	1.62917	0.00485437	0.0274355	0.0191338	1601	tags=21%, list=11%, signal=19%	CCR7/CXCR6/FPR1/FPR3/CYSLTR1/CXCR4/CXCR5/RAMP3/SCTR/CXCR3/CALCRL/CCR1/CX3CR1/VIPR2/NMUR2/RAMP1/RAMP2/CCR2/TACR2/EDNRA/CMKLR1/GPR84/AGTR1/SORCS2/F2RL3
BP	GO:0030099	myeloid cell differentiation	323	0.438642	1.81133	0.0013587	0.016923	0.0118023	1760	tags=27%, list=12%, signal=24%	CCL19/HCLS1/CCR7/SFRP1/C1QC/TYROBP/FCER1G/CD74/IFNG/EVI2B/THBS1/IKZF1/MAFB/UBD/CSF1R/GPR68/CSF3R/CA2/IFI16/RASSF2/CCL3/MYL9/SPI1/CD4/MEF2C/IRF8/ETS1/DLL1/LILRB4/KIT/CCR1/OSCAR/JUNB/EPAS1/LTF/NCKAP1L/STAT1/IRF4/ROR2/LYN/SNX10/KLF2/ZFP36/ZBTB46/TGFBR2/RBPJ/NFKBIA/MT1G/TNF/MEIS1/TLR3/PIK3CD/BATF3/FAM20C/RELB/BCL6/FOS/JAK2/FBN1/FLI1/CLDN18/GAB3/LRRC17/GPC3/PTPN6/WDR1/SNRK/IRF7/B2M/MAEA/SBNO2/DNASE2/M…
BP	GO:0051384	response to glucocorticoid	132	0.438598	1.63997	0.00161031	0.016923	0.0118023	1840	tags=26%, list=13%, signal=23%	AIF1/IL6/SERPINF1/FAM107A/DUSP1/IGFBP7/SPARC/FOSB/BCL2/SLIT2/SLIT3/ADM/KLF9/ISL1/ZFP36/TNF/PAPPA/ANXA1/FOS/FBXO32/STC1/BMP6/ABCA3/PTAFR/AQP1/CDKN1A/FLT3/CFLAR/MDK/FOXO1/CALM1/FIBIN/NR3C1/ZFP36L1
BP	GO:0008015	blood circulation	388	0.438293	1.83777	0.00131926	0.016923	0.0118023	1971	tags=28%, list=14%, signal=24%	CXCL10/GHRL/CPA3/CTSG/ERAP2/CHGA/CAV1/CXCL12/CD38/KCNMB1/SERPING1/SLC2A5/AGT/RGS2/APOE/TEK/HBB/KCNE2/OLR1/CASQ2/PTGER2/COMP/PIK3CG/POSTN/PDE4B/COL1A2/ITPR1/ADRB2/CD34/VIP/SLIT2/DLL1/TPM1/VEGFC/HBEGF/ACTA2/NCALD/ADM/CTGF/C3AR1/KCNJ8/PTGS1/EPAS1/ELN/RGS4/STAT1/PDE4D/SUCNR1/ADORA2A/DES/PDE5A/NPY/POPDC2/HOXB2/CLIC2/RCAN1/ACVRL1/RAMP2/SOD2/HMOX1/NR2F2/PLN/ACTC1/CACNA1H/PTPRM/FGB/ANK2/TACR2/ATP2A3/MEOX…
BP	GO:0043491	protein kinase B signaling	192	0.438093	1.71402	0.00145138	0.016923	0.0118023	1982	tags=28%, list=14%, signal=25%	CCL19/CCL5/CD19/HCLS1/CCL21/CCR7/CCL2/THBS1/BANK1/ICOS/CD86/CX3CL1/IL1B/PDGFRA/TEK/CCL3/TMEM100/RAMP3/PIK3CG/AXL/ENG/HBEGF/IGFBP5/PDGFRB/KIT/IGF1/CX3CR1/TNFAIP8L3/OSM/RASD2/ESR1/CD80/TNF/PIK3CD/TRAT1/RCN3/CD28/FGF7/RRAS/CD40/NOX4/FGF2/GATA3/P2RY12/TSPYL5/GAS6/KITLG/ZFP36L1/ILK/MERTK/KLF4/C1QTNF1/BTC/VAV1
CC	GO:0031227	intrinsic component of endoplasmic reticulum membrane	113	0.43753	1.60415	0.00490196	0.0275578	0.0192191	1761	tags=21%, list=12%, signal=19%	HLA-DQA1/HLA-DPA1/HLA-DRB4/CD74/HLA-DRA/HLA-DPB1/HLA-DRB3/HLA-DRB5/HLA-DQB1/HLA-DQB2/HLA-DRB1/DHRS9/RTN1/PKD2/XBP1/HLA-E/CANX/ELOVL4/TAP1/HLA-C/SPCS1/TAPBP/DERL3/HLA-B
BP	GO:0090130	tissue migration	236	0.434232	1.73522	0.00143267	0.016923	0.0118023	1718	tags=26%, list=12%, signal=23%	CXCL13/ITGB2/APOA1/DCN/IFNG/CYP1B1/THBS1/SERPINF1/ENPP2/PECAM1/EVL/ZEB2/AGT/APOE/TEK/FAP/GREM1/CLEC14A/SPARC/ACTG2/SOX18/SLIT2/MEF2C/ETS1/VEGFC/HBEGF/ACTA2/KIT/FOXF1/LGMN/STAT5A/NRP1/TGFBR2/ACVRL1/RHOJ/SMOC2/TNFSF12/HMOX1/NR2F2/SRPX2/ACTC1/SCG2/WNT5A/PTPRM/KANK2/MEOX2/ANXA1/STC1/PRCP/VASH1/PRKD1/NOV/FGF7/CD40/RHOB/MMP9/FGF2/GATA3/MAPRE2/HIF1A/SEMA4A/SASH1
BP	GO:0050792	regulation of viral process	150	0.43422	1.64844	0.00154799	0.016923	0.0118023	1282	tags=23%, list=9%, signal=21%	CCL5/CD74/APOBEC3G/FCN1/APOE/IFI16/CCL3/CD4/LAMP3/BCL2/APOBEC3H/IFITM1/STOM/RSAD2/TMPRSS2/LTF/STAT1/GSN/OASL/CAV2/ISG20/TRIM21/LGALS9/BST2/ZFP36/TNF/IFIT1/VPS4B/APOBEC3F/MDFIC/IFITM2/FCN3/APOBEC3C/CD28/LGALS1
BP	GO:0030856	regulation of epithelial cell differentiation	108	0.434189	1.58538	0.00498339	0.027931	0.0194794	1316	tags=21%, list=9%, signal=19%	IFNG/CAV1/SFRP4/FRZB/CTSK/IL1B/ZEB2/PRKCH/CLDN5/TMEM100/CDH5/DLL1/APOLD1/SERPINE1/STAT1/ZFP36/ZEB1/ACVRL1/TNF/REG3A/OSR1/TNFRSF1A/BMP6
BP	GO:0050679	positive regulation of epithelial cell proliferation	147	0.43376	1.65224	0.0015361	0.016923	0.0118023	1807	tags=29%, list=13%, signal=26%	CCL5/GHRL/SFRP1/PPP1R16B/CXCL12/THBS4/TEK/MMP12/HTRA1/CCL11/VIP/C5AR1/VEGFC/TNFAIP3/IGF1/STAT5A/ITGA4/NRP1/CAV2/DYSF/XBP1/ACVRL1/REG3A/TNFSF12/HMOX1/SCG2/WNT5A/OSR1/HTR2B/BMP6/WNT2/PRKD1/FGF7/AGTR1/TWIST1/FGF2/OSR2/CFLAR/HIF1A/CCL26/STAT3/CYBA/VEGFB
MF	GO:0004866	endopeptidase inhibitor activity	129	0.433431	1.61728	0.00324149	0.0216995	0.0151335	1268	tags=21%, list=9%, signal=19%	CD27/SERPINF1/C3/SERPINA1/SERPING1/AGT/TIMP3/WFDC1/LXN/COL6A3/SERPINA3/RECK/TNFAIP8/A2M/TIMP2/SERPINE2/SERPINE1/SPOCK1/CST7/LTF/SPINK1/BIRC3/BST2/PAPLN/TFPI2/CRIM1/SERPINA9
MF	GO:0005319	lipid transporter activity	108	0.433286	1.58209	0.00664452	0.0349484	0.0243734	1543	tags=24%, list=11%, signal=22%	APOA1/APOA4/APOD/ABCA8/ATP8B4/APOB/APOL3/APOE/ABCB1/SLCO2B1/FABP4/ABCA1/PLSCR4/MTTP/GM2A/TNFAIP8L3/ABCA6/CETP/ATP8B2/SLCO2A1/PLTP/PITPNM2/ABCA3/OSBPL1A/NPC2/PLSCR3
BP	GO:0010466	negative regulation of peptidase activity	188	0.43279	1.69168	0.0014556	0.016923	0.0118023	1710	tags=25%, list=12%, signal=22%	PI16/THBS1/CD27/SERPINF1/C3/SERPINA1/SFRP2/SERPING1/AGT/IFI16/TIMP3/WFDC1/LAMP3/LXN/COL6A3/SERPINA3/CRYAB/RECK/TNFAIP8/A2M/TIMP2/SERPINE2/HERPUD1/SERPINE1/SPOCK1/CST7/LTF/ADORA2A/SPINK1/CARD8/BIRC3/BST2/PAPLN/PLAUR/TFPI2/CRIM1/SERPINA9/GPC3/CD44/AQP1/VTN/SERPINI1/MMP9/TIMP1/NLRP7/CFLAR/GAS6
BP	GO:0010950	positive regulation of endopeptidase activity	127	0.431392	1.61148	0.00322581	0.0216995	0.0151335	1768	tags=25%, list=12%, signal=22%	S100A8/CASP1/SFRP2/CYR61/IFI16/AIM2/TNFSF10/S100A9/LGMN/CTGF/GSN/CARD8/LGALS9/LYN/PSME2/TNF/PSME1/CYFIP2/CIDEB/NLRP3/JAK2/FASLG/CASP5/CASP4/FAS/TNFRSF10A/CRADD/RPS27L/ARL6IP5/CCK/STAT3/MBP
CC	GO:0005925	focal adhesion	330	0.43115	1.78374	0.00135318	0.016923	0.0118023	2049	tags=31%, list=14%, signal=27%	ITGB2/CAV1/FHL1/LCP1/RAC2/CNN1/LPXN/VIM/FAM107A/PGM5/EVL/FLRT2/PARVG/NEXN/TGM2/TEK/ITGB7/FAP/HCK/TNC/THY1/LAP3/PLAU/ENG/FLNC/SYNPO2/FERMT2/PDGFRB/LAYN/SORBS1/DDR2/TSPAN4/ITGA4/SDCBP/PALLD/CSRP2/DAB2/NRP1/GSN/CDH2/CAV2/ITGA5/DIXDC1/RHOG/ITGA8/ITGA11/TPM4/TGFB1I1/PLAUR/PHLDB2/ACTC1/MSN/ITGAV/RDX/ANXA1/TSPAN9/JAK1/JAK2/ZYX/PARVA/LIMS2/PDLIM1/CD44/ANXA5/APBB1IP/ARHGAP24/CNN3/RRAS/FHL2/NOX4/B2M/TLN1/R…
BP	GO:0097191	extrinsic apoptotic signaling pathway	188	0.431012	1.68472	0.0014556	0.016923	0.0118023	2172	tags=28%, list=15%, signal=24%	SFRP1/SRPX/IFNG/THBS1/CD27/CAV1/SFRP2/CX3CL1/IL1B/AGT/MAL/TIMP3/TNFSF10/IL33/BCL2/SNAI2/TNFAIP3/IGF1/IL1A/SERPINE1/TNFRSF4/NRP1/ITM2C/TNF/TNFSF12/HMOX1/TLR3/SCG2/FGB/ITGAV/PEA15/JAK2/FASLG/G0S2/TNFRSF1A/TNFRSF1B/FAS/TNFRSF10A/ATF3/CRADD/CFLAR/BCL2A1/PTPRC/KITLG/TRAF1/YAP1/IL7/MCL1/ACVR1/IFI27/TMC8/PTEN/LCN2
BP	GO:0043902	positive regulation of multi-organism process	136	0.431008	1.62095	0.00157729	0.016923	0.0118023	1417	tags=23%, list=10%, signal=21%	CCL5/CD74/IFNG/LY96/LY86/HAVCR2/DDX60/PRF1/APOE/CD4/PGC/VIP/FCER2/STOM/LHFPL2/TMPRSS2/SYDE1/PDE5A/CAV2/TRIM21/LGALS9/IFIT1/CACNA1H/VPS4B/MDFIC/CD28/LGALS1/BMP6/PTAFR/DHX58/ADARB1
BP	GO:0008064	regulation of actin polymerization or depolymerization	140	0.430836	1.62695	0.00156495	0.016923	0.0118023	2165	tags=28%, list=15%, signal=24%	HCLS1/CCL21/CCR7/WAS/PLEK/CORO1A/CXCL12/GMFG/EVL/HCK/CCL11/SLIT2/LMOD1/NCKAP1L/GSN/WIPF1/FCHSD2/RDX/PREX1/WDR1/IQGAP2/SWAP70/TMOD1/NCK1/ARPC1B/CCL26/LIMA1/CDC42EP5/CDC42EP3/SH3BP1/ADD1/SSH1/SCIN/ARPC3/MYADM/FHOD3/GRB2/TRIOBP/SEMA5A
MF	GO:0001653	peptide receptor activity	123	0.430693	1.59962	0.00324149	0.0216995	0.0151335	1601	tags=20%, list=11%, signal=18%	CCR7/CXCR6/FPR1/FPR3/CYSLTR1/CXCR4/CXCR5/RAMP3/SCTR/CXCR3/CALCRL/CCR1/CX3CR1/VIPR2/NMUR2/RAMP1/RAMP2/CCR2/TACR2/EDNRA/CMKLR1/GPR84/AGTR1/SORCS2/F2RL3
BP	GO:1903522	regulation of blood circulation	199	0.429945	1.69249	0.00143472	0.016923	0.0118023	2207	tags=29%, list=16%, signal=25%	GHRL/CHGA/CAV1/CD38/AGT/RGS2/KCNE2/CASQ2/PTGER2/PIK3CG/PDE4B/ITPR1/TPM1/HBEGF/ADM/CTGF/EPAS1/RGS4/PDE4D/DES/PDE5A/POPDC2/CLIC2/PLN/CACNA1H/FGB/ANK2/ATP2A3/JAK2/GJD3/STC1/ADA/ADRA2A/PTAFR/CORIN/AGTR1/SMAD7/KCNA5/ATP1A2/ATP2B4/HSPB7/RYR3/TBX2/CALM1/ADORA1/SLC9A1/GJA1/RYR1/BMPR2/FXYD1/ADORA3/MYL4/TRPC1/GSTO1/P2RX1/STIM1/GCH1/CACNA1C
BP	GO:0110053	regulation of actin filament organization	201	0.429447	1.68575	0.00146413	0.016923	0.0118023	2111	tags=28%, list=15%, signal=24%	HCLS1/CCL21/CCR7/WAS/SFRP1/PLEK/APOA1/CORO1A/CXCL12/GMFG/EVL/CX3CL1/HCK/PTGER4/GPR65/CCL11/SLIT2/TPM1/SYNPO2/TGFB3/CTGF/LMOD1/NCKAP1L/RGS4/NRP1/GSN/WIPF1/LPAR1/PHLDB2/FCHSD2/SHANK3/RDX/PREX1/WNT4/WDR1/IQGAP2/NOX4/SWAP70/TMOD1/NCK1/ARPC1B/CCL26/TMEFF2/LIMA1/CDC42EP5/CDC42EP3/SLC9A1/SH3BP1/ADD1/SSH1/SCIN/ARPC3/MYADM/FHOD3/GRB2/TRIOBP
BP	GO:0097305	response to alcohol	202	0.429128	1.68463	0.00146199	0.016923	0.0118023	1250	tags=18%, list=9%, signal=17%	CCL19/CCL21/CCR7/SFRP1/S100A8/CYBB/CD27/VCAM1/MAP4K1/KCNMB1/HPGD/RGS2/IGFBP7/CD14/CCL3/TNC/SPARC/SPI1/PTGER2/FOSB/PTGER4/SLIT2/GNG2/OXCT1/SLIT3/ABCA1/KLF9/TNFSF4/RGS4/GSN/ADH6/KLF2/TGFBR2/ACTC1/FOS/CLDN18/HAMP
BP	GO:0010631	epithelial cell migration	229	0.42894	1.70615	0.00143678	0.016923	0.0118023	1718	tags=25%, list=12%, signal=23%	CXCL13/ITGB2/APOA1/DCN/IFNG/CYP1B1/THBS1/SERPINF1/ENPP2/PECAM1/EVL/ZEB2/AGT/APOE/TEK/FAP/GREM1/CLEC14A/SPARC/SOX18/SLIT2/MEF2C/ETS1/VEGFC/HBEGF/KIT/LGMN/STAT5A/NRP1/TGFBR2/ACVRL1/RHOJ/SMOC2/TNFSF12/HMOX1/NR2F2/SRPX2/SCG2/WNT5A/PTPRM/KANK2/MEOX2/ANXA1/STC1/PRCP/VASH1/PRKD1/NOV/FGF7/CD40/RHOB/MMP9/FGF2/GATA3/MAPRE2/HIF1A/SEMA4A/SASH1
CC	GO:0005924	cell-substrate adherens junction	332	0.428884	1.77338	0.00136054	0.016923	0.0118023	2049	tags=31%, list=14%, signal=27%	ITGB2/CAV1/FHL1/LCP1/RAC2/CNN1/LPXN/VIM/FAM107A/PGM5/EVL/FLRT2/PARVG/NEXN/TGM2/TEK/ITGB7/FAP/HCK/TNC/THY1/LAP3/PLAU/ENG/FLNC/SYNPO2/FERMT2/PDGFRB/LAYN/SORBS1/DDR2/TSPAN4/ITGA4/SDCBP/PALLD/CSRP2/DAB2/NRP1/GSN/CDH2/CAV2/ITGA5/DIXDC1/RHOG/ITGA8/ITGA11/TPM4/TGFB1I1/PLAUR/PHLDB2/ACTC1/MSN/ITGAV/RDX/ANXA1/TSPAN9/JAK1/JAK2/ZYX/PARVA/LIMS2/PDLIM1/CD44/ANXA5/APBB1IP/ARHGAP24/CNN3/RRAS/FHL2/NOX4/B2M/TLN1/R…
BP	GO:0030832	regulation of actin filament length	141	0.428244	1.61865	0.00156006	0.016923	0.0118023	2165	tags=28%, list=15%, signal=24%	HCLS1/CCL21/CCR7/WAS/PLEK/CORO1A/CXCL12/GMFG/EVL/HCK/CCL11/SLIT2/LMOD1/NCKAP1L/GSN/WIPF1/FCHSD2/RDX/PREX1/WDR1/IQGAP2/SWAP70/TMOD1/NCK1/ARPC1B/CCL26/LIMA1/CDC42EP5/CDC42EP3/SH3BP1/ADD1/SSH1/SCIN/ARPC3/MYADM/FHOD3/GRB2/TRIOBP/SEMA5A
MF	GO:0070011	peptidase activity, acting on L-amino acid peptides	468	0.427903	1.81046	0.00129199	0.016923	0.0118023	1326	tags=17%, list=9%, signal=16%	PGA5/PGA3/PGA4/TPSAB1/GZMK/CPA3/ANPEP/GZMA/C1QB/CLCA1/SFRP1/ADAMDEC1/C1QC/CTSG/GZMB/CFD/GZMH/C1R/ERAP2/C1QA/CASP1/C1S/CTSK/C3/FCN1/CAPN9/FAP/CPXM2/CTSO/ADAMTS1/CPE/MMP12/MMP10/PGC/HTRA1/DPEP2/AEBP1/LAP3/PLAU/CPXM1/MMP7/TNFAIP3/LGMN/TPP1/CPZ/NAPSA/CTSW/TMPRSS2/CAPN13/LTF/CTSD/ADAM19/CLC/CTSS/CFB/MMP2/MMP25/ADAM7/CTSC/PCSK1/C1RL/PLAT/ADAM28/MEP1A/PAPPA/MMP23B/STAMBPL1/PSMB10/FCN3/PSMB9/CASP5/GZMM/M…
BP	GO:0052547	regulation of peptidase activity	325	0.427664	1.76512	0.0013587	0.016923	0.0118023	1768	tags=25%, list=12%, signal=23%	S100A8/PI16/THBS1/CD27/CAV1/CASP1/FBLN1/SERPINF1/C3/SERPINA1/SFRP2/SERPING1/AGT/CYR61/IFI16/PCOLCE/TIMP3/WFDC1/LAMP3/AIM2/TNFSF10/LXN/COL6A3/SERPINA3/CRYAB/RECK/TNFAIP8/A2M/TIMP2/SERPINE2/S100A9/LGMN/CTGF/HERPUD1/SERPINE1/SPOCK1/CST7/LTF/ADORA2A/SPINK1/GSN/CARD8/BIRC3/LGALS9/BST2/PAPLN/LYN/PSME2/TNF/PLAUR/PSME1/TFPI2/CYFIP2/RCN3/CIDEB/NLRP3/JAK2/FASLG/PSMB9/CASP5/CRIM1/SERPINA9/GPC3/CASP4/CD44/FA…
BP	GO:0055076	transition metal ion homeostasis	118	0.427662	1.58642	0.00485437	0.0274355	0.0191338	1882	tags=30%, list=13%, signal=26%	S100A8/MT1M/CYBRD1/MT2A/SLC31A2/S100A9/EPAS1/MT1H/MT1A/LTF/SCARA5/MT1E/MT1G/PRND/STEAP1/SLC22A17/HMOX1/FBXL5/PRNP/SLC40A1/ISCU/SCO2/SMAD4/ATP6V0D1/HAMP/BMP6/SLC39A8/SLC11A1/B2M/MT1X/MT1F/HIF1A/SLC39A14/ATOX1/SLC30A9
CC	GO:0030055	cell-substrate junction	335	0.426423	1.76741	0.00135318	0.016923	0.0118023	2049	tags=31%, list=14%, signal=27%	ITGB2/CAV1/FHL1/LCP1/RAC2/CNN1/LPXN/VIM/FAM107A/PGM5/EVL/FLRT2/PARVG/NEXN/TGM2/TEK/ITGB7/FAP/HCK/TNC/THY1/LAP3/PLAU/ENG/FLNC/SYNPO2/FERMT2/PDGFRB/LAYN/SORBS1/DDR2/TSPAN4/ITGA4/SDCBP/PALLD/CSRP2/DAB2/NRP1/GSN/CDH2/CAV2/ITGA5/DIXDC1/RHOG/ITGA8/ITGA11/TPM4/TGFB1I1/PLAUR/PHLDB2/ACTC1/MSN/ITGAV/RDX/ANXA1/TSPAN9/JAK1/JAK2/ZYX/PARVA/LIMS2/PDLIM1/CD44/ANXA5/APBB1IP/ARHGAP24/CNN3/RRAS/FHL2/NOX4/B2M/TLN1/R…
BP	GO:0030203	glycosaminoglycan metabolic process	122	0.425781	1.57794	0.00487013	0.0275037	0.0191813	1947	tags=25%, list=14%, signal=22%	DCN/OGN/LUM/IL1B/OMD/DSE/LYVE1/PDGFRB/HS3ST1/FMOD/BGN/PIM1/HS3ST3A1/CHST7/VCAN/HS3ST2/GPC3/UST/CHSY3/CD44/ST3GAL2/NFKB1/ST3GAL6/IL15/FGF2/SGSH/B3GNT2/FUCA1/SLC9A1/SDC2/SPOCK2
BP	GO:0071560	cellular response to transforming growth factor beta stimulus	194	0.424883	1.66768	0.00142653	0.016923	0.0118023	1461	tags=24%, list=10%, signal=22%	SFRP1/CILP/THBS1/CAV1/LEFTY1/HPGD/CLDN5/POSTN/CDH5/COL1A2/EMILIN1/HTRA1/CLEC3B/ENG/MEF2C/FERMT2/TGFB3/LRRC32/CX3CR1/SDCBP/COL3A1/DAB2/FMOD/CITED2/COL1A1/VASN/CAV2/DKK3/ITGA8/TGFBR2/ZEB1/ACVRL1/TGFB1I1/TWSG1/WNT5A/FOS/FBN1/ZYX/SMAD4/PDGFD/WNT4/WNT2/SMAD7/LTBP4/COL4A2/NOX4
MF	GO:0008233	peptidase activity	485	0.4247	1.80207	0.00128041	0.016923	0.0118023	1326	tags=17%, list=9%, signal=16%	PGA5/PGA3/PGA4/TPSAB1/GZMK/CPA3/ANPEP/GZMA/C1QB/FGL2/CLCA1/SFRP1/ADAMDEC1/C1QC/CTSG/GZMB/CFD/GZMH/C1R/ERAP2/C1QA/CASP1/C1S/CTSK/C3/FCN1/CAPN9/FAP/CPXM2/CTSO/ADAMTS1/CPE/MMP12/MMP10/PGC/HTRA1/DPEP2/AEBP1/LAP3/PLAU/CPXM1/MMP7/TNFAIP3/LGMN/TPP1/CPZ/NAPSA/CTSW/TMPRSS2/CAPN13/LTF/CTSD/ADAM19/CLC/CTSS/CFB/MMP2/PAPLN/MMP25/ADAM7/CTSC/PCSK1/C1RL/PLAT/ADAM28/MEP1A/PAPPA/MMP23B/STAMBPL1/PSMB10/FCN3/PSMB9/C…
BP	GO:0032355	response to estradiol	108	0.424683	1.55067	0.00996678	0.047422	0.0330726	1161	tags=19%, list=8%, signal=18%	SFRP1/CD38/HPGD/APOB/AGT/DUSP1/CD4/RAMP3/POSTN/WFDC1/SOCS2/CRYAB/ETS1/TXNIP/PDGFRB/CTGF/COL1A1/ESR1/RAMP2/NR2F2/ANXA1
BP	GO:0030041	actin filament polymerization	135	0.424356	1.59341	0.0015949	0.016923	0.0118023	2111	tags=26%, list=15%, signal=22%	HCLS1/CCL21/CCR7/WAS/AIF1/CORO1A/GMFG/FAM107A/EVL/HCK/CCL11/SLIT2/LMOD1/NCKAP1L/GSN/WIPF1/GAS7/FCHSD2/RDX/JAK2/PREX1/IQGAP2/TMOD1/NCK1/ARPC1B/CCL26/CDC42EP5/CDC42EP3/ADD1/SCIN/ARPC3/MYADM/FHOD3/GRB2/TRIOBP
BP	GO:0043547	positive regulation of GTPase activity	304	0.424051	1.7422	0.00136799	0.016923	0.0118023	1483	tags=20%, list=10%, signal=19%	CCL19/CXCL13/CCL5/CCL25/ARHGAP15/CCL21/DOCK2/CCR7/SFRP1/TBC1D10C/CCL2/ARHGAP9/RGS1/ARHGEF6/CCL3L3/CCL8/CCL4L1/CCL13/CCL22/CX3CL1/DOCK10/RGS2/RGS18/CCL3/CCL15/THY1/GPR65/CCL11/ARHGAP25/ARHGAP30/CCL3L1/RASGRP1/RASGRP2/ARHGDIB/A2M/RGS10/DOCK8/NCKAP1L/RGS4/NRP1/SYDE1/CAV2/RASGRP3/RHOG/RGS5/SMAP2/WNT5A/CCL23/HTR2B/TBC1D9/CCL18/PREX1/DOCK11/NTF3/WNT4/TAGAP/ARHGAP24/ARHGAP1/CD40/RABEP1/CHN1/ARHGAP20
BP	GO:0001666	response to hypoxia	248	0.424032	1.70306	0.00140449	0.016923	0.0118023	1890	tags=26%, list=13%, signal=23%	CLCA1/SFRP1/CYBB/THBS1/VCAM1/CAV1/CXCL12/CD38/PTGIS/KCNMB1/TEK/SOD3/LTA/CXCR4/CYGB/MMP12/MMP10/POSTN/ITPR1/PLAU/BCL2/CD34/CRYAB/ETS1/VEGFC/ADM/KCNMA1/TGFB3/APOLD1/EPAS1/CITED2/VASN/UCP2/MMP2/TGFBR2/RBPJ/ACVRL1/PLAT/RAMP2/HMOX1/NR4A2/EGR1/BNIP3L/EDNRA/SMAD4/STC1/ADA/ATM/PDLIM1/PLOD2/AQP1/KCNA5/NOX4/TWIST1/CFLAR/HIF1A/CYBA/ADORA1/VEGFB/CPEB2/ZFP36L1/MMP3/SLC9A1/RYR1
BP	GO:0010951	negative regulation of endopeptidase activity	182	0.423733	1.64725	0.00148148	0.016923	0.0118023	1710	tags=25%, list=12%, signal=22%	THBS1/CD27/SERPINF1/C3/SERPINA1/SFRP2/SERPING1/AGT/IFI16/TIMP3/WFDC1/LAMP3/LXN/COL6A3/SERPINA3/CRYAB/RECK/TNFAIP8/A2M/TIMP2/SERPINE2/HERPUD1/SERPINE1/SPOCK1/CST7/LTF/ADORA2A/SPINK1/CARD8/BIRC3/BST2/PAPLN/PLAUR/TFPI2/CRIM1/SERPINA9/CD44/AQP1/VTN/SERPINI1/MMP9/TIMP1/NLRP7/CFLAR/GAS6
BP	GO:0009612	response to mechanical stimulus	168	0.422257	1.62382	0.00152439	0.016923	0.0118023	1497	tags=26%, list=11%, signal=23%	CXCL10/DCN/CASP1/CXCL12/TLR7/IL1B/AGT/IRF1/BTG2/SLC1A3/TNC/FOSB/POSTN/TLR8/PTGER4/ENG/ETS1/TXNIP/MMP7/KIT/SERPINE2/JUNB/STAT1/COL3A1/COL1A1/PKD2/TGFBR2/NFKBIA/TLR3/SHANK3/FOS/CASP5/TNFRSF1A/BMP6/FAS/AQP1/NFKB1/CD40/KCNA5/NRXN2/ATP1A2/TNFRSF10A/CRADD
BP	GO:0035821	modification of morphology or physiology of other organism	127	0.422141	1.57692	0.00322581	0.0216995	0.0151335	1431	tags=18%, list=10%, signal=16%	REG1B/CCL5/CTSG/IFNG/CHGA/GNLY/CCL13/PRF1/CD209/APOE/CCL3/CD4/FCER2/S100A9/STOM/LTF/DEFB103B/CAV2/REG3A/ITGAV/HAMP/LYZ/AQP1
MF	GO:0033218	amide binding	276	0.422004	1.71597	0.00140252	0.016923	0.0118023	1382	tags=20%, list=10%, signal=18%	HLA-DQA1/ITM2A/ANPEP/HLA-DPA1/ITGB2/APOA1/CD74/ERAP2/HLA-DRA/HLA-DPB1/HLA-DRB3/HLA-DRB5/HLA-DQB1/CD209/APOE/HLA-DRB1/CD14/CD1C/CD300LF/FOLR2/ADRB2/CRYAB/SCTR/CALCRL/GHR/CD1A/TPP1/CD36/FZD4/VIPR2/NMUR2/CD1D/CD1E/TLR6/LILRB2/FCGR2B/CLIP3/RAMP1/TLR1/NFKBIA/RAMP2/ITM2C/CD1B/TMEM158/HLA-E/PRNP/SLC40A1/MSR1/PLTP/GSTM1/FOLH1/ANXA5/ALDH6A1/CRIP1
BP	GO:0010038	response to metal ion	295	0.421651	1.72517	0.0013947	0.016923	0.0118023	2167	tags=28%, list=15%, signal=25%	ALOX5AP/S100A8/C1QA/CYBB/THBS1/VCAM1/CAV1/NCF1/OTC/SERPINF1/MT1M/CYBRD1/KCNMB1/MT2A/CA2/DUSP1/SOD3/CD14/AQP9/SPARC/CASQ2/CHP2/FOSB/BCL2/MEF2C/RASGRP2/TXNIP/KCNMA1/FABP4/KIT/LGMN/IL1A/JUNB/MT1H/MT1A/SUCNR1/GSN/PKD2/MT1E/HVCN1/MT1G/HMOX1/PLN/CACNA1H/PRNP/SLC40A1/SYT11/WNT5A/CLIC4/FGB/FOS/HAMP/BMP6/SYT13/ANXA5/CRIP1/AQP1/TRPV6/B2M/CDKN1B/MT1X/MMP9/MT1F/ITPKB/HIF1A/RYR3/ADCY1/CALM1/FIBIN/SYT4/RYR1/SL…
BP	GO:0008016	regulation of heart contraction	166	0.420772	1.61911	0.0015083	0.016923	0.0118023	2207	tags=30%, list=16%, signal=25%	CHGA/CAV1/AGT/RGS2/KCNE2/CASQ2/PIK3CG/PDE4B/ITPR1/TPM1/HBEGF/ADM/CTGF/EPAS1/RGS4/PDE4D/DES/PDE5A/POPDC2/CLIC2/PLN/CACNA1H/ANK2/ATP2A3/JAK2/GJD3/STC1/ADA/CORIN/SMAD7/KCNA5/ATP1A2/ATP2B4/HSPB7/RYR3/TBX2/CALM1/ADORA1/SLC9A1/GJA1/RYR1/FXYD1/ADORA3/MYL4/TRPC1/GSTO1/STIM1/GCH1/CACNA1C
BP	GO:1904951	positive regulation of establishment of protein localization	338	0.420706	1.7457	0.00134409	0.016923	0.0118023	1617	tags=22%, list=11%, signal=20%	CCL19/GHRL/CD2/HCLS1/ITGB2/GZMB/IFNG/CASP1/IL6/CSF1R/RAC2/CD38/HAVCR2/GPR68/FCN1/IL1B/BLK/CD14/CCL3/MMP12/CHP2/ITGAM/POSTN/FGR/TLR8/PTGER4/AIM2/SAA1/IL33/BCL2/CD34/RASGRP1/OXCT1/VEGFC/TMEM173/STOM/TGFB3/IGF1/IL1A/ISL1/TNFRSF4/TNFSF4/GCG/ADORA2A/CARD8/LGALS9/PTPN22/OSM/XBP1/TLR1/TNF/HLA-E/PRNP/WNT5A/FGB/HTR2B/NLRP3/JAK2/NLGN2/DDX58/FFAR2/IFIH1/BMP6/MYH10/CD274/VAMP2/PDZK1/PPP3CB/TWIST1/TNFRSF14/TL…
BP	GO:0045926	negative regulation of growth	212	0.420517	1.65849	0.00144509	0.016923	0.0118023	1696	tags=27%, list=12%, signal=24%	SFRP1/CTSG/FHL1/MT1M/FRZB/MT2A/SFRP2/AGT/RGS2/LTA/GREM1/RERG/SCGB3A1/WFDC1/SOCS2/ADRB2/BCL2/CRYAB/PLAC8/SLIT2/IRF8/SLIT3/IGFBP5/SERPINE2/LGMN/EAF2/CD36/DACT3/MT1H/MT1A/RGS4/NRP1/BST2/MT1E/SEMA6A/TGFBR2/MT1G/ACVRL1/TNF/MEIS1/WNT5A/BCL6/SMAD4/GPC3/SOX17/MEG3/NOV/CDKN2C/NTN1/CDKN1A/CDKN1B/MT1X/MT1F/SEMA4D/HIF1A/CDKN2AIP/SEMA4A
BP	GO:0071559	response to transforming growth factor beta	200	0.42045	1.65618	0.00143678	0.016923	0.0118023	1461	tags=24%, list=10%, signal=21%	SFRP1/CILP/THBS1/CAV1/LEFTY1/HPGD/CLDN5/POSTN/CDH5/COL1A2/EMILIN1/HTRA1/CLEC3B/ENG/MEF2C/FERMT2/TGFB3/LRRC32/CX3CR1/SDCBP/COL3A1/DAB2/FMOD/RUNX3/CITED2/COL1A1/VASN/CAV2/DKK3/ITGA8/TGFBR2/ZEB1/ACVRL1/TGFB1I1/TWSG1/WNT5A/FOS/FBN1/ZYX/SMAD4/PDGFD/WNT4/WNT2/SMAD7/LTBP4/COL4A2/NOX4
CC	GO:0031256	leading edge membrane	130	0.41928	1.56713	0.00322581	0.0216995	0.0151335	1556	tags=21%, list=11%, signal=19%	PLEK/AIF1/EPB41L3/LCP1/FAM107A/MYO1G/FAP/PDPN/FGR/THY1/FGD2/TPM1/RASGRP2/FERMT2/PLEKHO1/DOCK8/ADORA2A/ITGA5/ITGA8/FGD5/ITGAV/DDX58/GABARAPL1/CD44/ANTXR1/TLN1/SGCE
BP	GO:0090132	epithelium migration	231	0.418759	1.6683	0.00143062	0.016923	0.0118023	1718	tags=25%, list=12%, signal=22%	CXCL13/ITGB2/APOA1/DCN/IFNG/CYP1B1/THBS1/SERPINF1/ENPP2/PECAM1/EVL/ZEB2/AGT/APOE/TEK/FAP/GREM1/CLEC14A/SPARC/SOX18/SLIT2/MEF2C/ETS1/VEGFC/HBEGF/KIT/LGMN/STAT5A/NRP1/TGFBR2/ACVRL1/RHOJ/SMOC2/TNFSF12/HMOX1/NR2F2/SRPX2/SCG2/WNT5A/PTPRM/KANK2/MEOX2/ANXA1/STC1/PRCP/VASH1/PRKD1/NOV/FGF7/CD40/RHOB/MMP9/FGF2/GATA3/MAPRE2/HIF1A/SEMA4A/SASH1
BP	GO:0010632	regulation of epithelial cell migration	174	0.418533	1.61908	0.00149254	0.016923	0.0118023	1924	tags=28%, list=14%, signal=24%	CXCL13/DCN/IFNG/THBS1/SERPINF1/ENPP2/EVL/AGT/APOE/TEK/SPARC/SLIT2/MEF2C/ETS1/VEGFC/HBEGF/LGMN/STAT5A/NRP1/TGFBR2/ACVRL1/RHOJ/SMOC2/HMOX1/NR2F2/SRPX2/WNT5A/PTPRM/MEOX2/ANXA1/STC1/PRCP/VASH1/PRKD1/FGF7/CD40/RHOB/MMP9/FGF2/GATA3/MAPRE2/HIF1A/SEMA4A/SASH1/PBLD/BMPR2/SH3BP1/KLF4
BP	GO:0036293	response to decreased oxygen levels	259	0.417976	1.68728	0.0013986	0.016923	0.0118023	1890	tags=25%, list=13%, signal=22%	CLCA1/SFRP1/CYBB/THBS1/VCAM1/CAV1/CXCL12/CD38/PTGIS/KCNMB1/TEK/SOD3/LTA/CXCR4/CYGB/MMP12/MMP10/POSTN/ITPR1/PLAU/BCL2/CD34/CRYAB/ETS1/VEGFC/ADM/KCNMA1/TGFB3/APOLD1/CTGF/EPAS1/CITED2/VASN/UCP2/MMP2/TGFBR2/RBPJ/ACVRL1/PLAT/RAMP2/HMOX1/NR4A2/EGR1/BNIP3L/EDNRA/SMAD4/STC1/ADA/ATM/PDLIM1/PLOD2/AQP1/KCNA5/NOX4/TWIST1/NAMPT/CFLAR/HIF1A/CYBA/ADORA1/VEGFB/CPEB2/ZFP36L1/MMP3/SLC9A1/RYR1
BP	GO:0014074	response to purine-containing compound	133	0.41771	1.56416	0.0032	0.0216204	0.0150783	2195	tags=26%, list=16%, signal=22%	SLC26A3/SELL/IL1B/DUSP1/TEK/AQP9/SPARC/CASQ2/FOSB/PIK3CG/IGFBP5/JUNB/STAT1/ADORA2A/COL1A1/PKD2/FOS/STC1/PTAFR/AQP1/NOX4/P2RY12/RYR3/ZFP36L1/NDUFS4/RYR1/PDE2A/SSH1/CPS1/RAPGEF1/DUOX2/P2RX1/PTEN/PENK/THBD
BP	GO:0071396	cellular response to lipid	493	0.417338	1.77496	0.00127227	0.016923	0.0118023	1735	tags=25%, list=12%, signal=22%	CXCL9/CXCL13/CCL5/CXCL10/SFRP1/CTSG/CD6/CCL2/CASP1/LY96/IL6/LY86/MAP4K1/HAVCR2/SERPINF1/VIM/KCNMB1/FAM107A/CD86/CX3CL1/TCF21/APOB/IL1B/CXCL11/NR2F1/SCGB2A1/HCK/CD14/CCL3/TNC/PTGER2/RAMP3/PDE4B/PTGER4/GFI1/AXL/GNG2/MEF2C/IRF8/LITAF/SNAI2/TNFAIP3/ABCA1/KLF9/PID1/PLSCR4/ISL1/SERPINE1/LMO3/CD36/SPON2/TNFSF4/LTF/CX3CR1/FZD4/DAB2/PDE4D/LDOC1/CARD8/COL1A1/PIM1/PTPN22/LYN/LILRB2/HEYL/ZFP36/XBP1/NFKBIA/ES…
CC	GO:0044440	endosomal part	393	0.417201	1.74959	0.00133156	0.016923	0.0118023	1764	tags=22%, list=12%, signal=20%	PGA5/PGA3/PGA4/HLA-DQA1/HLA-DPA1/HLA-DOA/HLA-DRB4/GPNMB/HLA-DRA/CAV1/HLA-DPB1/HLA-DRB3/LY96/HLA-DRB5/HLA-DQB1/TLR7/HLA-DMB/REP15/HLA-DQB2/CTSK/APOB/PRF1/HLA-DMA/HLA-DRB1/HLA-DOB/CD14/CD1C/SLC9A9/FCGR1B/TLR8/ADRB2/MCOLN2/HSD17B6/FGD2/LITAF/CD1A/RAB31/LGMN/NCF4/NAPSA/ANTXR2/FCGR1A/SNX2/TYRP1/PLEKHF1/CTSS/CD1D/RAB8B/SNX10/CLIP3/STEAP1/RAB27A/CD1B/TLR3/HLA-E/VPS4B/ANXA1/JAK2/ATP6V0D1/CHMP5/TMEM163/RA…
BP	GO:0030509	BMP signaling pathway	126	0.417196	1.555	0.00323625	0.0216995	0.0151335	1404	tags=23%, list=10%, signal=21%	SFRP1/SFRP4/SFRP2/RGMA/CYR61/GREM1/TMEM100/FSTL1/HTRA1/SULF1/ENG/CHRD/GREM2/NBL1/SOSTDC1/RBPMS2/ROR2/RBPJ/ACVRL1/TWSG1/EGR1/WNT5A/PELO/FBN1/ZNF423/SMAD4/GPC3/BMP6/SMAD7
BP	GO:0045637	regulation of myeloid cell differentiation	196	0.417108	1.6382	0.00143267	0.016923	0.0118023	1841	tags=25%, list=13%, signal=22%	HCLS1/SFRP1/C1QC/TYROBP/CD74/IFNG/EVI2B/THBS1/MAFB/GPR68/CSF3R/CA2/RASSF2/CCL3/MYL9/SPI1/CD4/MEF2C/ETS1/DLL1/LILRB4/CCR1/LTF/NCKAP1L/STAT1/ROR2/LYN/ZFP36/ZBTB46/NFKBIA/TNF/MEIS1/TLR3/FOS/FBN1/CLDN18/LRRC17/IRF7/B2M/ZBTB16/ITPKB/TLR4/FES/RARA/HIF1A/KITLG/STAT3/ZFP36L1/POU4F1
BP	GO:0010035	response to inorganic substance	441	0.416863	1.76113	0.00130208	0.016923	0.0118023	2172	tags=28%, list=15%, signal=25%	CCL19/CCR7/ALOX5AP/APOA4/S100A8/C1QA/CYBB/CYP1B1/THBS1/VCAM1/CAV1/NCF1/OTC/IL6/SERPINF1/MT1M/CYBRD1/KCNMB1/MT2A/APOB/CA2/DUSP1/HBB/IL18RAP/SOD3/CD14/AQP9/SPARC/CASQ2/CHP2/FOSB/HBA2/IL18BP/FBLN5/AXL/EEF1A2/BCL2/CRYAB/MEF2C/ETS1/RASGRP2/TXNIP/PDGFRB/KCNMA1/FABP4/KIT/TNFAIP3/LGMN/IL1A/CD36/JUNB/TNFSF4/MT1H/MT1A/STAT1/SUCNR1/GSN/COL1A1/UCP2/PKD2/MT1E/KLF2/HVCN1/MT1G/SOD2/TNF/HMOX1/PLN/CACNA1H/PRNP/SL…
CC	GO:0005774	vacuolar membrane	297	0.416205	1.70455	0.0013947	0.016923	0.0118023	1637	tags=21%, list=12%, signal=19%	HLA-DQA1/ANPEP/HLA-DPA1/HLA-DOA/HLA-DRB4/CD74/LRMP/HLA-DRA/HLA-DPB1/HLA-DRB3/HLA-DRB5/HLA-DQB1/TLR7/LAPTM5/HLA-DMB/FPR1/CYBRD1/HLA-DQB2/GLIPR1/SLC15A3/HLA-DMA/HLA-DRB1/HLA-DOB/AP1S2/VNN1/TLR8/LAMP3/EEF1A2/COL6A1/TM6SF1/LITAF/STOM/C3AR1/PLEKHF1/DAB2/VASN/CD1D/BST2/GPR137B/ITM2C/SLC22A17/CD1B/TLR3/ATP6V1B2/RAB37/SIDT2/ATP6V0D1/PRCP/GABARAPL1/PRKD1/ACP2/ATP6V1D/CD68/AHNAK/RRAGA/ANXA6/M6PR/KIAA1324/G…
BP	GO:0051896	regulation of protein kinase B signaling	170	0.416069	1.59847	0.00153374	0.016923	0.0118023	1728	tags=24%, list=12%, signal=21%	CCL19/CD19/HCLS1/CCL21/CCR7/THBS1/BANK1/ICOS/CD86/CX3CL1/PDGFRA/TEK/CCL3/RAMP3/PIK3CG/AXL/ENG/HBEGF/IGFBP5/PDGFRB/KIT/CX3CR1/TNFAIP8L3/OSM/RASD2/ESR1/CD80/TNF/PIK3CD/TRAT1/RCN3/CD28/FGF7/RRAS/NOX4/FGF2/GATA3/P2RY12/TSPYL5/GAS6/KITLG
BP	GO:2001257	regulation of cation channel activity	122	0.416008	1.54172	0.00974026	0.0467341	0.0325929	1615	tags=22%, list=11%, signal=20%	CAV1/KCNE2/PLCG2/CASQ2/PDE4B/GEM/ADRB2/MEF2C/STOM/JSRP1/MYO5A/PDE4D/CTSS/PKD2/LRRC26/CLIC2/DYSF/RRAD/PLN/ANK2/REM1/SHANK3/NLGN2/VAMP2/AHNAK/MMP9/SLMAP
BP	GO:0030833	regulation of actin filament polymerization	122	0.41496	1.53784	0.00974026	0.0467341	0.0325929	2111	tags=25%, list=15%, signal=22%	HCLS1/CCL21/CCR7/WAS/CORO1A/GMFG/EVL/HCK/CCL11/SLIT2/LMOD1/NCKAP1L/GSN/WIPF1/FCHSD2/RDX/PREX1/IQGAP2/TMOD1/NCK1/ARPC1B/CCL26/CDC42EP5/CDC42EP3/ADD1/SCIN/ARPC3/MYADM/FHOD3/GRB2/TRIOBP
BP	GO:0071241	cellular response to inorganic substance	161	0.414161	1.58773	0.00306749	0.0209729	0.0146267	2060	tags=32%, list=15%, signal=27%	ALOX5AP/CYBB/NCF1/SERPINF1/MT1M/MT2A/CHP2/FOSB/MEF2C/RASGRP2/FABP4/LGMN/JUNB/MT1H/MT1A/GSN/PKD2/MT1E/HVCN1/MT1G/HMOX1/CACNA1H/PRNP/SLC40A1/SYT11/WNT5A/CLIC4/FOS/BMP6/SYT13/ANXA5/AQP1/B2M/CDKN1B/MT1X/MMP9/MT1F/ITPKB/CFLAR/RYR3/ADCY1/FOXO1/MMP3/SYT4/RYR1/ADD1/LRRK2/BACE1/CPNE5/TF/DLG2
BP	GO:0032956	regulation of actin cytoskeleton organization	261	0.414035	1.67505	0.00139276	0.016923	0.0118023	2111	tags=29%, list=15%, signal=25%	HCLS1/CCL21/CCR7/WAS/SFRP1/PLEK/APOA1/CORO1A/CXCL12/CSF1R/GMFG/FAM107A/EVL/CX3CL1/PDGFRA/TEK/HCK/PTGER4/GPR65/CCL11/SLIT2/MEF2C/TPM1/SYNPO2/ARHGDIB/PDGFRB/JAM3/TGFB3/CTGF/LMOD1/NCKAP1L/RGS4/NRP1/GSN/DIXDC1/BST2/WIPF1/LPAR1/PHLDB2/EPHA3/FCHSD2/SHANK3/RDX/PREX1/SMAD4/NTF3/WNT4/WDR1/IQGAP2/NOX4/BST1/SWAP70/RHOB/FES/TMOD1/NCK1/ARPC1B/CCL26/TMEFF2/LIMA1/CDC42EP5/CDC42EP3/SLC9A1/ILK/SH3BP1/ADD1/SSH1/SC…
BP	GO:0070482	response to oxygen levels	282	0.413482	1.68145	0.00140647	0.016923	0.0118023	1890	tags=26%, list=13%, signal=23%	CLCA1/SFRP1/CYBB/THBS1/VCAM1/CAV1/CXCL12/CD38/PTGIS/KCNMB1/TEK/SOD3/LTA/CXCR4/CYGB/MMP12/MMP10/POSTN/ITPR1/PLAU/BCL2/CD34/CRYAB/ETS1/VEGFC/ADM/PDGFRB/KCNMA1/TGFB3/APOLD1/CTGF/EPAS1/CITED2/COL1A1/VASN/UCP2/MMP2/TGFBR2/RBPJ/ACVRL1/PLAT/RAMP2/LPAR1/HMOX1/NR4A2/EGR1/BNIP3L/EDNRA/SMAD4/STC1/ATP6V0D1/ADA/ATM/PDLIM1/PLOD2/FAS/AQP1/CDKN1A/KCNA5/NOX4/TWIST1/NAMPT/CFLAR/HIF1A/FOXO1/CYBA/ADORA1/VEGFB/CPEB2/…
BP	GO:0032970	regulation of actin filament-based process	297	0.413456	1.69329	0.0013947	0.016923	0.0118023	2121	tags=29%, list=15%, signal=25%	HCLS1/CCL21/CCR7/WAS/SFRP1/PLEK/APOA1/CORO1A/CAV1/CXCL12/CSF1R/GMFG/FAM107A/EVL/CX3CL1/PDGFRA/TEK/HCK/PDPN/PDE4B/PTGER4/FRMD6/GPR65/CCL11/SLIT2/MEF2C/TPM1/SYNPO2/ARHGDIB/PDGFRB/JAM3/TGFB3/CTGF/LMOD1/NCKAP1L/RGS4/PDE4D/NRP1/GSN/DIXDC1/BST2/WIPF1/LPAR1/PHLDB2/PLN/EPHA3/ANK2/FCHSD2/SHANK3/RDX/PREX1/SMAD4/STC1/NTF3/WNT4/WDR1/IQGAP2/NOX4/BST1/ATP1A2/SWAP70/RHOB/FES/TMOD1/NCK1/ARPC1B/CCL26/TMEFF2/LIMA1…
BP	GO:0097237	cellular response to toxic substance	179	0.412465	1.60311	0.00293686	0.0202474	0.0141208	2201	tags=31%, list=16%, signal=26%	ALOX5AP/APOA4/CYBB/CYP1B1/IL6/KCNMB1/APOE/HBB/IL18RAP/SOD3/CYGB/SPI1/HBA2/IL18BP/FBLN5/AXL/ETS1/TNFAIP3/S100A9/CD36/PTGS1/CLIC2/GPX3/KLF2/SOD2/TNF/HMOX1/EGR1/GSTA1/ANXA1/LTC4S/PDGFD/GSTM1/TP53INP1/AQP1/NFKB1/RHOB/PXDN/NXN/GSTK1/FOXO1/HP/HBG2/GSTZ1/KLF4/LRRK2/SIRPA/CPS1/PRDX3/DUOX2/GSTO1/GSTM3/PTEN/LCN2/GCH1
BP	GO:0052548	regulation of endopeptidase activity	305	0.410355	1.68391	0.00137741	0.016923	0.0118023	1768	tags=25%, list=12%, signal=22%	S100A8/THBS1/CD27/CASP1/SERPINF1/C3/SERPINA1/SFRP2/SERPING1/AGT/CYR61/IFI16/TIMP3/WFDC1/LAMP3/AIM2/TNFSF10/LXN/COL6A3/SERPINA3/CRYAB/RECK/TNFAIP8/A2M/TIMP2/SERPINE2/S100A9/LGMN/CTGF/HERPUD1/SERPINE1/SPOCK1/CST7/LTF/ADORA2A/SPINK1/GSN/CARD8/BIRC3/LGALS9/BST2/PAPLN/LYN/PSME2/TNF/PLAUR/PSME1/TFPI2/CYFIP2/CIDEB/NLRP3/JAK2/FASLG/PSMB9/CASP5/CRIM1/SERPINA9/CASP4/CD44/FAS/AQP1/VTN/TNFRSF10A/CRADD/SERPIN…
BP	GO:0071229	cellular response to acid chemical	167	0.409986	1.57482	0.00303951	0.0208008	0.0145067	1613	tags=28%, list=11%, signal=25%	SFRP1/CYBB/SERPINF1/KCNMB1/APOB/PDGFRA/TNC/PTGER2/COL1A2/FOLR2/PTGER4/SOCS1/PDGFC/COL6A1/GNG2/ABCA1/PID1/TNFSF4/FZD4/COL3A1/COL1A1/MMP2/PKD2/LYN/KLF2/ZEB1/XBP1/COL5A2/TNF/EGR1/EPHA3/WNT5A/OSR1/CYP26B1/FFAR2/HAMP/ATM/PDK4/PDGFD/WNT2/PTAFR/ID3/AQP1/COL16A1/RRAGA/COL4A1/RARA
BP	GO:0007179	transforming growth factor beta receptor signaling pathway	150	0.409851	1.55592	0.00619195	0.0332024	0.0231557	1440	tags=22%, list=10%, signal=20%	THBS1/CAV1/LEFTY1/HPGD/CLDN5/CDH5/COL1A2/EMILIN1/HTRA1/ENG/FERMT2/TGFB3/LRRC32/SDCBP/COL3A1/DAB2/FMOD/CITED2/VASN/CAV2/DKK3/ITGA8/TGFBR2/ZEB1/ACVRL1/TGFB1I1/TWSG1/FOS/FBN1/ZYX/SMAD4/SMAD7/LTBP4
BP	GO:2001235	positive regulation of apoptotic signaling pathway	135	0.409587	1.53795	0.0015949	0.016923	0.0118023	1716	tags=23%, list=12%, signal=20%	SFRP1/SRPX/GZMB/S100A8/THBS1/CAV1/AGT/MAL/TIMP3/TNFSF10/BCL2/S100A9/PLEKHF1/ADORA2A/GSN/LGALS9/CTSC/ITM2C/PLAUR/TNFSF12/CIDEB/PEA15/JAK2/RPL26/G0S2/FAS/ATF3/CRADD/MMP9/NCK1/PTPRC
BP	GO:0090092	regulation of transmembrane receptor protein serine/threonine kinase signaling pathway	184	0.409387	1.5928	0.00295421	0.020273	0.0141386	1440	tags=23%, list=10%, signal=21%	SFRP1/CILP/THBS1/CAV1/LEFTY1/SFRP4/SFRP2/CYR61/GREM1/EMILIN1/HTRA1/SULF1/ENG/CHRD/TGFB3/GREM2/NBL1/SOSTDC1/SDCBP/DAB2/CITED2/VASN/CAV2/DKK3/RBPMS2/ITGA8/TGFBR2/RBPJ/ZEB1/ACVRL1/TGFB1I1/TWSG1/WNT5A/PELO/FBN1/ZNF423/SMAD4/GPC3/BMP6/NOV/SMAD7/LTBP4
BP	GO:0019058	viral life cycle	231	0.408858	1.62886	0.00143062	0.016923	0.0118023	1282	tags=20%, list=9%, signal=19%	CCL5/ANPEP/CR2/CD74/CCL2/CXCR6/CAV1/APOBEC3G/FCN1/CD86/CD209/APOE/IFI16/ITGB7/SLAMF1/CXCR4/CD4/LAMP3/AXL/BCL2/APOBEC3H/IFITM1/STOM/RSAD2/TNFRSF4/TMPRSS2/LTF/GSN/OASL/CAV2/ITGA5/ISG20/TRIM21/LGALS9/BST2/CD80/TNF/IFIT1/VPS4B/ITGAV/APOBEC3F/IFITM2/FCN3/APOBEC3C/CHMP5/CD28/LGALS1
BP	GO:0006022	aminoglycan metabolic process	128	0.408732	1.52803	0.00483092	0.0274281	0.0191287	2046	tags=26%, list=14%, signal=22%	DCN/OGN/LUM/IL1B/OMD/DSE/LYVE1/PDGFRB/HS3ST1/FMOD/BGN/PIM1/HS3ST3A1/CHST7/VCAN/HS3ST2/GPC3/UST/CHSY3/CD44/ST3GAL2/NFKB1/ST3GAL6/IL15/FGF2/SGSH/B3GNT2/FUCA1/SLC9A1/SDC2/SPOCK2/CTBS/GPC6
BP	GO:1902905	positive regulation of supramolecular fiber organization	157	0.408237	1.5586	0.00620155	0.0332299	0.0231749	1842	tags=23%, list=13%, signal=20%	CCL21/CCR7/WAS/SFRP1/PLEK/APOA1/CORO1A/GMFG/EVL/CX3CL1/APOE/HCK/GPR65/CCL11/TPM1/SYNPO2/TGFB3/CTGF/LMOD1/NCKAP1L/NRP1/GSN/WIPF1/LPAR1/STMN2/WNT4/WDR1/IQGAP2/NOX4/SWAP70/FES/NCK1/ARPC1B/CCL26/CDC42EP5/CDC42EP3
CC	GO:0030027	lamellipodium	152	0.407919	1.54878	0.00624025	0.0333651	0.0232692	2014	tags=30%, list=14%, signal=26%	AIF1/ARHGEF6/CORO1A/RAC2/EVL/MYO1G/FAP/PDPN/MYLK/ABI3/ACTG2/FGD3/FGD2/ACTA2/FERMT2/DPYSL3/DOCK8/SNX2/PALLD/GSN/CDH2/FGD5/PKD2/DYSF/ACTC1/PTPRM/ITGAV/RDX/STMN2/CD44/APBB1IP/MYH10/IQGAP2/ANTXR1/SWAP70/PTPN13/PODXL/KITLG/SORBS2/SLC39A14/SLC9A1/ILK/SH3BP1/FAM89B/SSH1/ARPC3
BP	GO:0034765	regulation of ion transmembrane transport	356	0.407845	1.69571	0.00135501	0.016923	0.0118023	1917	tags=23%, list=14%, signal=20%	CXCL9/CXCL10/CD19/CYBB/THBS1/CORO1A/CAV1/FHL1/KCNMB1/CX3CL1/AGT/RGS2/CXCL11/KCNE2/PLCG2/CASQ2/RAMP3/ABCB1/PIK3CG/PDE4B/GEM/THY1/ADRB2/MEF2C/SLC31A2/KCNMA1/STOM/KCNJ8/JSRP1/TMEM37/RGS4/MYO5A/FXYD6/PDE4D/CTSS/PKD2/LRRC26/LYN/CLIC2/DYSF/RRAD/HVCN1/PLN/CACNA1H/PRNP/CLIC4/ANK2/REM1/OSR1/SHANK3/NLGN2/TMEM109/HAMP/LIME1/ADRA2A/PTPN6/GLRX/WDR1/PTAFR/VAMP2/PDZK1/KCNS3/KCNA5/TWIST1/ATP1A2/ATP2B4/AHNAK/MMP9…
BP	GO:0016999	antibiotic metabolic process	125	0.40761	1.51679	0.00969305	0.046627	0.0325182	2146	tags=28%, list=15%, signal=24%	APOA4/ADH1C/ADH1A/CYBB/RAC2/ADH4/ADH1B/HBB/HBA2/GHR/STAT5A/NPL/ADH6/ST6GAL1/GPX3/DUOXA2/NAGK/AKR1B1/AMDHD2/SULT2A1/GNPDA2/PXDN/SDHA/STAT3/CYBA/ME2/HP/MMP3/RENBP/HBG2/SDHD/PRDX3/DUOX2/CS/NOXO1
BP	GO:0051017	actin filament bundle assembly	120	0.406841	1.50768	0.0097561	0.0467341	0.0325929	1531	tags=22%, list=11%, signal=20%	WAS/SFRP1/PLEK/APOA1/AIF1/LCP1/FAM107A/EVL/CX3CL1/PTGER4/GPR65/TPM1/SYNPO2/TGFB3/CTGF/SORBS1/DPYSL3/NRP1/LPAR1/PHLDB2/SHANK3/RDX/ZYX/WNT4/NOX4/SWAP70/RHOB
BP	GO:0061572	actin filament bundle organization	120	0.406841	1.50768	0.0097561	0.0467341	0.0325929	1531	tags=22%, list=11%, signal=20%	WAS/SFRP1/PLEK/APOA1/AIF1/LCP1/FAM107A/EVL/CX3CL1/PTGER4/GPR65/TPM1/SYNPO2/TGFB3/CTGF/SORBS1/DPYSL3/NRP1/LPAR1/PHLDB2/SHANK3/RDX/ZYX/WNT4/NOX4/SWAP70/RHOB
BP	GO:0031099	regeneration	140	0.405649	1.53184	0.00469484	0.0268607	0.0187329	1955	tags=29%, list=14%, signal=25%	APOA1/APOD/LCP1/CXCL12/RGMA/TNC/TM4SF4/PRRX1/POSTN/THY1/AXL/NNMT/BCL2/C5AR1/ADM/JAM3/IGF1/ISL1/GSN/UCP2/TGFBR2/DYSF/HMOX1/NINJ1/ANXA1/JAK2/HAMP/SGCA/MATN2/NOV/CDKN1A/VTN/SOX15/FLT3/CFLAR/GAS6/GLI3/YAP1/KLF4/MUSTN1
BP	GO:2000116	regulation of cysteine-type endopeptidase activity	180	0.405186	1.57392	0.00294985	0.0202618	0.0141308	1710	tags=24%, list=12%, signal=21%	S100A8/THBS1/CD27/CASP1/SFRP2/CYR61/IFI16/LAMP3/AIM2/TNFSF10/CRYAB/TNFAIP8/S100A9/LGMN/CTGF/HERPUD1/LTF/ADORA2A/GSN/CARD8/BIRC3/LGALS9/TNF/PLAUR/CYFIP2/CIDEB/NLRP3/JAK2/FASLG/PSMB9/CASP5/CASP4/CD44/FAS/AQP1/TNFRSF10A/CRADD/MMP9/CFLAR/RPS27L/ARL6IP5/CCK/GAS6
BP	GO:0071772	response to BMP	138	0.405084	1.52566	0.00628931	0.0335518	0.0233994	1404	tags=22%, list=10%, signal=20%	SFRP1/SFRP4/SFRP2/RGMA/CYR61/GREM1/GATA5/TMEM100/FSTL1/HTRA1/SULF1/ENG/CHRD/GREM2/NBL1/SOSTDC1/RBPMS2/ROR2/HEYL/RBPJ/ACVRL1/TWSG1/EGR1/WNT5A/PELO/FBN1/ZNF423/SMAD4/GPC3/BMP6/SMAD7
BP	GO:0071773	cellular response to BMP stimulus	138	0.405084	1.52566	0.00628931	0.0335518	0.0233994	1404	tags=22%, list=10%, signal=20%	SFRP1/SFRP4/SFRP2/RGMA/CYR61/GREM1/GATA5/TMEM100/FSTL1/HTRA1/SULF1/ENG/CHRD/GREM2/NBL1/SOSTDC1/RBPMS2/ROR2/HEYL/RBPJ/ACVRL1/TWSG1/EGR1/WNT5A/PELO/FBN1/ZNF423/SMAD4/GPC3/BMP6/SMAD7
BP	GO:0043406	positive regulation of MAP kinase activity	214	0.404839	1.59701	0.00144928	0.016923	0.0118023	2071	tags=27%, list=15%, signal=23%	CCL19/GHRL/CD74/THBS1/MAP4K1/FPR1/IL1B/ZEB2/CXCR4/PIK3CG/PDGFC/SAA1/C5AR1/FGD2/RASGRP1/PDGFRB/KIT/GHR/TGFB3/IGF1/FZD4/DUSP5/PROK2/PDE5A/ROR2/TLR6/LPAR1/TNF/WNT5A/PEA15/HTR2B/JAK2/MDFIC/PDGFD/ADRA2A/FZD8/GADD45B/NTF3/CD40/NOX4/TLR4/FGF2/FLT3/CD40LG/PTPRC/SASH1/KITLG/ADORA1/PLA2G1B/ILK/MAPK10/LRRK2/RIPK2/TLR9/IRAK2/TIAM1/RAPGEF1
BP	GO:0007584	response to nutrient	183	0.404459	1.57304	0.00296736	0.0203445	0.0141885	1762	tags=23%, list=12%, signal=21%	CXCL10/SFRP1/APOA1/CYBB/VCAM1/OTC/SELL/SFRP2/IL1B/LTA/TNC/SPARC/CD4/POSTN/CD3E/FOLR2/OXCT1/SNAI2/ABCA1/STAT1/GSN/COL1A1/PIM1/TGFBR2/XBP1/HMOX1/CYP26B1/KANK2/STC1/HAMP/ADA/GNAI2/CD40/SST/KYNU/DAD1/IL15/RARA/P2RY12/RYR3/GAS6/C2/CYBA
BP	GO:0001101	response to acid chemical	271	0.404013	1.6351	0.00141243	0.016923	0.0118023	1565	tags=24%, list=11%, signal=22%	CCL19/CCL21/CCR7/SFRP1/CYBB/OTC/CD38/SERPINF1/KCNMB1/APOB/PDGFRA/DUSP1/IGFBP7/TNC/SPARC/PTGER2/COL1A2/FOLR2/PTGER4/SOCS1/PDGFC/COL6A1/GNG2/PDGFRB/ABCA1/PID1/CTGF/CD36/TNFSF4/FZD4/COL3A1/GSN/COL1A1/UCP2/MMP2/PKD2/LYN/KLF2/ZEB1/XBP1/COL5A2/TNF/EGR1/EPHA3/GLRB/WNT5A/OSR1/CYP26B1/FFAR2/HAMP/ATM/PDK4/PDGFD/BMP6/WNT2/PTAFR/ID3/AKR1B1/AQP1/COL16A1/TIE1/SST/ATP2B4/RRAGA/COL4A1
BP	GO:0048762	mesenchymal cell differentiation	166	0.40391	1.55423	0.00452489	0.026069	0.0181808	1756	tags=30%, list=12%, signal=27%	SFRP1/FRZB/SFRP2/TCF21/IL1B/ZEB2/PDPN/GREM1/GATA5/TMEM100/EOMES/BCL2/ENG/MEF2C/SNAI2/TGFB3/ISL1/OLFM1/DACT3/SDCBP/STAT1/DAB2/NRP1/COL1A1/VASN/HEYL/SEMA6A/TGFBR2/RBPJ/TGFB1I1/PHLDB2/EPHA3/WNT5A/OSR1/HTR2B/EDNRA/SMAD4/PHLDB1/WNT4/WNT2/HAND2/SMAD7/TWIST1/ANXA6/SEMA4D/HIF1A/SPRY1/SEMA4A/KITLG/KBTBD8
BP	GO:0007254	JNK cascade	168	0.401537	1.54414	0.00609756	0.0327909	0.0228688	2128	tags=27%, list=15%, signal=24%	CCL19/CCL21/CCR7/SFRP1/ARHGEF6/CD27/NCF1/MAP4K1/SFRP2/IL1B/ZEB2/RASSF2/SLAMF1/PTGER4/FGD2/RASGRP1/CTGF/FZD4/SDCBP/ROR2/PTPN22/TLR6/FCGR2B/SH2D3C/TNF/TLR3/WNT5A/MDFIC/FZD8/GADD45B/TLR4/PJA2/PAFAH1B1/DACT1/CD40LG/SASH1/CDC42EP5/MAPK10/RIPK2/TLR9/SIRPA/IRAK2/TIAM1/RAPGEF1/NOD2/HDAC3
BP	GO:0043087	regulation of GTPase activity	364	0.400593	1.66876	0.00135318	0.016923	0.0118023	1637	tags=21%, list=12%, signal=19%	CCL19/CXCL13/CCL5/CCL25/ARHGAP15/CCL21/DOCK2/CCR7/SFRP1/TBC1D10C/CCL2/ARHGAP9/RGS1/ARHGEF6/CCL3L3/CCL8/CCL4L1/CCL13/CCL22/CX3CL1/DOCK10/RGS2/RGS18/CCL3/CCL15/THY1/GPR65/CCL11/ARHGAP25/ARHGAP30/FGD3/CCL3L1/SLIT2/FGD2/RASGRP1/RASGRP2/RASIP1/ARHGDIB/A2M/RGS10/DOCK8/NCKAP1L/RGS4/NRP1/SYDE1/CAV2/RASGRP3/RHOG/FGD5/RGS5/SMAP2/EPHA3/WNT5A/CCL23/RDX/BCL6/HTR2B/TBC1D9/PLXNC1/CCL18/PREX1/DOCK11/NTF3/WNT4/TA…
BP	GO:0060485	mesenchyme development	211	0.400507	1.58007	0.00143678	0.016923	0.0118023	1898	tags=32%, list=13%, signal=28%	SFRP1/FRZB/BASP1/SFRP2/TCF21/IL1B/ZEB2/PDPN/GREM1/GATA5/TMEM100/EOMES/ACTG2/BCL2/ENG/BNC2/MEF2C/ACTA2/PDGFRB/SNAI2/FOXF1/TGFB3/ISL1/OLFM1/DACT3/MEOX1/SDCBP/STAT1/DAB2/NRP1/CITED2/COL1A1/VASN/PKD2/HEYL/SEMA6A/TGFBR2/RBPJ/ACVRL1/TGFB1I1/PHLDB2/ACTC1/EPHA3/WNT5A/OSR1/HTR2B/EDNRA/SMAD4/PHLDB1/WNT4/WNT2/HAND2/SMAD7/TWIST1/ZFPM2/ANXA6/SEMA4D/HIF1A/SPRY1/SEMA4A/KITLG/TBX2/KBTBD8/ZFP36L1/PBLD/BMPR2/YAP1
BP	GO:0043409	negative regulation of MAPK cascade	143	0.399728	1.51113	0.00626959	0.0334979	0.0233618	1726	tags=22%, list=12%, signal=20%	SFRP1/TBC1D10C/LAX1/CAV1/GBP1/FBLN1/SFRP2/IL1B/RGS2/DUSP1/APOE/TIMP3/EMILIN1/PSCA/LMO3/CD300A/IRAK3/RGS4/DUSP5/PTPN22/LYN/SEMA6A/NDRG2/SMAD4/PTPN6/ATF3/TLR4/PAFAH1B1/DACT1/SPRY1/PTPRC/FOXO1
BP	GO:0043065	positive regulation of apoptotic process	498	0.399708	1.7002	0.00127388	0.016923	0.0118023	1773	tags=23%, list=13%, signal=21%	CCL5/GZMA/SFRP1/SRPX/GZMB/IFNG/S100A8/CCL2/CYP1B1/THBS1/ARHGEF6/CAV1/CASP1/UBD/IL6/PTGIS/SFRP4/FRZB/HPGD/SFRP2/AGT/CYR61/MAL/DUSP1/TGM2/RASSF2/FAP/TIMP3/IFIT2/LTA/CCL3/ALDH1A3/EEF1A2/TNFSF10/CD248/FGD3/BCL2/SLIT2/FGD2/MEF2C/TXNIP/TNFAIP8/ADM/PDGFRB/PDCD1/KCNMA1/S100A9/TGFB3/CTGF/MNDA/ITGA4/PLEKHF1/ADORA2A/GSN/CARD8/NUPR1/LGALS9/LYN/CTSC/CLIP3/ITM2C/LPAR1/SOD2/TNF/PLAUR/TNFSF12/HMOX1/TLR3/PIK3CD/P…
BP	GO:0046328	regulation of JNK cascade	145	0.399147	1.51322	0.00621118	0.0332576	0.0231942	1718	tags=23%, list=12%, signal=20%	CCL19/CCL21/CCR7/SFRP1/CD27/NCF1/MAP4K1/SFRP2/IL1B/ZEB2/RASSF2/SLAMF1/FGD2/RASGRP1/CTGF/FZD4/SDCBP/ROR2/PTPN22/TLR6/FCGR2B/TNF/TLR3/WNT5A/MDFIC/FZD8/GADD45B/TLR4/PJA2/PAFAH1B1/DACT1/CD40LG/SASH1
CC	GO:0030135	coated vesicle	237	0.398257	1.59335	0.0014245	0.016923	0.0118023	1838	tags=22%, list=13%, signal=19%	HLA-DQA1/IL7R/HLA-DPA1/CD3D/HLA-DRB4/CD74/HLA-DRA/HLA-DPB1/HLA-DRB3/HLA-DRB5/HLA-DQB1/HLA-DQB2/SERPINA1/APOB/APOE/HLA-DRB1/VWF/CD4/FCGR1B/CD3G/ADRB2/HBEGF/NCALD/FZD4/SNAP91/FCGR1A/TYRP1/DAB2/RAB8B/ROR2/CTSC/RAB27A/HLA-E/WNT5A/CTLA4/PACS1/TICAM2/VAMP2/TMED6/B2M/NECAP2/M6PR/HLA-C/GGA2/HLA-B/VAMP3/CTSZ/TMED7/TMED5/RGS19/SGIP1
BP	GO:0043405	regulation of MAP kinase activity	276	0.398235	1.61932	0.00140252	0.016923	0.0118023	2071	tags=26%, list=15%, signal=23%	CCL19/GHRL/SFRP1/CD74/THBS1/LAX1/CAV1/MAP4K1/FPR1/SFRP2/IL1B/ZEB2/RGS2/DUSP1/APOE/CXCR4/PIK3CG/PDGFC/SAA1/C5AR1/FGD2/RASGRP1/PDGFRB/KIT/GHR/TGFB3/IGF1/FZD4/CD300A/IRAK3/RGS4/DUSP5/PROK2/PDE5A/ROR2/PTPN22/LYN/TLR6/LPAR1/TNF/WNT5A/PEA15/HTR2B/JAK2/MDFIC/LIME1/PDGFD/ADRA2A/PTPN6/TRIB2/FZD8/GADD45B/NTF3/CD40/NOX4/TLR4/FGF2/FLT3/SPRY1/CD40LG/PTPRC/SASH1/KITLG/ADORA1/PLA2G1B/ILK/MAPK10/LRRK2/RIPK2/TLR9…
BP	GO:1902532	negative regulation of intracellular signal transduction	384	0.397432	1.66437	0.00132979	0.016923	0.0118023	2174	tags=28%, list=15%, signal=24%	SFRP1/PLEK/TBC1D10C/CD74/THBS1/LAX1/CAV1/GBP1/CXCL12/FBLN1/BANK1/SFRP2/IL1B/RGS2/DUSP1/APOE/RASSF2/TIMP3/VNN1/CASQ2/EMILIN1/SOCS1/SOCS2/ITPR1/ARHGAP25/PSCA/BCL2/SLIT2/LITAF/PIK3IP1/SNAI2/TIMP2/TNFAIP3/SERPINE2/HERPUD1/LMO3/CD300A/IRAK3/RGS4/STAT1/PDE4D/SPINK1/DUSP5/CARD8/PKD2/PTPN22/LYN/CLIC2/SEMA6A/XBP1/RCAN1/ESR1/LPAR1/SOD2/PLAUR/PRNP/SOCS3/BCL6/NLRP3/NDRG2/SMAD4/ATM/PTPN6/CD44/CD22/NOV/DHX58/G…
BP	GO:0003015	heart process	196	0.396528	1.55737	0.00143267	0.016923	0.0118023	2207	tags=29%, list=16%, signal=24%	CHGA/CAV1/AGT/RGS2/KCNE2/CASQ2/RAMP3/PIK3CG/PDE4B/ITPR1/TPM1/HBEGF/ADM/CTGF/KCNJ8/EPAS1/RGS4/PDE4D/DES/PDE5A/POPDC2/CLIC2/PLN/ACTC1/CACNA1H/ANK2/ATP2A3/JAK2/STC1/ADA/CORIN/SMAD7/SGCD/GNAI2/KCNA5/NOX4/ATP1A2/ATP2B4/HSPB7/RYR3/TBX2/CALM1/ADORA1/VEGFB/SLC9A1/GJA1/RYR1/YAP1/FXYD1/ADORA3/MYL4/TRPC1/GSTO1/STIM1/GCH1/CACNA1C
BP	GO:0050878	regulation of body fluid levels	404	0.394754	1.65767	0.00133869	0.016923	0.0118023	1982	tags=25%, list=14%, signal=22%	WAS/PLEK/FCER1G/THBS1/CAV1/IL6/FBLN1/FERMT3/MMRN1/SERPINA1/F13A1/SERPING1/PDGFRA/ENTPD1/PRKCH/APOE/HBB/FAP/IRF1/VWF/MYL9/PDPN/GATA5/PLCG2/PIK3CG/COL1A2/SOCS2/SH2B3/ITPR1/SAA1/AXL/HEG1/PLAU/CD34/VIP/GNG2/ADM/A2M/SERPINE2/STAT5A/SELP/SERPINE1/CD36/DOCK8/PAPSS2/COL3A1/ADORA2A/COL1A1/LYN/XBP1/PLAT/RAB27A/PLAUR/ADCY4/PIK3CD/TFPI2/FGB/CYP26B1/JAK2/FLI1/OAS2/ADA/PRCP/DOCK11/ADRA2A/PTPN6/LCP2/ANXA5/AKR1B…
BP	GO:0001503	ossification	303	0.394749	1.62152	0.00137174	0.016923	0.0118023	2114	tags=29%, list=15%, signal=25%	SRGN/SFRP1/MGP/GPNMB/TMEM119/IL6/CTSK/SFRP2/OMD/CYR61/TEK/RASSF2/CCL3/GREM1/TNC/SPARC/CDH11/ACP5/PTGER4/CLEC3B/EGR2/COL6A1/ADRB2/BCL2/MEF2C/IGFBP5/CTHRC1/SNAI2/CLEC11A/CHRD/IFITM1/TGFB3/IGF1/CHRDL2/CTGF/CCR1/DDR2/JUNB/LTF/COL1A1/MMP2/ROR2/SNX10/ITGA11/TPM4/RBPJ/COL5A2/TNF/TWSG1/VCAN/WNT5A/FAM20C/OSR1/STC1/GPC3/BMP6/MN1/PTHLH/IGFBP3/WNT4/PRKD1/HAND2/ID3/FHL2/TWIST1/SBNO2/MMP9/ZBTB16/SEMA4D/OSTF1/O…
BP	GO:0044057	regulation of system process	432	0.394564	1.66424	0.00131406	0.016923	0.0118023	2036	tags=25%, list=14%, signal=22%	GHRL/APOA1/APOA4/AIF1/CHGA/CAV1/CD38/CNN1/HSPB6/PTGER1/IL1B/AGT/RGS2/KCNE2/CCL3/MYL9/GATA5/TMEM100/CASQ2/PTGER2/PIK3CG/PDE4B/PBX3/TSHZ3/ITPR1/ADRB2/VIP/TPM1/HBEGF/IGFBP5/ADM/KIT/CALCRL/IGF1/CTGF/EPAS1/RGS4/PDE4D/ADORA2A/DES/NMUR2/PROK2/PDE5A/RAB8B/POPDC2/CLIC2/NLGN4X/PLN/CACNA1H/FGB/ANK2/SHANK3/TACR2/ATP2A3/JAK2/NLGN2/FBXO32/GJD3/SMAD4/STC1/HAMP/ADA/TNFRSF1A/C12orf57/ADRA2A/BMP6/SGCA/TNFRSF1B/PTA…
BP	GO:1902903	regulation of supramolecular fiber organization	255	0.392294	1.57983	0.00140252	0.016923	0.0118023	2111	tags=26%, list=15%, signal=23%	HCLS1/CCL21/CCR7/WAS/SFRP1/PLEK/APOA1/CORO1A/CXCL12/GMFG/EVL/CX3CL1/APOE/HCK/EMILIN1/PTGER4/GPR65/AEBP1/CCL11/CRYAB/SLIT2/MEF2C/TPM1/SYNPO2/TGFB3/CTGF/LMOD1/NCKAP1L/RGS4/NRP1/GSN/WIPF1/CLIP3/LPAR1/PHLDB2/FCHSD2/SHANK3/RDX/PREX1/SMAD4/STMN2/WNT4/WDR1/IQGAP2/NOX4/SWAP70/FES/TMOD1/NCK1/ARPC1B/CCL26/TMEFF2/LIMA1/CDC42EP5/CDC42EP3/SLC9A1/SH3BP1/ADD1/SSH1/SCIN/ARPC3/MYADM/HSPA8/FHOD3/GRB2/NIN/TRIOBP
BP	GO:2001234	negative regulation of apoptotic signaling pathway	167	0.391907	1.50538	0.00759878	0.0388941	0.0271251	2094	tags=28%, list=15%, signal=24%	CD74/THBS1/CXCL12/SFRP2/CX3CL1/IL1B/VNN1/TNFSF10/BCL2/SNAI2/TNFAIP3/IGF1/IL1A/HERPUD1/SERPINE1/TNFRSF4/CX3CR1/NRP1/XBP1/SOD2/TNF/PLAUR/HMOX1/NR4A2/SCG2/FGB/ITGAV/PEA15/FASLG/CD44/WNT4/FAS/GNAI2/GRINA/TNFRSF10A/MMP9/CFLAR/HIF1A/BCL2A1/YAP1/IL7/LRRK2/MCL1/RRM2B/ACVR1/PSMD10
BP	GO:0001667	ameboidal-type cell migration	314	0.391803	1.61274	0.00137174	0.016923	0.0118023	1728	tags=25%, list=12%, signal=22%	CXCL13/ITGB2/APOA1/DCN/IFNG/CYP1B1/THBS1/SERPINF1/ENPP2/PECAM1/EVL/ZEB2/AGT/APOE/TEK/ITGB7/FAP/GREM1/CYGB/CLEC14A/SPARC/SOX18/SLIT2/MEF2C/ETS1/VEGFC/HBEGF/ARHGDIB/KIT/LGMN/STAT5A/ISL1/DDR2/ITGA4/NRP1/SYDE1/SEMA6A/TGFBR2/ARID5B/ACVRL1/RHOJ/SMOC2/TNFSF12/HMOX1/NR2F2/SRPX2/SCG2/WNT5A/PTPRM/KANK2/MEOX2/ANXA1/HTR2B/STC1/PRCP/GPC3/VASH1/SOX17/PRKD1/HAND2/NOV/FGF7/CD40/TWIST1/RHOB/MMP9/TIMP1/ANXA6/SEMA4…
BP	GO:0007178	transmembrane receptor protein serine/threonine kinase signaling pathway	272	0.389993	1.58031	0.00141044	0.016923	0.0118023	1440	tags=21%, list=10%, signal=20%	SFRP1/CILP/THBS1/CAV1/LEFTY1/SFRP4/VIM/HPGD/SFRP2/RGMA/CYR61/CLDN5/GREM1/TMEM100/CDH5/FSTL1/COL1A2/EMILIN1/HTRA1/SULF1/ENG/FERMT2/CHRD/TGFB3/GREM2/LRRC32/NBL1/SOSTDC1/SDCBP/COL3A1/DAB2/FMOD/CITED2/VASN/CAV2/DKK3/RBPMS2/ITGA8/ROR2/TGFBR2/RBPJ/ZEB1/ACVRL1/TGFB1I1/TWSG1/EGR1/WNT5A/PELO/FOS/FBN1/ZYX/ZNF423/SMAD4/GPC3/BMP6/NOV/SMAD7/LTBP4
MF	GO:0043177	organic acid binding	161	0.389337	1.49257	0.00920245	0.0447303	0.0311954	1455	tags=19%, list=10%, signal=17%	PTGDS/ALOX5AP/S100A8/OTC/FCN1/HBB/SLC1A3/HBA2/TDO2/FOLR2/FABP2/HAPLN3/APOC1/LYVE1/STAB1/FABP4/LAYN/S100A9/SELP/TNFAIP6/ST8SIA4/SELE/NR2F2/GLRB/VCAN/CYP26B1/CD44/CD22/PLOD2/ID3/SRR
CC	GO:0005912	adherens junction	432	0.389321	1.64213	0.00131406	0.016923	0.0118023	2049	tags=27%, list=14%, signal=24%	ITGB2/CAV1/FHL1/LCP1/RAC2/CNN1/CD96/LPXN/VIM/FAM107A/PGM5/EVL/FLRT2/PARVG/NEXN/TGM2/TEK/ITGB7/FAP/HCK/TNC/CDH5/CDH11/THY1/LAP3/PLAU/ESAM/ENG/DLL1/FLNC/SYNPO2/TMEM47/FERMT2/PDGFRB/LAYN/SORBS1/DDR2/TSPAN4/ITGA4/SDCBP/PALLD/CSRP2/DAB2/NRP1/GSN/DES/CDH2/CAV2/ITGA5/DIXDC1/RHOG/ITGA8/LYN/ITGA11/TPM4/TGFB1I1/PLAUR/PHLDB2/ACTC1/PTPRM/MSN/ITGAV/RDX/ANXA1/TSPAN9/JAK1/JAK2/FRMD4A/ZYX/PARVA/LIMS2/PDLIM1/CD44…
BP	GO:0060627	regulation of vesicle-mediated transport	409	0.389162	1.63724	0.00133333	0.016923	0.0118023	2031	tags=25%, list=14%, signal=22%	CCL19/CCL21/DOCK2/ITGB2/FCER1G/IFNG/CCL2/CORO1A/CAV1/RAC2/SFRP4/C3/IL1B/GAS1/APOE/HCK/CD14/CD300LF/GREM1/PLCG2/ITGAM/FGR/APOC1/AXL/DLL1/FOXF1/SERPINE1/CD36/CD84/CD300A/SNAP91/NCKAP1L/SDCBP/DAB2/NRP1/ADORA2A/APOC3/SELE/LGALS9/RAB8B/LYN/FCGR2B/DYSF/CLIP3/CCR2/RAB27A/TNF/HMOX1/CACNA1H/EPHA3/VPS4B/SYT11/WNT5A/FGB/MSN/ITGAV/RDX/ANXA1/PPP3CC/GPC3/ADRA2A/PRAM1/CD22/NTF3/MCTP1/PTAFR/PRKD1/VAMP2/SLC11A1/S…
BP	GO:0098742	cell-cell adhesion via plasma-membrane adhesion molecules	215	0.388813	1.5329	0.00146413	0.016923	0.0118023	1350	tags=16%, list=10%, signal=15%	ITGB2/APOA1/CD6/VCAM1/SELL/SPARCL1/ITGAL/PECAM1/CX3CL1/NEXN/CD209/CLDN5/GATA5/ITGAM/CDH5/CDH11/ESAM/PCDH18/SELP/CD84/PALLD/CLDN11/CDH2/ITGA5/SELE/TGFBR2/MYOT/PCDH17/REG3A/PTPRM/PCDH7/CLDN18/CLDN15/CDH10
BP	GO:0097435	supramolecular fiber organization	499	0.388556	1.65246	0.00127227	0.016923	0.0118023	2111	tags=26%, list=15%, signal=23%	GHRL/HCLS1/CCL21/CCR7/WAS/SFRP1/PLEK/APOA1/AIF1/CYP1B1/CORO1A/MFAP4/PDLIM3/LCP1/LUM/CXCL12/RAC2/GMFG/VIM/FAM107A/EVL/SFRP2/CX3CL1/PDGFRA/COL14A1/DPT/APOE/HCK/MYH11/MFAP5/GREM1/CASQ2/FBLN5/COL1A2/EMILIN1/PTGER4/GPR65/AEBP1/CCL11/ARHGAP25/BCL2/CRYAB/SLIT2/MEF2C/TPM1/SYNPO2/PDGFRB/LOX/TGFB3/CTGF/SORBS1/DDR2/CD36/DPYSL3/COL5A1/LMOD1/NCKAP1L/RGS4/COL12A1/COL3A1/NRP1/FMOD/GSN/DES/COL1A1/RHOG/WIPF1/TPM4…
BP	GO:0051495	positive regulation of cytoskeleton organization	173	0.387007	1.49237	0.00907716	0.0441501	0.0307908	1729	tags=21%, list=12%, signal=19%	HCLS1/CCL21/CCR7/WAS/SFRP1/PLEK/APOA1/CORO1A/GMFG/EVL/CX3CL1/TEK/HCK/GPR65/CCL11/TPM1/SYNPO2/TGFB3/CTGF/LMOD1/NCKAP1L/NRP1/GSN/WIPF1/LPAR1/VPS4B/STMN2/NTF3/WNT4/WDR1/IQGAP2/NOX4/SWAP70/FES/NCK1/ARPC1B/CCL26
BP	GO:0007015	actin filament organization	310	0.386265	1.59018	0.0013587	0.016923	0.0118023	2111	tags=26%, list=15%, signal=22%	GHRL/HCLS1/CCL21/CCR7/WAS/SFRP1/PLEK/APOA1/AIF1/CORO1A/PDLIM3/LCP1/CXCL12/RAC2/GMFG/FAM107A/EVL/CX3CL1/HCK/PTGER4/GPR65/CCL11/ARHGAP25/BCL2/SLIT2/TPM1/SYNPO2/TGFB3/CTGF/SORBS1/DPYSL3/LMOD1/NCKAP1L/RGS4/NRP1/GSN/RHOG/WIPF1/TPM4/GAS7/RHOJ/LPAR1/PHLDB2/ACTC1/FCHSD2/SHANK3/RDX/MYOM2/JAK2/ZYX/PREX1/WNT4/WDR1/IQGAP2/TPM2/NOX4/SWAP70/RHOB/MYBPC2/TMOD1/NCK1/ARPC1B/CCL26/TMEFF2/LIMA1/SORBS2/CDC42EP5/CDC42…
BP	GO:0051146	striated muscle cell differentiation	203	0.386075	1.51812	0.00436047	0.0251998	0.0175746	2066	tags=25%, list=15%, signal=22%	CXCL9/CXCL10/CD53/PDGFRA/AGT/RGS2/MYH11/GREM1/CASQ2/SCGB3A1/BCL2/MEF2C/DLL1/TPM1/FLNC/IGFBP5/PDGFRB/IGF1/PLEKHO1/LMOD1/FLT3LG/RGS4/CDH2/CAV2/RBPJ/DYSF/XBP1/ACTC1/CACNA1H/CYP26B1/MYOM2/SMAD4/HAMP/MYH10/WDR1/NOV/FHL2/NOX4/MYBPC2/TMOD1/RARA/CFLAR/EHD2/SORBS2/EHD1/SLC9A1/RYR1/DNER/ACVR1/PRKAR1A/FHOD3
BP	GO:0043281	regulation of cysteine-type endopeptidase activity involved in apoptotic process	161	0.385868	1.47927	0.0107362	0.048907	0.0341082	1710	tags=22%, list=12%, signal=20%	S100A8/THBS1/CD27/CASP1/SFRP2/CYR61/LAMP3/TNFSF10/CRYAB/TNFAIP8/S100A9/CTGF/HERPUD1/ADORA2A/GSN/CARD8/BIRC3/LGALS9/TNF/PLAUR/NLRP3/JAK2/FASLG/CASP5/CASP4/CD44/FAS/AQP1/TNFRSF10A/CRADD/MMP9/CFLAR/RPS27L/ARL6IP5/CCK/GAS6
BP	GO:0046677	response to antibiotic	271	0.385764	1.56124	0.00141243	0.016923	0.0118023	2209	tags=27%, list=16%, signal=23%	S100A8/CYBB/CYP1B1/CD27/VCAM1/IL6/KCNMB1/HPGD/RGS2/DUSP1/HBB/IL18RAP/CD14/SLC1A3/TNC/SPARC/SPI1/HBA2/IL18BP/AXL/BCL2/CRYAB/MEF2C/ETS1/OXCT1/TXNIP/CIITA/PDGFRB/TNFAIP3/RGS4/STAT1/GSN/COL1A1/ADH6/KLF2/HMOX1/ACTC1/EGR1/ANXA1/JAK1/JAK2/CLDN18/HAMP/ADA/PDGFD/ID3/CRIP1/TP53INP1/AQP1/KCNA5/CDKN1B/RHOB/GATA3/RARA/AOC3/ADCY1/FOXO1/STAT3/HP/RGS19/SLC9A1/KLF4/HTR3A/LRRK2/UQCRFS1/SIRPA/PRDX3/PTEN/PENK/LCN2/C…
BP	GO:0051091	positive regulation of DNA-binding transcription factor activity	212	0.38519	1.51916	0.00144509	0.016923	0.0118023	2284	tags=29%, list=16%, signal=24%	HCLS1/ITGB2/TRIM22/S100A8/IL6/CX3CL1/IL1B/AGT/BTK/PRKCH/IL18RAP/GREM1/AIM2/KIT/TMEM173/S100A9/DDR2/CD36/LTF/CX3CR1/FZD4/IRAK3/IL18R1/TRIM21/LGALS9/TLR6/ARID5B/ESR1/TNF/TLR3/WNT5A/RPS6KA5/NLRP3/JAK2/DDX58/WNT2/PRKD1/NFKB1/CD40/CAMK1D/CYTL1/TLR4/CFLAR/CD40LG/TRAF1/PLA2G1B/RELN/RIPK2/SPHK1/TLR9/FZD1/RAB7B/IRAK2/PRDX3/NOD2/PTEN/TRIM5/TRIM8/PSMA6/NLRC4/PINK1
MF	GO:0031406	carboxylic acid binding	151	0.384765	1.46013	0.0109375	0.0496867	0.0346521	1455	tags=19%, list=10%, signal=17%	PTGDS/ALOX5AP/S100A8/OTC/FCN1/SLC1A3/TDO2/FOLR2/FABP2/HAPLN3/APOC1/LYVE1/STAB1/FABP4/LAYN/S100A9/SELP/TNFAIP6/ST8SIA4/SELE/NR2F2/GLRB/VCAN/CYP26B1/CD44/CD22/PLOD2/ID3/SRR
BP	GO:0034762	regulation of transmembrane transport	415	0.383888	1.61673	0.00133333	0.016923	0.0118023	1917	tags=23%, list=14%, signal=20%	CXCL9/CXCL10/CD19/CYBB/THBS1/CORO1A/CAV1/FHL1/KCNMB1/C3/CX3CL1/IL1B/AGT/RGS2/CXCL11/CA2/KCNE2/PLCG2/CASQ2/RAMP3/ABCB1/PIK3CG/PDE4B/GEM/THY1/ADRB2/BCL2/MEF2C/SLC31A2/KCNMA1/STOM/IGF1/PID1/SORBS1/KCNJ8/JSRP1/TMEM37/RGS4/MYO5A/FXYD6/PDE4D/CTSS/PKD2/LRRC26/LYN/CLIC2/DYSF/RRAD/CLIP3/HVCN1/TNF/PLN/CACNA1H/PRNP/CLIC4/ANK2/REM1/OSR1/SHANK3/PEA15/NLGN2/EDNRA/TMEM109/HAMP/LIME1/GPC3/ADRA2A/PTPN6/GLRX/WDR1/…
BP	GO:0097190	apoptotic signaling pathway	462	0.382712	1.61849	0.00129199	0.016923	0.0118023	1728	tags=22%, list=12%, signal=20%	SRGN/SFRP1/SRPX/GZMB/CD74/GZMH/IFNG/S100A8/CYP1B1/THBS1/CD27/CAV1/CASP1/LY96/CXCL12/CD38/PTGIS/SFRP2/CX3CL1/IL1B/AGT/BTK/MAL/IFI16/TIMP3/CD14/VNN1/CD3E/ITPR1/TNFSF10/IL33/BCL2/SNAI2/TNFAIP3/S100A9/IGF1/IL1A/HERPUD1/SERPINE1/TNFRSF4/CX3CR1/PLEKHF1/NRP1/ADORA2A/GSN/NUPR1/LGALS9/CTSC/XBP1/ITM2C/SOD2/TNF/PLAUR/TNFSF12/HMOX1/TLR3/NR4A2/SCG2/FGB/ITGAV/CIDEB/PEA15/JAK2/FASLG/BNIP3L/RPL26/G0S2/ERP27/TMEM…
BP	GO:0060047	heart contraction	189	0.382642	1.49597	0.00874636	0.0427651	0.0298248	2207	tags=28%, list=16%, signal=24%	CHGA/CAV1/AGT/RGS2/KCNE2/CASQ2/PIK3CG/PDE4B/ITPR1/TPM1/HBEGF/ADM/CTGF/KCNJ8/EPAS1/RGS4/PDE4D/DES/PDE5A/POPDC2/CLIC2/PLN/ACTC1/CACNA1H/ANK2/ATP2A3/JAK2/STC1/ADA/CORIN/SMAD7/SGCD/KCNA5/ATP1A2/ATP2B4/HSPB7/RYR3/TBX2/CALM1/ADORA1/VEGFB/SLC9A1/GJA1/RYR1/FXYD1/ADORA3/MYL4/TRPC1/GSTO1/STIM1/GCH1/CACNA1C
CC	GO:0005802	trans-Golgi network	178	0.382232	1.4813	0.0104167	0.0481148	0.0335558	2009	tags=20%, list=14%, signal=18%	HLA-DQA1/HLA-DPA1/HLA-DRB4/CD74/HLA-DRA/HLA-DPB1/HLA-DRB3/HLA-DRB5/HLA-DQB1/VAMP5/HLA-DQB2/HLA-DRB1/AP1S2/POSTN/LAP3/RAB31/CHST4/RAB32/GCNT1/CLIP3/CHST7/RAB38/PRKD1/VAMP2/M6PR/KIAA1324/RAB9A/OPTN/GGA2/VAMP3/ARL1/LRRK2/PQLC1/BACE1/NBEA/RAB7B
BP	GO:0009636	response to toxic substance	415	0.381891	1.60832	0.00133333	0.016923	0.0118023	1646	tags=21%, list=12%, signal=20%	CCL5/ALOX5AP/APOA4/S100A8/CYBB/CYP1B1/CD27/VCAM1/IL6/MT1M/KCNMB1/HPGD/MT2A/RGS2/DUSP1/APOE/HBB/IL18RAP/SOD3/CD14/CCL3/CYGB/TNC/SPARC/SPI1/HBA2/IL18BP/FBLN5/INMT/AXL/BCL2/CRYAB/ETS1/OXCT1/TXNIP/PDGFRB/KCNMA1/TNFAIP3/S100A9/RGS10/CD36/PTGS1/MT1H/MT1A/RGS4/AQP10/STAT1/ADORA2A/GSN/COL1A1/ADH6/NUPR1/LYN/MT1E/CLIC2/GPX3/KLF2/MT1G/SOD2/TNF/HMOX1/NR4A2/ACTC1/EGR1/GSTA1/ANXA1/FOS/CLDN18/LTC4S/HAMP/ADA/PDG…
BP	GO:0071902	positive regulation of protein serine/threonine kinase activity	265	0.381786	1.54321	0.0013986	0.016923	0.0118023	2122	tags=26%, list=15%, signal=22%	CCL19/GHRL/CD74/IFNG/THBS1/CSF1R/MAP4K1/FPR1/TCL1A/IL1B/ZEB2/CCND2/CXCR4/PIK3CG/PDGFC/SAA1/ADRB2/C5AR1/FGD2/RASGRP1/PDGFRB/KIT/GHR/TGFB3/IGF1/LTF/FZD4/DUSP5/PROK2/PDE5A/ROR2/TLR6/LPAR1/TNF/FAM20A/WNT5A/PEA15/HTR2B/JAK2/MDFIC/PDGFD/ADRA2A/FZD8/GADD45B/NTF3/CD40/NOX4/ATP2B4/TLR4/FGF2/FLT3/CD40LG/PTPRC/SASH1/KITLG/CALM1/ADORA1/PLA2G1B/ILK/MAPK10/LRRK2/RIPK2/TLR9/IRAK2/TIAM1/RAPGEF1/PSMD10/NOD2
BP	GO:0007266	Rho protein signal transduction	161	0.380985	1.46055	0.0107362	0.048907	0.0341082	1842	tags=24%, list=13%, signal=21%	WAS/APOA1/ARHGEF6/P2RY8/RAC2/PECAM1/APOE/GPR18/PDPN/COL1A2/GPR65/FGD3/FGD2/ARHGDIB/PDGFRB/ABCA1/P2RY10/COL3A1/NRP1/APOC3/RHOG/FGD5/RHOJ/LPAR1/KANK2/BCL6/PREX1/ARHGEF3/ADRA2A/AGTR1/NTN1/ARHGAP1/RHOB/F2RL3/GPR4/CDC42EP5/F2RL2/CDC42EP3
BP	GO:0051260	protein homooligomerization	267	0.380255	1.53896	0.0013947	0.016923	0.0118023	1108	tags=13%, list=8%, signal=13%	GBP5/CD79A/CD3D/CD79B/ALOX5AP/FCER1G/CD247/CAV1/GBP1/KCTD12/OTC/EVL/TCL1A/COLEC12/PRF1/TGM2/APOE/VWF/ALDH1A3/TDO2/CD3E/EMILIN1/CD3G/CRYAB/STOM/DPYSL3/SCARA5/PKD2/GPX3/PRND/SOD2/HMOX1/ACAT1/PLN/PRNP/SYT11
BP	GO:0001894	tissue homeostasis	166	0.380213	1.46305	0.0105581	0.0485867	0.0338849	1584	tags=20%, list=11%, signal=18%	CORO1A/IL6/CSF1R/RAC2/SASH3/CD38/CTSK/CA2/LDB2/ACP5/LIPA/ADRB2/BCL2/SERPINA3/CD34/TNFAIP3/CTGF/TPP1/NAPSA/EPAS1/FLT3LG/LTF/SNX10/CCR2/RCN3/VSIG1/CLDN18/PDK4/AKR1B1/LYZ/NOX4/B2M/CYTL1/TLR4
CC	GO:0070161	anchoring junction	443	0.380201	1.60427	0.00130719	0.016923	0.0118023	2049	tags=27%, list=14%, signal=24%	ITGB2/CAV1/FHL1/LCP1/RAC2/CNN1/CD96/LPXN/VIM/FAM107A/PGM5/EVL/FLRT2/PARVG/NEXN/TGM2/TEK/ITGB7/FAP/HCK/TNC/CDH5/CDH11/THY1/LAP3/PLAU/ESAM/ENG/DLL1/FLNC/SYNPO2/TMEM47/FERMT2/PDGFRB/JAM3/LAYN/SORBS1/DDR2/TSPAN4/ITGA4/SDCBP/PALLD/CSRP2/DAB2/NRP1/GSN/DES/CDH2/CAV2/ITGA5/DIXDC1/RHOG/ITGA8/LYN/ITGA11/TPM4/TGFB1I1/PLAUR/PHLDB2/ACTC1/PTPRM/MSN/ITGAV/RDX/ANXA1/TSPAN9/JAK1/JAK2/FRMD4A/ZYX/PARVA/LIMS2/PDLIM1…
BP	GO:0031334	positive regulation of protein complex assembly	197	0.379695	1.49188	0.00715308	0.0372541	0.0259814	1844	tags=21%, list=13%, signal=18%	CXCL13/GBP5/CCL21/CCR7/WAS/PLEK/IFNG/CORO1A/LCP1/GMFG/WARS/EVL/TCL1A/HCK/AIM2/CCL11/CD36/LMOD1/NCKAP1L/GSN/WIPF1/TLR6/ESR1/TNF/MSN/ATM/MMP1/IQGAP2/TWIST1/SKAP1/TLR4/FES/P2RY12/NCK1/CCK/ARPC1B/CCL26/PSMC6/CDC42EP5/CDC42EP3/MMP3
BP	GO:0051403	stress-activated MAPK cascade	219	0.377337	1.493	0.00291971	0.0202042	0.0140906	2291	tags=29%, list=16%, signal=24%	CCL19/CCL21/CCR7/SFRP1/ARHGEF6/CD27/NCF1/MAP4K1/SFRP2/IL1B/ZEB2/AGT/DUSP1/RASSF2/SLAMF1/PTGER4/CRYAB/FGD2/RASGRP1/CTGF/FZD4/SDCBP/LGALS9/ROR2/PTPN22/TLR6/ZFP36/FCGR2B/SH2D3C/TNF/TLR3/WNT5A/MDFIC/FZD8/GADD45B/FAS/HAND2/NFKB1/TLR4/PJA2/PAFAH1B1/DACT1/CD40LG/ARL6IP5/SASH1/FOXO1/CDC42EP5/ZFP36L1/MAPK10/RIPK2/TLR9/SIRPA/IRAK2/TIAM1/RAPGEF1/NOD2/HDAC3/FBXW11/MAP3K3/MAP3K12/CYLD/PINK1/IGBP1
BP	GO:0045862	positive regulation of proteolysis	271	0.377104	1.52619	0.00141243	0.016923	0.0118023	2284	tags=28%, list=16%, signal=24%	IFNG/S100A8/CAV1/CASP1/SPON1/FBLN1/C3/SFRP2/IL1B/CYR61/APOE/IFI16/KCNE2/PCOLCE/PYHIN1/PRICKLE1/CLEC3B/AIM2/TNFSF10/IL33/RNF19B/S100A9/LGMN/CTGF/HERPUD1/DAB2/GSN/CARD8/LGALS9/LYN/CTSC/PSME2/TNF/PSME1/CYFIP2/RCN3/COP1/CIDEB/NLRP3/JAK2/FASLG/RNF144B/CASP5/ADRA2A/CASP4/TRIB2/TNFRSF1B/FAS/SMAD7/TNFRSF10A/CRADD/ANTXR1/RNF19A/CFLAR/RPS27L/ARL6IP5/CCK/STAT3/MBP/PSMC6/NUB1/LRRK2/RIPK2/IFI27/PSMD10/MYH9/FB…
BP	GO:2001233	regulation of apoptotic signaling pathway	299	0.376126	1.54163	0.00138696	0.016923	0.0118023	1716	tags=21%, list=12%, signal=19%	SFRP1/SRPX/GZMB/CD74/S100A8/THBS1/CAV1/CXCL12/SFRP2/CX3CL1/IL1B/AGT/MAL/TIMP3/VNN1/TNFSF10/BCL2/SNAI2/TNFAIP3/S100A9/IGF1/IL1A/HERPUD1/SERPINE1/TNFRSF4/CX3CR1/PLEKHF1/NRP1/ADORA2A/GSN/LGALS9/CTSC/XBP1/ITM2C/SOD2/TNF/PLAUR/TNFSF12/HMOX1/NR4A2/SCG2/FGB/ITGAV/CIDEB/PEA15/JAK2/FASLG/RPL26/G0S2/ERP27/CD44/WNT4/FAS/GNAI2/GRINA/TNFRSF10A/ATF3/CRADD/MMP9/CFLAR/HIF1A/NCK1/BCL2A1/PTPRC
CC	GO:0031252	cell leading edge	306	0.375624	1.54291	0.00137174	0.016923	0.0118023	2121	tags=26%, list=15%, signal=23%	PLEK/AIF1/EPB41L3/ARHGEF6/CORO1A/LCP1/SAMSN1/RAC2/VIM/FAM107A/EVL/MYO1G/FAP/PDPN/CXCR4/MYLK/ABI3/LDB2/ACTG2/FGR/THY1/FGD3/FGD2/TPM1/RASGRP2/ACTA2/FERMT2/LAYN/PLEKHO1/DPYSL3/DOCK8/SNX2/MYO5A/PALLD/ADORA2A/GSN/CDH2/ITGA5/WIPF1/ITGA8/FGD5/PKD2/DYSF/PHLDB2/ACTC1/PTPRM/ITGAV/RDX/DDX58/ATP6V1B2/STMN2/GABARAPL1/CD44/APBB1IP/MYH10/IQGAP2/SKAP1/ANTXR1/SWAP70/TLN1/SGCE/PAFAH1B1/PTPN13/PODXL/KITLG/LIMA1/SOR…
BP	GO:0048545	response to steroid hormone	330	0.374494	1.54934	0.00135318	0.016923	0.0118023	1840	tags=21%, list=13%, signal=19%	SFRP1/AIF1/CYBB/THBS1/CAV1/IL6/CD38/SERPINF1/FAM107A/TCF21/CA2/DUSP1/IGFBP7/NR2F1/SCGB2A1/SPARC/PTGER2/FOSB/BCL2/SLIT2/ENG/TXNIP/SLIT3/ADM/LOX/TGFB3/KLF9/CTGF/ISL1/LMO3/DAB2/COL1A1/HEYL/ZFP36/TGFBR2/ESR1/RAMP2/TGFB1I1/TNF/NR2F2/NR4A2/PAPPA/KANK2/ANXA1/FOS/JAK2/FBXO32/STC1/BMP6/ABCA3/PTAFR/AQP1/CDKN1A/FHL2/NR1H3/ATP1A2/SST/RARA/NRIP1/FLT3/CFLAR/MDK/NR3C2/FOXO1/LBH/CYBA/CALM1/FIBIN/NR3C1/ZFP36L1
BP	GO:0019216	regulation of lipid metabolic process	297	0.374105	1.53213	0.0013947	0.016923	0.0118023	1535	tags=22%, list=11%, signal=20%	CCL19/CCL21/CCR7/APOA1/IFNG/APOA4/CAV1/APOD/GLIPR1/RARRES2/C3/APOB/IL1B/PDGFRA/AGT/CYR61/APOE/TEK/IGFBP7/PIK3CG/CCDC3/FGR/SOCS1/SOCS2/APOC1/GFI1/EEF1A2/SERPINA3/PIK3IP1/PDGFRB/KIT/SNAI2/ABCA1/SORBS1/CD36/HMGCS2/TNFAIP8L3/APOC3/DKK3/LYN/TNF/EGR1/SOCS3/TM6SF2/ANXA1/HTR2B/RAB38/G0S2/PDK4/TNFRSF1A/ADRA2A/BMP6/RGL1/WNT4/PRKD1/AGTR1/LACTB/SLA2/NFKB1/FHL2/NR1H3/SULT2A1/TWIST1/EPHX2/NPC2
BP	GO:0046879	hormone secretion	243	0.37154	1.4872	0.00283688	0.0198071	0.0138137	1467	tags=19%, list=10%, signal=17%	CCL5/GHRL/SFRP1/IFNG/CHGA/IL6/CD38/GPR68/IL1B/AGT/BTK/BLK/ITPR1/VIP/OXCT1/ADM/ISL1/GCG/FZD4/MYO5A/ADORA2A/SCG5/UCP2/RAB8B/LYN/OSM/TNF/FGB/TACR2/ANXA1/JAK2/NLGN2/SMAD4/SIDT2/FFAR2/ADRA2A/BMP6/ANXA5/NOV/CHRNA3/AGTR1/KCNS3/LTBP4/KCNA5/PPP3CB
BP	GO:0051090	regulation of DNA-binding transcription factor activity	328	0.371495	1.53511	0.00271739	0.0194002	0.0135299	2284	tags=29%, list=16%, signal=25%	HCLS1/ITGB2/TRIM22/S100A8/CYP1B1/IL6/HAVCR2/PTGIS/SFRP4/CX3CL1/IL1B/AGT/BTK/PRKCH/IL18RAP/HCK/GREM1/EOMES/AIM2/GFI1/KIT/TNFAIP3/TMEM173/S100A9/TNFRSF4/DDR2/CD36/TNFSF4/LTF/CX3CR1/FZD4/IRAK3/IL18R1/CARD8/PIM1/TRIM21/LGALS9/PKD2/TLR6/HEYL/ARID5B/NFKBIA/ESR1/TNF/HMOX1/TLR3/PRNP/WNT5A/RPS6KA5/NLRP3/FOS/JAK2/DDX58/CMKLR1/TCEAL7/WNT2/PRKD1/HAND2/ID3/SMAD7/NFKB1/CD40/TWIST1/CAMK1D/CYTL1/TLR4/PARP10/FOXS…
BP	GO:0045861	negative regulation of proteolysis	259	0.370713	1.49649	0.0013986	0.016923	0.0118023	1710	tags=21%, list=12%, signal=19%	PI16/THBS1/CD27/SERPINF1/C3/SERPINA1/SFRP2/SERPING1/AGT/GAS1/IFI16/TIMP3/WFDC1/LAMP3/LXN/COL6A3/SERPINA3/CRYAB/RECK/TNFAIP8/A2M/TIMP2/SERPINE2/HERPUD1/SERPINE1/SPOCK1/CST7/LTF/SDCBP/ADORA2A/SPINK1/CARD8/TRIM21/BIRC3/BST2/PAPLN/PLAT/PLAUR/TFPI2/PRNP/CRIM1/SERPINA9/GPC3/CD44/AQP1/VTN/SERPINI1/MMP9/TIMP1/NLRP7/GABARAPL2/UBE2J1/CFLAR/DERL3/GAS6
BP	GO:0042692	muscle cell differentiation	270	0.369932	1.49855	0.00281294	0.0197316	0.013761	1890	tags=22%, list=13%, signal=20%	CXCL9/CXCL10/CD53/PDGFRA/AGT/RGS2/MYH11/GREM1/CASQ2/SCGB3A1/BCL2/ENG/MEF2C/DLL1/TPM1/FLNC/IGFBP5/ADM/PDGFRB/KIT/FOXF1/IGF1/PLEKHO1/LMOD1/FLT3LG/RGS4/CDH2/CAV2/RBPMS2/ITGA8/RBPJ/DYSF/ZEB1/XBP1/RAMP2/SOD2/ACTC1/CACNA1H/ANK2/CYP26B1/MYOM2/SMAD4/HAMP/BOC/WNT4/MYH10/WDR1/NOV/FHL2/NOX4/MYBPC2/TMOD1/RARA/CFLAR/EHD2/TBX2/SORBS2/EHD1/SLC9A1/RYR1
BP	GO:0001501	skeletal system development	415	0.368144	1.55042	0.00133333	0.016923	0.0118023	1625	tags=23%, list=11%, signal=21%	GHRL/SFRP1/MGP/EFEMP1/TYROBP/LUM/TMEM119/SFRP4/FRZB/GPR68/CTSK/SFRP2/PDGFRA/COL14A1/CYR61/TEK/RASSF2/GREM1/SPARC/COL10A1/PRRX1/COMP/POSTN/COL6A2/COL1A2/CDH11/ACP5/PTGER4/PDGFC/SULF1/AEBP1/COL6A1/IGFBP4/COL6A3/ENG/MEF2C/KIT/SNAI2/CHRD/TGFB3/IGF1/CHRDL2/CTGF/LTF/PAPSS2/COL12A1/COL3A1/RUNX3/COL1A1/MMP2/ROR2/HOXB2/TGFBR2/ARID5B/ZEB1/ACVRL1/WNT2B/COL5A2/MEIS1/WNT5A/FAM20C/OSR1/CYP26B1/FBN1/FLI1/CLDN18…
CC	GO:0010008	endosome membrane	354	0.368002	1.52768	0.00136054	0.016923	0.0118023	1764	tags=21%, list=12%, signal=19%	HLA-DQA1/HLA-DPA1/HLA-DOA/HLA-DRB4/GPNMB/HLA-DRA/CAV1/HLA-DPB1/HLA-DRB3/LY96/HLA-DRB5/HLA-DQB1/TLR7/HLA-DMB/REP15/HLA-DQB2/APOB/HLA-DMA/HLA-DRB1/HLA-DOB/CD14/CD1C/SLC9A9/FCGR1B/TLR8/ADRB2/MCOLN2/HSD17B6/FGD2/LITAF/CD1A/RAB31/NCF4/ANTXR2/FCGR1A/SNX2/TYRP1/PLEKHF1/CD1D/RAB8B/SNX10/CLIP3/STEAP1/RAB27A/CD1B/TLR3/HLA-E/VPS4B/ANXA1/ATP6V0D1/CHMP5/TMEM163/RAB23/TICAM2/CD274/SLC11A1/IRF7/SLA2/ARHGAP1/CD6…
BP	GO:0061061	muscle structure development	496	0.365526	1.55457	0.00127227	0.016923	0.0118023	1907	tags=25%, list=13%, signal=22%	CXCL9/CXCL10/DCN/CAV1/FHL1/CXCL14/VAMP5/CD53/BASP1/TCF21/PDGFRA/AGT/RGS2/BTG2/MYH11/GREM1/MSC/CASQ2/SCGB3A1/MYLK/PRICKLE1/EOMES/AEBP1/EGR2/HEG1/TAGLN/COL6A3/BCL2/CRYAB/ENG/MEF2C/DLL1/TPM1/FLNC/HBEGF/IGFBP5/ADM/PDGFRB/KIT/FOXF1/IGF1/ISL1/PLEKHO1/EPAS1/LMOD1/SOSTDC1/FLT3LG/RGS4/COL3A1/CDH2/LAMA2/CAV2/RBPMS2/PIM1/NUPR1/ITGA8/POPDC2/HEYL/ITGA11/TGFBR2/RBPJ/DYSF/ARID5B/ZEB1/XBP1/ANKRD33/RAMP2/SOD2/TNF…
BP	GO:0031098	stress-activated protein kinase signaling cascade	238	0.364778	1.46003	0.0042735	0.024808	0.0173014	2291	tags=28%, list=16%, signal=24%	CCL19/CCL21/CCR7/SFRP1/ARHGEF6/CD27/NCF1/MAP4K1/SFRP2/IL1B/ZEB2/AGT/DUSP1/RASSF2/SLAMF1/PTGER4/CRYAB/FGD2/RASGRP1/CTGF/FZD4/SDCBP/LGALS9/ROR2/PTPN22/LYN/TLR6/ZFP36/FCGR2B/SH2D3C/TNF/TLR3/WNT5A/MDFIC/FZD8/GADD45B/FAS/HAND2/AKR1B1/NFKB1/STK10/TLR4/PJA2/PAFAH1B1/DACT1/CD40LG/ARL6IP5/SASH1/FOXO1/CDC42EP5/NEK1/ZFP36L1/MAPK10/RIPK2/TLR9/SIRPA/IRAK2/TIAM1/RAPGEF1/NOD2/HDAC3/FBXW11/MAP3K3/MAP3K12/CYLD/PI…
BP	GO:0033674	positive regulation of kinase activity	447	0.364503	1.53968	0.00130208	0.016923	0.0118023	1728	tags=20%, list=12%, signal=18%	CCL19/CCL5/GHRL/CCL21/CCR7/CD74/IFNG/THBS1/NCF1/CSF1R/MAP4K1/FPR1/TCL1A/IL1B/ZEB2/PDGFRA/AGT/CYR61/TEK/RASSF2/CCND2/GREM1/CXCR4/CD4/PIK3CG/FGR/SOCS1/PDGFC/SAA1/EEF1A2/ADRB2/C5AR1/FGD2/RASGRP1/PDGFRB/KIT/GHR/TGFB3/IGF1/DDR2/GCG/LTF/FZD4/CD300A/NCKAP1L/TNFAIP8L3/DUSP5/PROK2/PDE5A/ROR2/LYN/TLR6/TGFBR2/LPAR1/TNF/FAM20A/TLR3/EGR1/PRNP/WNT5A/PEA15/HTR2B/JAK2/MDFIC/PDGFD/ADRA2A/LCP2/FZD8/GADD45B/NTF3/PR…
[truncated: 511 more rows]
